# Supplementary material for: Genomic epidemiology of Campylobacter jejuni associated with asymptomatic pediatric infection in the Peruvian Amazon
Source: PLoS Negl Trop Dis. 2020 Aug 10;14(8):e0008533. doi: 10.1371/journal.pntd.0008533 (PMC7440661; doi:10.1371/journal.pntd.0008533)
Supplement: S1 Table — (XLSX) [file pntd.0008533.s001.xlsx]

## Sheet: Table S1_IsolateInfo
Supplementary table S1: Isolate info and disease severity scores
												Co-infection
	Database_ID	Family	Individual	Age	Sex	Collection	Organism	Aetiology	Diarrheal Severity Score	Diarrhea type	Fever	Shigella	Aeromonas	Vibrio	ETEC
	3042	145	145_I	>1	M	2002	C. jejuni	Asymptomatic	0	NA
	3044	159	159_H	>1	F	2003	C. jejuni	Symptomatic	1	Watery					1
	3045	164	164_F	>1	M	2003	C. jejuni	Symptomatic	6	Watery
	3046	36	36_F	>1	M	2003	C. jejuni	Asymptomatic	0	NA
	3047	245	245_F	<1	F	2003	C. jejuni	Asymptomatic	0	NA
	3048	285	285_J	>1	F	2003	C. jejuni	Asymptomatic	0	NA
	3050	183	183_H	>1	M	2003	C. jejuni	Symptomatic	1	Watery
	3051	51	51_D	>1	M	2003	C. jejuni	Asymptomatic	0	NA
	3054	123	123_D	>1	F	2004	C. jejuni	Symptomatic	1	Watery	1
	3055	249	249_H	>1	F	2004	C. jejuni	Symptomatic	1	Watery
	3056	318	318_F	>1	F	2004	C. jejuni	Symptomatic	5	Watery	1
	3057	209	209_F	>1	M	2004	C. jejuni	Symptomatic	1	Bloody
	3058	193	193_F	>1	M	2004	C. jejuni	Symptomatic	2	Bloody	1
	3059	84	84_J	>1	F	2004	C. jejuni	Symptomatic	2	Watery
	3060	122	122_D	>1	F	2004	C. jejuni	Symptomatic	1	Watery
	3061	49	49_C	>1	F	2004	C. jejuni	Asymptomatic	0	NA
	3062	160	160_I	>1	F	2004	C. jejuni	Asymptomatic	0	NA
	3063	259	259_D	>1	F	2004	C. jejuni	Asymptomatic	0	NA
	3064	211	211_E	>1	M	2004	C. jejuni	Symptomatic	5	Watery	1
	3065	131	131_C	>1	F	2004	C. jejuni	Symptomatic	1	Watery
	3066	371	371_E	>1	F	2004	C. jejuni	Asymptomatic	0	NA
	3067	179	179_D	>1	M	2004	C. jejuni	Symptomatic	3	Bloody	1
	3068	370	370_C	<1	M	2004	C. jejuni	Symptomatic	2	Watery
	3069	321	321_F	NA	NA	2004	C. jejuni	Unknown		Unknown
	3071	366	366_H	<1	M	2004	C. jejuni	Symptomatic	1	Bloody	1
	3078	64	64_G	>1	F	2005	C. jejuni	Symptomatic	2	Bloody		1
	3079	386	386_I	>1	M	2005	C. jejuni	Symptomatic	8	Watery	1
	3080	401	401_F	>1	M	2005	C. jejuni	Symptomatic	7	Watery	1
	3081	329	329_F	>1	F	2005	C. jejuni	Asymptomatic	0	NA					1
	3084	159	159_H	>1	F	2006	C. jejuni	Asymptomatic	0	NA
	3086	206	206_F	>1	F	2006	C. jejuni	Asymptomatic	0	NA
	3087	383	383_E	>1	F	2006	C. jejuni	Asymptomatic	0	NA
	3088	388	388_E	>1	F	2006	C. jejuni	Asymptomatic	0	NA
	3090	327	327_F	>1	F	2006	C. jejuni	Symptomatic	4	Watery	1
	3091	288	288_E	>1	M	2006	C. jejuni	Asymptomatic	0	NA					1
	3092	197	197_F	>1	F	2003	C. jejuni	Asymptomatic	0	NA
	3094	277	277_F	<1	F	2003	C. jejuni	Symptomatic	2	Watery
	3096	10	10_F	<1	F	2003	C. jejuni	Asymptomatic	0	NA
	3098	341	341_F	NA	NA	2005	C. jejuni	Unknown		Unknown
	3311	59	59_F	<1	F	2002	C. jejuni	Asymptomatic	0	NA
	3312	77	77_F	>1	F	2002	C. jejuni	Asymptomatic	0	NA
	3313	171	171_C	>1	F	2002	C. jejuni	Asymptomatic	0	Bloody
	3314	164	164_F	>1	M	2003	C. jejuni	Asymptomatic	0	NA
	3316	323	323_B	NA	NA	2003	C. jejuni	Unknown		Unknown
	3318	275	275_K	>1	M	2004	C. jejuni	Asymptomatic	0	NA
	3320	51	51_D	>1	M	2004	C. jejuni	Symptomatic	1	Watery					1
	3322	27	27_C	>1	M	2004	C. jejuni	Symptomatic	1	Watery
	3324	122	122_D	>1	F	2004	C. jejuni	Symptomatic	2	Watery	1	1
	3329	284	284_D	>1	F	2004	C. jejuni	Asymptomatic	0	NA
	3331	92	92_C	>1	F	2004	C. jejuni	Symptomatic	4	Watery
	3332	159	159_E	>1	F	2004	C. jejuni	Asymptomatic	0	NA
	3334	160	160_I	>1	F	2004	C. jejuni	Asymptomatic	0	NA
	3335	327	327_F	>1	F	2004	C. jejuni	Symptomatic	1	Watery
	3336	321	321_E	>1	M	2004	C. jejuni	Symptomatic	1	Watery
	3338	370	370_C	<1	M	2004	C. jejuni	Symptomatic	6	Bloody					1
	3339	249	249_H	>1	F	2004	C. jejuni	Symptomatic	13	Watery	1
	3340	159	159_E	>1	F	2005	C. jejuni	Asymptomatic	0	NA
	3341	331	331_J	>1	F	2005	C. jejuni	Asymptomatic	0	NA
	3342	371	371_E	>1	F	2005	C. jejuni	Asymptomatic	0	NA		1
	3343	269	269_D	>1	F	2005	C. jejuni	Symptomatic	2	Watery
	3349	401	401_F	>1	M	2006	C. jejuni	Symptomatic	3	Watery
	3351	166	166_F	>1	F	2006	C. jejuni	Symptomatic	2	Watery	1
