# Supplementary material for: Genomic epidemiology of Campylobacter jejuni associated with asymptomatic pediatric infection in the Peruvian Amazon
Source: PLoS Negl Trop Dis. 2020 Aug 10;14(8):e0008533. doi: 10.1371/journal.pntd.0008533 (PMC7440661; doi:10.1371/journal.pntd.0008533)
Supplement: S2 Table — (XLSX) [file pntd.0008533.s002.xlsx]

## Sheet: Table S3_Assemblies
Supplementary table S2: Assembly metrics and accession numbers
	Database_ID	Study name	Total bases in contigs	Contigs	N50 contig length (L50)	Mean %GC	NCTC11168 Loci tagged	% NCTC11168 Loci tagged	ST	Clonal Complex	Poppunk_Cluster	BioProject	Accession
	3042	SHI000499	1547245	158	18401	30.7	1482	91.3	ST407	CC407	32	PRJNA350267	SRR8797203
	3044	SHI000897	1511015	158	15867	30.8	1476	90.9	ST2802	CC2802	12	PRJNA350267	SRR8797204
	3045	SHI001589	1609153	186	14344	30.7	1476	90.9	ST1723	CC354	9	PRJNA350267	SRR8797205
	3046	SHI001963	1609153	186	14344	30.7	1198	73.8	ST1723	CC354	9	PRJNA350267	SRR8797206
	3047	SHI002010	1470420	423	5345	31.1	925	57	ST1723	CC354	9	PRJNA350267	SRR8797207
	3048	SHI002130	1592026	127	21602	30.6	1198	73.8	ST460	CC460	10	PRJNA350267	SRR8797208
	3050	SHI003140	1503433	444	5252	31	954	58.8	ST460	CC460	10	PRJNA350267	SRR8797209
	3051	SHI003399	1624353	280	8642	30.7	1099	67.7	ST1775	CC403	13	PRJNA350267	SRR8797175
	3054	SHI004548	1516596	272	9210	30.8	1050	64.7	ST353	CC353	3	PRJNA350267	SRR8797200
	3055	SHI004559	1489537	182	14066	30.9	1223	75.4	ST52	CC52	15	PRJNA350267	SRR8797201
	3056	SHI005318	1472192	377	5641	31	978	60.3	ST353	CC353	3	PRJNA350267	SRR8797186
	3057	SHI005682	1568142	163	17342	30.7	1201	74	ST353	CC353	3	PRJNA350267	SRR8797187
	3058	SHI005788	1558745	130	19349	30.7	1296	79.9	ST45	CC45	2	PRJNA350267	SRR8797188
	3059	SHI005837	1526734	172	15121	30.8	1141	70.3	ST353	CC353	3	PRJNA350267	SRR8797189
	3060	SHI006035	1519140	274	9038	30.9	1125	69.3	ST353	CC353	3	PRJNA350267	SRR8797182
	3061	SHI006117	1565253	112	27550	30.7	1313	80.9	ST45	CC45	2	PRJNA350267	SRR8797183
	3062	SHI006346	1593950	95	36465	30.7	1172	72.2	ST41	CC41	17	PRJNA350267	SRR8797184
	3063	SHI006659	1590114	121	26380	30.6	1243	76.6	ST353	CC353	3	PRJNA350267	SRR8797185
	3064	SHI006827	1547813	121	23924	30.7	1270	78.3	ST45	CC45	2	PRJNA350267	SRR8797180
	3065	SHI006881	1569185	76	31543	30.6	1356	83.5	ST45	CC45	2	PRJNA350267	SRR8797181
	3066	SHI007069	1634513	121	24717	30.5	1230	75.8	ST403	CC403	33	PRJNA350267	SRR8797154
	3067	SHI007075	1601833	142	19546	30.6	1227	75.6	ST353	CC353	3	PRJNA350267	SRR8797153
	3068	SHI007183	1600298	156	18709	30.6	1202	74.1	ST21	CC21	8	PRJNA350267	SRR8797156
	3069	SHI007227	1700992	187	15941	30.6	1220	75.2	ST21	CC21	8	PRJNA350267	SRR8797155
	3071	SHI007457	1628046	53	55912	30.5	1341	82.6	ST3630	CC3630	4	PRJNA350267	SRR8797158
	3078	SHI009672	1581912	128	21319	30.7	1209	74.5	ST2993	CC362	11	PRJNA350267	SRR8797157
	3079	SHI009788	1701492	701	3946	31.4	1025	63.2	ST2304	CC2304	12	PRJNA350267	SRR8797160
	3080	SHI009858	1585249	167	16460	30.6	1256	77.4	ST354	CC354	34	PRJNA350267	SRR8797159
	3081	SHI009962	1615474	185	18912	30.6	1170	72.1	ST1775	CC403	13	PRJNA350267	SRR8797151
	3084	SHI010578	1487853	198	12696	30.9	1278	78.7	ST50	CC21	1	PRJNA350267	SRR8797150
	3086	SHI010756	1512592	175	15623	30.8	1135	69.9	ST353	CC353	3	PRJNA350267	SRR8797161
	3087	SHI010781	1512592	175	15623	30.8	1135	69.9	ST353	CC353	3	PRJNA350267	SRR8797164
	3088	SHI010802	1522196	198	11709	31	1136	70	ST469	CC42	35	PRJNA350267	SRR8797152
	3090	SHI003157	1594502	182	13526	30.6	1199	73.9	ST2993	CC362	11	PRJNA350267	SRR8797166
	3091	SHI011308	1480729	239	11129	30.9	1156	71.2	ST354	CC354	18	PRJNA350267	SRR8797176
	3092	SHI003929	1575035	162	18124	30.7	1168	72	ST535	CC460	10	PRJNA350267	SRR8797177
	3094	SHI003134	1517244	200	13112	30.9	1097	67.6	ST2993	CC362	11	PRJNA350267	SRR8797170
	3096	SHI002729	1539186	455	5314	30.9	1092	67.3	ST2802	CC2802	12	PRJNA350267	SRR8797174
	3098	SHI008768	1447167	469	4737	31.2	855	52.7	ST535	CC460	10	PRJNA350267	SRR8797178
	3311	SHI000038	1462953	479	5919	31	933	57.5	ST1723	CC354	9	PRJNA350267	SRR8797179
	3312	SHI000343	1427415	596	4377	31.4	863	53.2	ST1723	CC354	36	PRJNA350267	SRR8797173
	3313	SHI000525	1521838	367	7442	31	1053	64.9	ST354	CC354	18	PRJNA350267	SRR8797172
	3314	SHI002280	1663380	406	10581	30.7	1200	73.9	ST607	CC607	37	PRJNA350267	SRR8797171
	3316	SHI003846	1481400	477	5575	31.3	920	56.7	ST4053	CC353	38	PRJNA350267	SRR8797149
	3318	SHI004185	1551736	380	7604	30.9	1051	64.8	ST353	CC353	3	PRJNA350267	SRR8797169
	3320	SHI004444	1647855	398	10264	30.5	1193	73.5	ST1233	CC353	3	PRJNA350267	SRR8797168
	3322	SHI004648	1473735	476	5579	31.2	954	58.8	ST2993	CC362	11	PRJNA350267	SRR8797167
	3324	SHI004921	1499211	221	13211	30.9	1118	68.9	ST2042	CC2042	39	PRJNA350267	SRR8797202
	3329	SHI006313	1574065	333	10063	30.8	1091	67.2	ST353	CC353	3	PRJNA350267	SRR8797165
	3331	SHI006364	1580358	150	19327	30.7	1209	74.5	ST353	CC353	3	PRJNA350267	SRR8797192
	3332	SHI006951	1559550	195	16268	30.8	1181	72.8	ST3630	CC3630	4	PRJNA350267	SRR8797210
	3334	SHI007122	1512970	208	15665	30.8	1188	73.2	ST3720	CC49	40	PRJNA350267	SRR8797193
	3335	SHI007163	1600429	265	13803	30.8	1205	74.2	ST986	CC986	41	PRJNA350267	SRR8797194
	3336	SHI007225	1569613	126	24150	30.7	1266	78	ST3630	CC3630	4	PRJNA350267	SRR8797195
	3338	SHI007495	1584468	207	14988	30.7	1223	75.4	ST3630	CC3630	4	PRJNA350267	SRR8797196
	3339	SHI007571	1459344	367	6965	31.2	1021	62.9	ST3630	CC3630	4	PRJNA350267	SRR8797197
	3340	SHI007675	1374788	640	3794	31.6	729	44.9	ST362	CC362	17	PRJNA350267	SRR8797198
	3341	SHI008510	1627349	250	12346	30.6	1125	69.3	ST1775	CC403	13	PRJNA350267	SRR8797199
	3342	SHI009035	1482034	352	6883	31.1	1047	64.5	ST3630	CC3630	4	PRJNA350267	SRR8797190
	3343	SHI009495	1597350	486	6614	30.8	1018	62.7	ST607	CC607	42	PRJNA350267	SRR8797191
	3349	SHI010586	1514638	312	9824	31	1424	87.7	ST353	CC353	3	PRJNA350267	SRR8797163
	3351	SHI011347	1523785	210	16028	30.8	1167	71.9	ST1365	CC443	43	PRJNA350267	SRR8797162
			1374788	53	3794	30.5	729	44.9
			1701492	701	55912	31.6	1482	91.3
			1.55022e+06	262.113	14576.6	30.8306	1153	71.0435
BioProject: https://www.ncbi.nlm.nih.gov/bioproject/PRJNA350267
Assembled genomes: doi:10.6084/m9.figshare.10352375
