# Supplementary material for: Genomic epidemiology of Campylobacter jejuni associated with asymptomatic pediatric infection in the Peruvian Amazon
Source: PLoS Negl Trop Dis. 2020 Aug 10;14(8):e0008533. doi: 10.1371/journal.pntd.0008533 (PMC7440661; doi:10.1371/journal.pntd.0008533)
Supplement: S3 Table — (XLSX) [file pntd.0008533.s003.xlsx]

## Sheet: Sheet1
Supplementary table S3: Global reference dataset
	id	pubMLST	isolate	country	Continent	year	source	species	seqbin	contigs	aspA	glnA	gltA	glyA	pgm	tkt	uncA	ST	Clonal complex
	179	35289	CjLMG23264	Slovenia	Europe	unknown	Human clinical	Campylobacter jejuni	1719111	116	2	21	5	3	2	1	5	46	CC206
	182	35291	CjLMG9879	Canada	North America	unknown	Human clinical	Campylobacter jejuni	1650086	109	2	1	1	5	2	1	5	47	CC21
	186	35294	CjLMG9081	SouthAmerica	South America	unknown	Human clinical	Campylobacter jejuni	1593688	88	9	25	2	10	22	3	6	52	CC52
	188	35295	CjLMG9217	Belgium	Europe	unknown	Human clinical	Campylobacter jejuni	1663474	88	24	17	2	15	23	3	12	443	CC443
	189	35296	Cj2008-1025	France	Europe	unknown	Human clinical	Campylobacter jejuni	1656768	129	2	1	12	3	2	1	5	50	CC21
	190	35297	Cj2008-894	France	Europe	unknown	Human clinical	Campylobacter jejuni	1627102	92	55	172	21	49	125	83	51	1962	CC1962
	191	35298	Cj2008-872	France	Europe	unknown	Human clinical	Campylobacter jejuni	1605881	102	1	4	2	2	6	3	17	61	CC61
	192	35299	Cj2008-988	France	Europe	unknown	Human clinical	Campylobacter jejuni	1818384	170	62	4	5	2	2	1	5	572	CC206
	193	35300	Cj1997-1	USA	North America	unknown	Human clinical	Campylobacter jejuni	1603628	86	2	4	2	4	19	3	6	658	CC658
	194	35301	Cj2008-979	France	Europe	unknown	Human clinical	Campylobacter jejuni	1798587	214	9	17	5	10	350	3	3	2274	CC2274
	195	35302	Cj2008-831	France	Europe	unknown	Human clinical	Campylobacter jejuni	1606170	107	2	1	12	3	2	1	5	50	CC21
	196	35303	Cj1997-4	USA	North America	unknown	Human clinical	Campylobacter jejuni	1669690	117	2	4	1	4	19	62	5	475	CC48
	197	35304	Cj1997-7	USA	North America	unknown	Human clinical	Campylobacter jejuni	1633444	84	1	4	2	2	6	3	17	61	CC61
	198	--	Cj1997-10	USA	North America	unknown	Human clinical	Campylobacter jejuni	1791227	214	9	17	2	2	86	3	309	4839	CC353
	199	35305	Cj1997-11	USA	North America	unknown	Human clinical	Campylobacter jejuni	1598427	90	1	3	6	4	3	3	3	22	CC22
	200	11134	Cj1997-14	USA	North America	unknown	Human clinical	Campylobacter jejuni	1767166	183	7	17	5	2	167	457	6	5159	CC353
	207	35311	CjATCC43432	Canada	North America	unknown	Human clinical	Campylobacter jejuni	1703446	138	6	4	5	2	2	1	5	122	CC206
	212	35316	CjLMG9872	Sweden	Europe	unknown	Human clinical	Campylobacter jejuni	1619961	76	10	81	50	99	120	76	52	677	CC677
	2275	60511	H1	Canada	North America	2000	Human clinical	Campylobacter jejuni	1694724	182	2	1	1	3	2	1	5	21	CC21
	2276	60512	H10	Canada	North America	unknown	Human clinical	Campylobacter jejuni	1677664	119	1	1	2	83	2	3	6	922	CC922
	2277	60513	H11	Canada	North America	1998	Human clinical	Campylobacter jejuni	1700590	99	2	1	137	3	2	1	5	1209	CC21
	2278	60514	H12	Canada	North America	1998	Human clinical	Campylobacter jejuni	1675411	448	7	1	12	3	2	1	6	9506	CC21
	2280	60516	H14	Canada	North America	1999	Human clinical	Campylobacter jejuni	1745571	139	2	1	1	3	2	1	5	21	CC21
	2281	60517	H15	Canada	North America	1999	Human clinical	Campylobacter jejuni	1675882	100	2	1	1	3	2	1	5	21	CC21
	2282	60518	H16	Canada	North America	1999	Human clinical	Campylobacter jejuni	1808302	194	2	21	5	2	59	1	5	222	CC206
	2283	60519	H17	Canada	North America	2000	Human clinical	Campylobacter jejuni	1695145	86	2	1	1	3	2	1	3	262	CC21
	2285	60521	H19	Canada	North America	1998	Human clinical	Campylobacter jejuni	1718098	54	9	2	4	62	4	5	17	929	CC257
	2286	60522	H2	Canada	North America	2000	Human clinical	Campylobacter jejuni	1660086	122	2	1	1	3	2	1	5	21	CC21
	2289	60524	H22	Canada	North America	2005	Human clinical	Campylobacter jejuni	1636014	191	1	4	2	2	6	3	17	61	CC61
	2290	60525	H23	Canada	North America	2005	Human clinical	Campylobacter jejuni	1756954	20	24	17	2	10	23	3	12	440	CC443
	2292	60527	H25	Canada	North America	2005	Human clinical	Campylobacter jejuni	1775378	389	2	4	1	2	7	1	5	48	CC48
	2293	60528	H26	Canada	North America	2005	Human clinical	Campylobacter jejuni	1727946	96	2	4	1	2	7	1	5	48	CC48
	2294	60529	H27	Canada	North America	2005	Human clinical	Campylobacter jejuni	1628973	94	4	7	70	4	1	7	1	679	CC45
	2295	60530	H28	Canada	North America	2005	Human clinical	Campylobacter jejuni	1637167	105	1	1	2	83	2	3	6	922	CC922
	2296	60531	H29	Canada	North America	2005	Human clinical	Campylobacter jejuni	1625322	142	2	1	2	3	2	1	5	982	CC21
	2297	60532	H3	Canada	North America	2000	Human clinical	Campylobacter jejuni	1701675	95	2	1	1	3	2	1	5	21	CC21
	2298	60533	H30	Canada	North America	2005	Human clinical	Campylobacter jejuni	1704923	227	2	1	2	3	2	1	5	982	CC21
	2299	60534	H31	Canada	North America	2005	Human clinical	Campylobacter jejuni	1704923	227	2	1	2	3	2	1	5	982	CC21
	2300	60536	H32	Canada	North America	2005	Human clinical	Campylobacter jejuni	1624913	91	1	1	2	83	2	3	6	922	CC922
	2301	60537	H33	Canada	North America	2004	Human clinical	Campylobacter jejuni	1666707	170	2	1	1	3	2	1	5	21	CC21
	2302	60538	H34	Canada	North America	2004	Human clinical	Campylobacter jejuni	1705698	413	1	4	2	2	6	3	17	61	CC61
	2304	60540	H4	Canada	North America	2000	Human clinical	Campylobacter jejuni	1749984	103	2	1	1	3	2	1	5	21	CC21
	2306	60541	H6	Canada	North America	2008	Human clinical	Campylobacter jejuni	1638137	187	4	7	10	4	1	7	1	45	CC45
	2307	60542	H7	Canada	North America	unknown	Human clinical	Campylobacter jejuni	1629098	20	4	7	10	4	1	7	1	45	CC45
	2308	60543	H8	Canada	North America	unknown	Human clinical	Campylobacter jejuni	1636583	107	1	1	2	83	2	3	6	922	CC922
	2309	60544	H9	Canada	North America	unknown	Human clinical	Campylobacter jejuni	1644347	86	150	4	1	2	7	1	5	2521	CC48
	2687	18336	OXC6779	UK	Europe	2012	Human clinical	Campylobacter jejuni	1703824	43	2	1	21	3	2	1	5	53	CC21
	2688	18338	OXC6781	UK	Europe	2012	Human clinical	Campylobacter jejuni	1772966	109	8	1	6	3	2	1	12	2135	CC21
	2689	18339	OXC6782	UK	Europe	2012	Human clinical	Campylobacter jejuni	1775315	121	8	1	6	3	2	1	12	2135	CC21
	2691	18343	OXC6786	UK	Europe	2012	Human clinical	Campylobacter jejuni	1727859	73	8	1	6	3	2	1	12	2135	CC21
	2692	18346	OXC6789	UK	Europe	2012	Human clinical	Campylobacter jejuni	1727387	117	2	1	21	3	2	1	5	53	CC21
	2693	18348	OXC6791	UK	Europe	2012	Human clinical	Campylobacter jejuni	1668177	44	2	1	1	3	2	1	5	21	CC21
	2694	18354	OXC6797	UK	Europe	2012	Human clinical	Campylobacter jejuni	1697071	35	4	7	10	4	1	7	1	45	CC45
	2695	18355	OXC6798	UK	Europe	2012	Human clinical	Campylobacter jejuni	1671123	48	2	17	2	3	2	1	301	4526	CC21
	2696	18360	OXC6803	UK	Europe	2012	Human clinical	Campylobacter jejuni	1603957	23	4	7	10	4	1	7	1	45	CC45
	2697	18361	OXC6804	UK	Europe	2012	Human clinical	Campylobacter jejuni	1706469	51	2	1	1	3	2	1	5	21	CC21
	2699	18369	OXC6812	UK	Europe	2012	Human clinical	Campylobacter jejuni	1705937	42	2	1	1	3	2	1	5	21	CC21
	2700	18372	OXC6815	UK	Europe	2012	Human clinical	Campylobacter jejuni	1742375	84	2	1	1	3	2	1	5	21	CC21
	2702	18376	OXC6819	UK	Europe	2012	Human clinical	Campylobacter jejuni	1651601	31	4	7	10	4	42	51	1	583	CC45
	2703	18377	OXC6820	UK	Europe	2012	Human clinical	Campylobacter jejuni	1664849	41	2	1	12	3	2	1	5	50	CC21
	2704	18380	OXC6823	UK	Europe	2012	Human clinical	Campylobacter jejuni	1668349	44	2	17	2	3	2	1	5	883	CC21
	2705	18381	OXC6824	UK	Europe	2012	Human clinical	Campylobacter jejuni	1693900	40	2	1	1	3	2	1	3	262	CC21
	2707	18389	OXC6833	UK	Europe	2012	Human clinical	Campylobacter jejuni	1639323	39	2	1	1	3	7	1	5	104	CC21
	2708	21106	OXC6932	UK	Europe	2012	Human clinical	Campylobacter jejuni	1672324	45	2	1	12	3	2	1	5	50	CC21
	2711	21112	OXC6938	UK	Europe	2012	Human clinical	Campylobacter jejuni	1642820	32	4	7	10	4	10	7	1	2109	CC45
	2712	21115	OXC6941	UK	Europe	2012	Human clinical	Campylobacter jejuni	1727349	82	2	1	21	3	2	1	5	53	CC21
	2713	21119	OXC6945	UK	Europe	2012	Human clinical	Campylobacter jejuni	1706392	48	2	1	1	3	2	1	5	21	CC21
	2714	21120	OXC6946	UK	Europe	2012	Human clinical	Campylobacter jejuni	1678193	52	2	1	12	3	2	1	5	50	CC21
	2715	21122	OXC6948	UK	Europe	2012	Human clinical	Campylobacter jejuni	1742756	45	2	1	1	3	2	1	5	21	CC21
	2716	21123	OXC6949	UK	Europe	2012	Human clinical	Campylobacter jejuni	1703708	35	2	1	12	3	2	1	5	50	CC21
	2717	21127	OXC6953	UK	Europe	2012	Human clinical	Campylobacter jejuni	1713057	43	2	1	1	3	2	1	5	21	CC21
	2718	21130	OXC6956	UK	Europe	2012	Human clinical	Campylobacter jejuni	1666009	33	2	1	12	3	2	1	5	50	CC21
	2719	21133	OXC6959	UK	Europe	2012	Human clinical	Campylobacter jejuni	1745857	41	2	1	12	462	2	1	5	5727	CC21
	2720	21135	OXC6961	UK	Europe	2012	Human clinical	Campylobacter jejuni	1669494	42	2	1	1	3	2	1	5	21	CC21
	2722	21138	OXC6964	UK	Europe	2012	Human clinical	Campylobacter jejuni	1744565	43	2	1	12	3	2	1	5	50	CC21
	2723	21144	OXC6970	UK	Europe	2012	Human clinical	Campylobacter jejuni	1640057	25	4	7	10	4	42	51	1	583	CC45
	2724	21152	OXC6979	UK	Europe	2012	Human clinical	Campylobacter jejuni	1701065	44	2	1	1	3	2	1	5	21	CC21
	2725	21154	OXC6981	UK	Europe	2012	Human clinical	Campylobacter jejuni	1671746	29	8	1	6	3	2	1	1	44	CC21
	2727	21158	OXC6985	UK	Europe	2012	Human clinical	Campylobacter jejuni	1670332	49	2	17	12	462	2	1	5	6135	CC21
	2729	21161	OXC6988	UK	Europe	2012	Human clinical	Campylobacter jejuni	1784858	45	2	1	5	462	2	1	5	5726	CC21
	2730	21165	OXC6994	UK	Europe	2012	Human clinical	Campylobacter jejuni	1668178	43	2	1	12	3	2	1	5	50	CC21
	2732	21169	OXC6998	UK	Europe	2012	Human clinical	Campylobacter jejuni	1668472	43	2	1	1	3	2	1	5	21	CC21
	2733	21171	OXC7000	UK	Europe	2012	Human clinical	Campylobacter jejuni	1668228	40	2	1	1	3	2	1	5	21	CC21
	2735	21185	OXC7103	UK	Europe	2012	Human clinical	Campylobacter jejuni	1656348	51	4	7	10	4	1	7	1	45	CC45
	2736	21186	OXC7104	UK	Europe	2012	Human clinical	Campylobacter jejuni	1704548	63	2	1	5	10	2	1	6	6137	CC21
	2737	21187	OXC7105	UK	Europe	2012	Human clinical	Campylobacter jejuni	1704452	72	2	1	5	10	2	1	6	6137	CC21
	2739	21195	OXC7113	UK	Europe	2012	Human clinical	Campylobacter jejuni	1594357	30	4	7	10	4	42	25	1	538	CC45
	2740	21200	OXC7118	UK	Europe	2012	Human clinical	Campylobacter jejuni	1658699	51	2	1	5	3	2	54	5	266	CC21
	2742	21210	OXC7129	UK	Europe	2012	Human clinical	Campylobacter jejuni	1659274	40	4	7	10	4	1	7	1	45	CC45
	2745	21213	OXC7132	UK	Europe	2012	Human clinical	Campylobacter jejuni	1702390	44	2	1	12	3	2	1	5	50	CC21
	2746	21215	OXC7134	UK	Europe	2012	Human clinical	Campylobacter jejuni	1665646	48	2	1	1	3	2	1	5	21	CC21
	2747	21217	OXC7136	UK	Europe	2012	Human clinical	Campylobacter jejuni	1666834	53	2	1	1	3	2	1	5	21	CC21
	2748	21218	OXC7137	UK	Europe	2012	Human clinical	Campylobacter jejuni	1752406	50	2	1	1	3	2	1	5	21	CC21
	2749	21221	OXC7140	UK	Europe	2012	Human clinical	Campylobacter jejuni	1702826	47	2	1	1	3	2	1	5	21	CC21
	2750	21222	OXC7141	UK	Europe	2012	Human clinical	Campylobacter jejuni	1671635	30	8	1	6	3	2	1	1	44	CC21
	2751	21223	OXC7142	UK	Europe	2012	Human clinical	Campylobacter jejuni	1707900	50	2	1	1	3	2	1	5	21	CC21
	2752	21228	OXC7147	UK	Europe	2012	Human clinical	Campylobacter jejuni	1744239	41	2	1	1	3	2	1	5	21	CC21
	2753	21229	OXC7148	UK	Europe	2012	Human clinical	Campylobacter jejuni	1700250	85	2	1	79	3	2	1	5	822	CC21
	2754	21231	OXC7150	UK	Europe	2012	Human clinical	Campylobacter jejuni	1716895	41	8	1	6	3	2	1	1	44	CC21
	2755	21234	OXC7153	UK	Europe	2012	Human clinical	Campylobacter jejuni	1700508	95	2	1	1	3	2	1	5	21	CC21
	2757	21241	OXC7160	UK	Europe	2012	Human clinical	Campylobacter jejuni	1658763	45	2	1	5	3	2	1	5	19	CC21
	2758	21244	OXC7163	UK	Europe	2012	Human clinical	Campylobacter jejuni	1692538	45	2	1	5	3	2	1	5	19	CC21
	2760	21248	OXC7167	UK	Europe	2012	Human clinical	Campylobacter jejuni	1608468	50	4	7	10	4	1	532	1	6886	CC45
	2761	21249	OXC7168	UK	Europe	2012	Human clinical	Campylobacter jejuni	1664540	43	2	1	5	3	2	1	5	19	CC21
	2762	21250	OXC7169	UK	Europe	2012	Human clinical	Campylobacter jejuni	1621974	37	4	7	10	4	1	7	1	45	CC45
	2763	21555	OXC6836	UK	Europe	2012	Human clinical	Campylobacter jejuni	1660948	43	2	1	12	3	2	1	5	50	CC21
	2764	21564	OXC6845	UK	Europe	2012	Human clinical	Campylobacter jejuni	1770754	58	2	1	1	3	2	1	5	21	CC21
	2766	21569	OXC6850	UK	Europe	2012	Human clinical	Campylobacter jejuni	1705221	84	2	1	1	3	2	1	5	21	CC21
	2767	21571	OXC6852	UK	Europe	2012	Human clinical	Campylobacter jejuni	1648273	36	2	1	1	3	2	1	3	262	CC21
	2768	21573	OXC6854	UK	Europe	2012	Human clinical	Campylobacter jejuni	1727098	82	2	1	21	3	2	1	5	53	CC21
	2769	21575	OXC6856	UK	Europe	2012	Human clinical	Campylobacter jejuni	1694690	50	2	1	21	3	2	1	5	53	CC21
	2770	21576	OXC6857	UK	Europe	2012	Human clinical	Campylobacter jejuni	1723174	68	2	1	12	88	2	1	5	520	CC21
	2771	21579	OXC6860	UK	Europe	2012	Human clinical	Campylobacter jejuni	1661328	40	2	1	12	3	2	1	5	50	CC21
	2772	21580	OXC6861	UK	Europe	2012	Human clinical	Campylobacter jejuni	1702056	45	2	1	12	3	2	1	5	50	CC21
	2773	21581	OXC6862	UK	Europe	2012	Human clinical	Campylobacter jejuni	1695804	77	2	1	21	3	2	1	5	53	CC21
	2775	21584	OXC6865	UK	Europe	2012	Human clinical	Campylobacter jejuni	1712213	50	2	1	12	3	2	1	5	50	CC21
	2776	21586	OXC6867	UK	Europe	2012	Human clinical	Campylobacter jejuni	1667551	80	2	1	1	3	2	1	5	21	CC21
	2777	21587	OXC6868	UK	Europe	2012	Human clinical	Campylobacter jejuni	1702761	68	2	1	12	3	2	1	5	50	CC21
	2778	21591	OXC6872	UK	Europe	2012	Human clinical	Campylobacter jejuni	1703466	41	2	1	1	3	2	1	5	21	CC21
	2780	21595	OXC6876	UK	Europe	2012	Human clinical	Campylobacter jejuni	1697821	52	2	1	21	3	2	1	5	53	CC21
	2781	21598	OXC6879	UK	Europe	2012	Human clinical	Campylobacter jejuni	1666159	68	2	1	1	3	2	1	5	21	CC21
	2782	22082	OXC6886	UK	Europe	2012	Human clinical	Campylobacter jejuni	1704873	52	2	1	1	3	2	1	5	21	CC21
	2783	22087	OXC6892	UK	Europe	2012	Human clinical	Campylobacter jejuni	1713068	60	2	1	1	3	2	1	5	21	CC21
	2784	22089	OXC6894	UK	Europe	2012	Human clinical	Campylobacter jejuni	1648650	33	4	7	10	4	1	7	1	45	CC45
	2785	22090	OXC6895	UK	Europe	2012	Human clinical	Campylobacter jejuni	1607188	45	4	7	10	4	1	7	1	45	CC45
	2786	22091	OXC6896	UK	Europe	2012	Human clinical	Campylobacter jejuni	1606694	44	4	7	10	4	1	7	1	45	CC45
	2787	22095	OXC6900	UK	Europe	2012	Human clinical	Campylobacter jejuni	1756404	80	2	1	12	3	2	1	5	50	CC21
	2789	22104	OXC6909	UK	Europe	2012	Human clinical	Campylobacter jejuni	1667061	40	2	1	1	3	2	1	5	21	CC21
	2790	22111	OXC6916	UK	Europe	2012	Human clinical	Campylobacter jejuni	1640855	63	4	7	10	4	1	7	1	45	CC45
	2792	22117	OXC6922	UK	Europe	2012	Human clinical	Campylobacter jejuni	1664871	48	2	1	12	3	2	1	5	50	CC21
	2793	22119	OXC6924	UK	Europe	2012	Human clinical	Campylobacter jejuni	1680054	90	2	17	2	3	2	1	5	883	CC21
	2794	22122	OXC6927	UK	Europe	2012	Human clinical	Campylobacter jejuni	1700337	102	2	1	21	3	2	1	5	53	CC21
	2795	22189	OXC7002	UK	Europe	2012	Human clinical	Campylobacter jejuni	1668194	53	2	1	1	3	2	1	5	21	CC21
	2796	22201	OXC7014	UK	Europe	2012	Human clinical	Campylobacter jejuni	1612595	34	4	7	10	4	1	7	1	45	CC45
	2797	22202	OXC7015	UK	Europe	2012	Human clinical	Campylobacter jejuni	1691320	63	2	1	12	3	2	1	5	50	CC21
	2798	22205	OXC7018	UK	Europe	2012	Human clinical	Campylobacter jejuni	1652032	33	4	7	10	4	1	7	1	45	CC45
	2799	22207	OXC7020	UK	Europe	2012	Human clinical	Campylobacter jejuni	1693606	63	2	1	12	3	2	1	5	50	CC21
	2800	22212	OXC7025	UK	Europe	2012	Human clinical	Campylobacter jejuni	1612764	32	4	7	10	4	1	7	1	45	CC45
	2801	22213	OXC7026	UK	Europe	2012	Human clinical	Campylobacter jejuni	1617340	41	10	7	10	4	1	7	1	2219	CC45
	2803	22215	OXC7029	UK	Europe	2012	Human clinical	Campylobacter jejuni	1705725	40	2	1	12	3	2	1	5	50	CC21
	2804	22217	OXC7031	UK	Europe	2012	Human clinical	Campylobacter jejuni	1675329	46	2	17	2	3	2	1	5	883	CC21
	2805	22218	OXC7032	UK	Europe	2012	Human clinical	Campylobacter jejuni	1633441	32	4	7	10	4	42	51	1	583	CC45
	2806	22221	OXC7035	UK	Europe	2012	Human clinical	Campylobacter jejuni	1717571	52	2	17	2	3	2	1	5	883	CC21
	2807	22223	OXC7037	UK	Europe	2012	Human clinical	Campylobacter jejuni	1706588	42	2	1	1	3	2	1	5	21	CC21
	2808	22226	OXC7041	UK	Europe	2012	Human clinical	Campylobacter jejuni	1707223	51	2	1	12	3	2	1	5	50	CC21
	2809	22231	OXC7046	UK	Europe	2012	Human clinical	Campylobacter jejuni	1775973	121	8	1	6	3	2	1	12	2135	CC21
	2810	22234	OXC7049	UK	Europe	2012	Human clinical	Campylobacter jejuni	1659910	57	2	1	5	3	2	54	5	266	CC21
	2813	22243	OXC7058	UK	Europe	2012	Human clinical	Campylobacter jejuni	1697864	42	2	1	1	3	2	1	5	21	CC21
	2814	22245	OXC7061	UK	Europe	2012	Human clinical	Campylobacter jejuni	1610716	40	4	7	10	4	1	7	1	45	CC45
	2815	22249	OXC7065	UK	Europe	2012	Human clinical	Campylobacter jejuni	1702219	43	2	1	12	3	2	1	5	50	CC21
	2816	22251	OXC7067	UK	Europe	2012	Human clinical	Campylobacter jejuni	1601998	28	4	7	10	4	42	7	1	137	CC45
	2817	22252	OXC7068	UK	Europe	2012	Human clinical	Campylobacter jejuni	1696596	36	2	1	5	3	2	1	5	19	CC21
	2819	22255	OXC7071	UK	Europe	2012	Human clinical	Campylobacter jejuni	1673586	49	2	1	12	3	2	1	5	50	CC21
	2820	22257	OXC7073	UK	Europe	2012	Human clinical	Campylobacter jejuni	1660784	46	2	1	1	3	2	1	5	21	CC21
	2821	22258	OXC7074	UK	Europe	2012	Human clinical	Campylobacter jejuni	1612171	33	4	7	10	4	1	7	1	45	CC45
	2822	22262	OXC7078	UK	Europe	2012	Human clinical	Campylobacter jejuni	1674770	43	2	1	5	3	2	25	5	1949	CC21
	2823	22264	OXC7080	UK	Europe	2012	Human clinical	Campylobacter jejuni	1707451	48	2	1	12	3	2	1	5	50	CC21
	2826	22268	OXC7084	UK	Europe	2012	Human clinical	Campylobacter jejuni	1699968	61	2	1	1	3	2	1	5	21	CC21
	2827	22272	OXC7090	UK	Europe	2012	Human clinical	Campylobacter jejuni	1684935	39	4	7	10	4	1	7	1	45	CC45
	2828	22273	OXC7091	UK	Europe	2012	Human clinical	Campylobacter jejuni	1610884	40	2	1	1	3	2	1	3	262	CC21
	2829	22275	OXC7093	UK	Europe	2012	Human clinical	Campylobacter jejuni	1618040	51	48	7	10	4	1	7	1	11	CC45
	2831	22281	OXC7099	UK	Europe	2012	Human clinical	Campylobacter jejuni	1612661	38	4	7	10	4	1	7	1	45	CC45
	2832	22660	OXC7089	UK	Europe	2012	Human clinical	Campylobacter jejuni	1728075	88	2	1	21	3	2	1	5	53	CC21
	2833	22661	OXC7170	UK	Europe	2012	Human clinical	Campylobacter jejuni	1601439	22	4	7	10	4	42	7	1	137	CC45
	2834	22664	OXC7173	UK	Europe	2012	Human clinical	Campylobacter jejuni	1670483	33	8	1	6	3	2	1	1	44	CC21
	2836	22670	OXC7179	UK	Europe	2012	Human clinical	Campylobacter jejuni	1627967	33	4	7	10	4	1	7	1	45	CC45
	2837	22676	OXC7185	UK	Europe	2012	Human clinical	Campylobacter jejuni	1645804	53	4	7	10	4	1	7	1	45	CC45
	2838	22677	OXC7186	UK	Europe	2012	Human clinical	Campylobacter jejuni	1607153	48	4	7	10	4	1	7	1	45	CC45
	2839	22678	OXC7187	UK	Europe	2012	Human clinical	Campylobacter jejuni	1699168	41	2	1	1	3	2	1	5	21	CC21
	2840	22679	OXC7188	UK	Europe	2012	Human clinical	Campylobacter jejuni	1671388	66	2	1	12	3	2	1	5	50	CC21
	2841	22681	OXC7190	UK	Europe	2012	Human clinical	Campylobacter jejuni	1702899	45	2	1	1	3	2	1	5	21	CC21
	2842	22686	OXC7195	UK	Europe	2012	Human clinical	Campylobacter jejuni	1741964	42	2	1	1	3	2	1	5	21	CC21
