# Supplementary material for: Genomic epidemiology of Campylobacter jejuni associated with asymptomatic pediatric infection in the Peruvian Amazon
Source: PLoS Negl Trop Dis. 2020 Aug 10;14(8):e0008533. doi: 10.1371/journal.pntd.0008533 (PMC7440661; doi:10.1371/journal.pntd.0008533)
Supplement: S4 Table — (XLSX) [file pntd.0008533.s004.xlsx]

## Sheet: core loci
Locus	Sequence length	Genome position	Isolate frequency	Isolate percentage	Core
Cj0001	1323	1	233	99.6	Y		Total genes	2348
Cj0002	1068	1324	231	98.7	Y		Core (>95%)	1321
Cj0003	2310	2392	234	100	Y		Accessory	1027
Cj0004c	342	4702	234	100	Y		Less than 15%	446
Cj0005c	1239	5044	234	100	Y
Cj0006	1308	6283	234	100	Y
Cj0007	4491	7591	234	100	Y
Cj0008	1752	12082	77	32.9	-
Cj0009	1446	13834	234	100	Y
Cj0010c	576	15280	234	100	Y
Cj0011c	240	15856	234	100	Y
Cj0012c	648	16096	234	100	Y
Cj0013	1677	16744	234	100	Y
Cj0014c	525	18421	144	61.5	-
Cj0015c	1227	18946	234	100	Y
Cj0016	675	20173	234	100	Y
Cj0017c	1527	20848	234	100	Y
Cj0018c	168	22375	234	100	Y
Cj0019c	1779	22543	234	100	Y
Cj0020c	915	24322	232	99.1	Y
Cj0021c	879	25237	234	100	Y
Cj0022c	903	26116	234	100	Y
Cj0023	1329	27019	234	100	Y
Cj0024	2370	28348	234	100	Y
Cj0025c	1386	30718	234	100	Y
Cj0026c	624	32104	234	100	Y
Cj0027	1632	32728	234	100	Y
Cj0028	1572	34360	234	100	Y
Cj0029	996	35932	234	100	Y
Cj0030	1398	36928	158	67.5	-
Cj0031	3733	38326	223	95.3	Y
Cj0033	1782	42059	18	7.7	-
Cj0034c	702	43841	233	99.6	Y
Cj0035c	1203	44543	233	99.6	Y
Cj0036	1350	45746	234	100	Y
Cj0037c	1044	47096	234	100	Y
Cj0038c	648	48140	228	97.4	Y
Cj0039c	1809	48788	234	100	Y
Cj0040	324	50597	221	94.4	-
Cj0041	1797	50921	215	91.9	-
Cj0042	885	52718	234	100	Y
Cj0043	1638	53603	234	100	Y
Cj0044c	1872	55241	225	96.2	Y
Cj0045c	723	57113	226	96.6	Y
Cj0053c	1017	57836	233	99.6	Y
Cj0054c	606	58853	229	97.9	Y
Cj0055c	825	59459	138	59	-
Cj0057	855	60284	182	77.8	-
Cj0058	600	61139	182	77.8	-
Cj0059c	843	61739	234	100	Y
Cj0060c	1080	62582	234	100	Y
Cj0061c	717	63662	234	100	Y
Cj0062c	357	64379	234	100	Y
Cj0063c	867	64736	234	100	Y
Cj0064c	1455	65603	234	100	Y
Cj0065c	474	67058	234	100	Y
Cj0066c	480	67532	234	100	Y
Cj0067	1230	68012	233	99.6	Y
Cj0068	897	69242	234	100	Y
Cj0069	1032	70139	234	100	Y
Cj0073c	657	71171	234	100	Y
Cj0074c	1440	71828	234	100	Y
Cj0075c	741	73268	234	100	Y
Cj0076c	1683	74009	233	99.6	Y
Cj0077c	570	75692	234	100	Y
Cj0078c	798	76262	234	100	Y
Cj0079c	807	77060	233	99.6	Y
Cj0080	270	77867	228	97.4	Y
Cj0081	1563	78137	234	100	Y
Cj0082	1125	79700	234	100	Y
Cj0085c	696	80825	213	91	-
Cj0086c	696	81521	206	88	-
Cj0087	1407	82217	232	99.1	Y
Cj0088	1338	83624	234	100	Y
Cj0089	1362	84962	228	97.4	Y
Cj0090	369	86324	234	100	Y
Cj0091	624	86693	234	100	Y
Cj0092	1338	87317	233	99.6	Y
Cj0093	1203	88655	234	100	Y
Cj0094	309	89858	234	100	Y
Cj0095	255	90167	234	100	Y
Cj0096	1053	90422	234	100	Y
Cj0097	756	91475	234	100	Y
Cj0098	918	92231	233	99.6	Y
Cj0099	654	93149	234	100	Y
Cj0100	786	93803	231	98.7	Y
Cj0101	837	94589	226	96.6	Y
Cj0102	426	95426	225	96.2	Y
Cj0103	513	95852	216	92.3	-
Cj0104	522	96365	222	94.9	-
Cj0105	1506	96887	234	100	Y
Cj0106	885	98393	232	99.1	Y
Cj0107	1398	99278	234	100	Y
Cj0108	390	100676	234	100	Y
Cj0109	555	101066	234	100	Y
Cj0110	390	101621	234	100	Y
Cj0111	780	102011	234	100	Y
Cj0112	1209	102791	233	99.6	Y
Cj0113	498	104000	234	100	Y
Cj0114	948	104498	233	99.6	Y
Cj0115	570	105446	234	100	Y
Cj0116	921	106016	234	100	Y
Cj0117	690	106937	234	100	Y
Cj0118	756	107627	234	100	Y
Cj0119	522	108383	234	100	Y
Cj0120	615	108905	234	100	Y
Cj0121	408	109520	234	100	Y
Cj0122	690	109928	188	80.3	-
Cj0123c	927	110618	234	100	Y
Cj0124c	987	111545	234	100	Y
Cj0125c	363	112532	234	100	Y
Cj0126c	462	112895	233	99.6	Y
Cj0127c	843	113357	234	100	Y
Cj0128c	723	114200	234	100	Y
Cj0129c	2220	114923	234	100	Y
Cj0130	828	117143	234	100	Y
Cj0131	1374	117971	234	100	Y
Cj0132	885	119345	234	100	Y
Cj0133	402	120230	229	97.9	Y
Cj0134	879	120632	234	100	Y
Cj0135	258	121511	234	100	Y
Cj0136	2616	121769	234	100	Y
Cj0137	363	124385	234	100	Y
Cj0138	423	124748	227	97	Y
Cj0139	2352	125171	39	16.7	-
Cj0140	1332	127523	207	88.5	-
Cj0141c	804	128855	234	100	Y
Cj0142c	855	129659	234	100	Y
Cj0143c	891	130514	215	91.9	-
Cj0144	1980	131405	93	39.7	-
Cj0145	1782	133385	233	99.6	Y
Cj0146c	939	135167	234	100	Y
Cj0147c	315	136106	231	98.7	Y
Cj0148c	339	136421	226	96.6	Y
Cj0149c	1248	136760	234	100	Y
Cj0150c	1203	138008	234	100	Y
Cj0151c	807	139211	228	97.4	Y
Cj0152c	939	140018	230	98.3	Y
Cj0153c	684	140957	234	100	Y
Cj0154c	825	141641	229	97.9	Y
Cj0155c	201	142466	231	98.7	Y
Cj0156c	657	142667	219	93.6	-
Cj0157c	408	143324	221	94.4	-
Cj0158c	426	143732	228	97.4	Y
Cj0159c	582	144158	232	99.1	Y
Cj0160c	744	144740	222	94.9	-
Cj0161c	963	145484	230	98.3	Y
Cj0162c	516	146447	232	99.1	Y
Cj0163c	498	146963	228	97.4	Y
Cj0164c	885	147461	233	99.6	Y
Cj0166	870	148346	217	92.7	-
Cj0167c	564	149216	203	86.8	-
Cj0168c	168	149780	201	85.9	-
Cj0169	663	149948	232	99.1	Y
Cj0170	745	150611	174	74.4	-
Cj0172c	1206	151356	234	100	Y
Cj0173c	909	152562	227	97	Y
Cj0174c	1617	153471	226	96.6	Y
Cj0175c	1005	155088	234	100	Y
Cj0176c	132	156093	214	91.5	-
Cj0177	852	156225	195	83.3	-
Cj0178	2268	157077	184	78.6	-
Cj0179	762	159345	193	82.5	-
Cj0180	411	160107	194	82.9	-
Cj0181	747	160518	195	83.3	-
Cj0182	1206	161265	232	99.1	Y
Cj0183	1359	162471	234	100	Y
Cj0184c	1155	163830	227	97	Y
Cj0186c	720	164985	234	100	Y
Cj0187c	567	165705	234	100	Y
Cj0188c	1371	166272	233	99.6	Y
Cj0189c	699	167643	229	97.9	Y
Cj0190c	1506	168342	234	100	Y
Cj0191c	528	169848	234	100	Y
Cj0192c	585	170376	234	100	Y
Cj0193c	1335	170961	234	100	Y
Cj0194	573	172296	234	100	Y
Cj0195	1386	172869	234	100	Y
Cj0196c	1338	174255	234	100	Y
Cj0197c	729	175593	234	100	Y
Cj0198c	1182	176322	233	99.6	Y
Cj0199c	1122	177504	186	79.5	-
Cj0200c	348	178626	210	89.7	-
Cj0201c	606	178974	210	89.7	-
Cj0203	1347	179580	231	98.7	Y
Cj0204	1998	180927	234	100	Y
Cj0205	804	182925	234	100	Y
Cj0206	1809	183729	234	100	Y
Cj0207	519	185538	234	100	Y
Cj0208	1092	186057	233	99.6	Y
Cj0224	1029	187149	234	100	Y
Cj0225	447	188178	234	100	Y
Cj0226	846	188625	234	100	Y
Cj0227	1188	189471	233	99.6	Y
Cj0228c	630	190659	234	100	Y
Cj0229	549	191289	234	100	Y
Cj0230c	1374	191838	234	100	Y
Cj0231c	1023	193212	234	100	Y
Cj0232c	411	194235	233	99.6	Y
Cj0233c	609	194646	234	100	Y
Cj0234c	564	195255	234	100	Y
Cj0235c	372	195819	234	100	Y
Cj0236c	696	196191	234	100	Y
Cj0237	636	196887	234	100	Y
Cj0238	1884	197523	228	97.4	Y
Cj0239c	972	199407	234	100	Y
Cj0240c	1182	200379	233	99.6	Y
Cj0241c	402	201561	202	86.3	-
Cj0243c	1167	201963	201	85.9	-
Cj0244	192	203130	223	95.3	Y
Cj0245	354	203322	230	98.3	Y
Cj0248	858	203676	231	98.7	Y
Cj0249	480	204534	228	97.4	Y
Cj0250c	1311	205014	231	98.7	Y
Cj0251c	156	206325	229	97.9	Y
Cj0252	474	206481	233	99.6	Y
Cj0253	264	206955	231	98.7	Y
Cj0254	1161	207219	227	97	Y
Cj0255c	759	208380	228	97.4	Y
Cj0256	1539	209139	232	99.1	Y
Cj0257	357	210678	232	99.1	Y
Cj0258	246	211035	231	98.7	Y
Cj0259	1008	211281	232	99.1	Y
Cj0260c	216	212289	176	75.2	-
Cj0261c	720	212505	221	94.4	-
Cj0262c	1998	213225	93	39.7	-
Cj0263	876	215223	180	76.9	-
Cj0264c	2517	216099	157	67.1	-
Cj0265c	576	218616	157	67.1	-
Cj0266c	510	219192	226	96.6	Y
Cj0267c	531	219702	223	95.3	Y
Cj0268c	1089	220233	234	100	Y
Cj0269c	915	221322	234	100	Y
Cj0270	207	222237	231	98.7	Y
Cj0271	456	222444	234	100	Y
Cj0272	1092	222900	230	98.3	Y
Cj0273	441	223992	234	100	Y
Cj0274	792	224433	233	99.6	Y
Cj0275	1254	225225	234	100	Y
Cj0276	1041	226479	234	100	Y
Cj0277	750	227520	234	100	Y
Cj0279	3270	228270	234	100	Y
Cj0280	423	231540	232	99.1	Y
Cj0281c	978	231963	233	99.6	Y
Cj0282c	624	232941	233	99.6	Y
Cj0283c	522	233565	234	100	Y
Cj0284c	2310	234087	232	99.1	Y
Cj0285c	957	236397	233	99.6	Y
Cj0286c	618	237354	222	94.9	-
Cj0287c	486	237972	234	100	Y
Cj0288c	1095	238458	232	99.1	Y
Cj0289c	753	239553	234	100	Y
Cj0293	777	240306	233	99.6	Y
Cj0294	660	241083	234	100	Y
Cj0295	459	241743	190	81.2	-
Cj0296c	381	242202	216	92.3	-
Cj0297c	849	242583	217	92.7	-
Cj0298c	825	243432	216	92.3	-
Cj0299	774	244257	203	86.8	-
Cj0300c	885	245031	231	98.7	Y
Cj0301c	675	245916	233	99.6	Y
Cj0302c	402	246591	195	83.3	-
Cj0303c	750	246993	233	99.6	Y
Cj0304c	687	247743	209	89.3	-
Cj0305c	612	248430	212	90.6	-
Cj0306c	1143	249042	228	97.4	Y
Cj0307	1284	250185	234	100	Y
Cj0308c	606	251469	234	100	Y
Cj0309c	315	252075	234	100	Y
Cj0310c	339	252390	234	100	Y
Cj0311	537	252729	234	100	Y
Cj0312	546	253266	234	100	Y
Cj0313	1059	253812	231	98.7	Y
Cj0314	1209	254871	234	100	Y
Cj0315	768	256080	234	100	Y
Cj0316	1074	256848	234	100	Y
Cj0317	1095	257922	234	100	Y
Cj0318	1683	259017	234	100	Y
Cj0319	1029	260700	234	100	Y
Cj0320	831	261729	233	99.6	Y
Cj0321	1848	262560	234	100	Y
Cj0322	411	264408	213	91	-
Cj0323	1197	264819	172	73.5	-
Cj0324	708	266016	229	97.9	Y
Cj0325	1164	266724	234	100	Y
Cj0326	1077	267888	234	100	Y
Cj0327	351	268965	234	100	Y
Cj0328c	975	269316	234	100	Y
Cj0329c	987	270291	234	100	Y
Cj0330c	147	271278	234	100	Y
Cj0331c	354	271425	234	100	Y
Cj0332c	414	271779	233	99.6	Y
Cj0333c	285	272193	231	98.7	Y
Cj0334	597	272478	234	100	Y
Cj0335	1089	273075	231	98.7	Y
Cj0336c	744	274164	234	100	Y
Cj0337c	777	274908	234	100	Y
Cj0338c	2640	275685	231	98.7	Y
Cj0339	1362	278325	233	99.6	Y
Cj0340	1008	279687	234	100	Y
Cj0341c	444	280695	233	99.6	Y
Cj0342c	2826	281139	234	100	Y
Cj0343c	786	283965	232	99.1	Y
Cj0344	126	284751	183	78.2	-
Cj0345	1251	284877	221	94.4	-
Cj0346	1602	286128	234	100	Y
Cj0347	600	287730	234	100	Y
Cj0348	1179	288330	234	100	Y
Cj0349	750	289509	232	99.1	Y
Cj0350	423	290259	223	95.3	Y
Cj0351	309	290682	225	96.2	Y
Cj0352	798	290991	222	94.9	-
Cj0353c	1461	291789	233	99.6	Y
Cj0354c	246	293250	233	99.6	Y
Cj0355c	672	293496	231	98.7	Y
Cj0356c	318	294168	213	91	-
Cj0357c	609	294486	228	97.4	Y
Cj0358	1026	295095	234	100	Y
Cj0360	1338	296121	234	100	Y
Cj0361	471	297459	232	99.1	Y
Cj0362	453	297930	229	97.9	Y
Cj0363c	1347	298383	221	94.4	-
Cj0364	252	299730	224	95.7	Y
Cj0365c	1479	299982	233	99.6	Y
Cj0366c	3123	301461	234	100	Y
Cj0367c	1104	304584	234	100	Y
Cj0368c	633	305688	225	96.2	Y
Cj0369c	1377	306321	231	98.7	Y
Cj0370	213	307698	231	98.7	Y
Cj0371	606	307911	234	100	Y
Cj0372	1170	308517	234	100	Y
Cj0373	936	309687	233	99.6	Y
Cj0374	492	310623	233	99.6	Y
Cj0375	477	311115	219	93.6	-
Cj0376	825	311592	206	88	-
Cj0377	1713	312417	195	83.3	-
Cj0378c	540	314130	205	87.6	-
Cj0379c	894	314670	232	99.1	Y
Cj0380c	786	315564	178	76.1	-
Cj0381c	840	316350	232	99.1	Y
Cj0382c	399	317190	233	99.6	Y
Cj0383c	465	317589	234	100	Y
Cj0384c	816	318054	234	100	Y
Cj0385c	933	318870	234	100	Y
Cj0386	1383	319803	234	100	Y
Cj0387	498	321186	230	98.3	Y
Cj0388	960	321684	234	100	Y
Cj0389	1236	322644	234	100	Y
Cj0390	2463	323880	234	100	Y
Cj0391c	636	326343	234	100	Y
Cj0392c	1443	326979	234	100	Y
Cj0393c	1347	328422	233	99.6	Y
Cj0394c	630	329769	215	91.9	-
Cj0395c	291	330399	212	90.6	-
Cj0396c	999	330690	226	96.6	Y
Cj0397c	579	331689	213	91	-
Cj0398	285	332268	231	98.7	Y
Cj0399	564	332553	234	100	Y
Cj0400	474	333117	234	100	Y
Cj0401	1506	333591	232	99.1	Y
Cj0402	1245	335097	234	100	Y
Cj0403	546	336342	234	100	Y
Cj0404	837	336888	234	100	Y
Cj0405	789	337725	233	99.6	Y
Cj0406c	900	338514	232	99.1	Y
Cj0407	816	339414	233	99.6	Y
Cj0408	783	340230	234	100	Y
Cj0409	1992	341013	233	99.6	Y
Cj0410	726	343005	234	100	Y
Cj0411	2187	343731	222	94.9	-
Cj0412	1830	345918	197	84.2	-
Cj0413	705	347748	219	93.6	-
Cj0414	729	348453	234	100	Y
Cj0415	1722	349182	234	100	Y
Cj0416	99	350904	225	96.2	Y
Cj0417	147	351003	175	74.8	-
Cj0418c	705	351150	227	97	Y
Cj0419	363	351855	212	90.6	-
Cj0420	573	352218	213	91	-
Cj0421c	957	352791	207	88.5	-
Cj0422c	210	353748	210	89.7	-
Cj0423	228	353958	149	63.7	-
Cj0424	633	354186	153	65.4	-
Cj0425	417	354819	154	65.8	-
Cj0426	1578	355236	234	100	Y
Cj0427	336	356814	232	99.1	Y
Cj0428	384	357150	234	100	Y
Cj0429c	585	357534	227	97	Y
Cj0430	1227	358119	223	95.3	Y
Cj0431	615	359346	232	99.1	Y
Cj0432c	1209	359961	234	100	Y
Cj0433c	1062	361170	234	100	Y
Cj0434	1479	362232	234	100	Y
Cj0435	744	363711	234	100	Y
Cj0436	411	364455	230	98.3	Y
Cj0437	1836	364866	234	100	Y
Cj0438	966	366702	234	100	Y
Cj0439	858	367668	234	100	Y
Cj0440c	669	368526	234	100	Y
Cj0441	234	369195	234	100	Y
Cj0442	1215	369429	234	100	Y
Cj0443	939	370644	234	100	Y
Cj0447	597	371583	234	100	Y
Cj0448c	1098	372180	234	100	Y
Cj0449c	216	373278	229	97.9	Y
Cj0450c	195	373494	224	95.7	Y
Cj0451	648	373689	234	100	Y
Cj0452	762	374337	233	99.6	Y
Cj0453	1293	375099	234	100	Y
Cj0454c	570	376392	234	100	Y
Cj0456c	960	376962	233	99.6	Y
Cj0457c	630	377922	234	100	Y
Cj0458c	1302	378552	234	100	Y
Cj0459c	267	379854	233	99.6	Y
Cj0460	1089	380121	234	100	Y
Cj0461c	1188	381210	234	100	Y
Cj0462	1047	382398	234	100	Y
Cj0463	1221	383445	225	96.2	Y
Cj0464	1824	384666	234	100	Y
Cj0465c	384	386490	231	98.7	Y
Cj0466	597	386874	200	85.5	-
Cj0467	702	387471	228	97.4	Y
Cj0468	657	388173	233	99.6	Y
Cj0469	762	388830	234	100	Y
Cj0470	1200	389592	234	100	Y
Cj0471	159	390792	234	100	Y
Cj0472	180	390951	234	100	Y
Cj0473	534	391131	234	100	Y
Cj0474	426	391665	234	100	Y
Cj0475	702	392091	234	100	Y
Cj0476	480	392793	234	100	Y
Cj0477	378	393273	234	100	Y
Cj0478	4137	393651	232	99.1	Y
Cj0479	4554	397788	234	100	Y
Cj0480c	762	402342	140	59.8	-
Cj0481	909	403104	149	63.7	-
Cj0485	789	404013	149	63.7	-
Cj0486	1257	404802	149	63.7	-
Cj0487	771	406059	147	62.8	-
Cj0488	318	406830	149	63.7	-
Cj0491	387	407148	234	100	Y
Cj0492	471	407535	234	100	Y
Cj0493	2076	408006	233	99.6	Y
Cj0494	150	410082	227	97	Y
Cj0495	702	410232	231	98.7	Y
Cj0496	375	410934	230	98.3	Y
Cj0497	1278	411309	230	98.3	Y
Cj0498	777	412587	234	100	Y
Cj0499	486	413364	234	100	Y
Cj0500	999	413850	233	99.6	Y
Cj0503c	912	414849	234	100	Y
Cj0504c	867	415761	233	99.6	Y
Cj0505c	1074	416628	234	100	Y
Cj0506	2529	417702	234	100	Y
Cj0507	552	420231	233	99.6	Y
Cj0508	1932	420783	234	100	Y
Cj0509c	2574	422715	234	100	Y
Cj0510c	291	425289	234	100	Y
Cj0511	1335	425580	233	99.6	Y
Cj0512	711	426915	233	99.6	Y
Cj0513	246	427626	234	100	Y
Cj0514	672	427872	234	100	Y
Cj0515	1197	428544	231	98.7	Y
Cj0516	693	429741	232	99.1	Y
Cj0517	369	430434	229	97.9	Y
Cj0518	1827	430803	234	100	Y
Cj0519	318	432630	234	100	Y
Cj0520	435	432948	232	99.1	Y
Cj0525c	1809	433383	234	100	Y
Cj0526c	297	435192	234	100	Y
Cj0527c	495	435489	234	100	Y
Cj0528c	432	435984	234	100	Y
Cj0529c	1002	436416	234	100	Y
Cj0530	2571	437418	201	85.9	-
Cj0531	2205	439989	234	100	Y
Cj0532	903	442194	234	100	Y
Cj0533	1164	443097	234	100	Y
Cj0534	870	444261	234	100	Y
Cj0535	312	445131	234	100	Y
Cj0536	1125	445443	234	100	Y
Cj0537	846	446568	234	100	Y
Cj0538	558	447414	234	100	Y
Cj0539	264	447972	227	97	Y
Cj0540	537	448236	233	99.6	Y
Cj0541	894	448773	233	99.6	Y
Cj0542	1299	449667	234	100	Y
Cj0543	1710	450966	234	100	Y
Cj0544	390	452676	234	100	Y
Cj0545	924	453066	234	100	Y
Cj0546	1803	453990	232	99.1	Y
Cj0547	366	455793	233	99.6	Y
Cj0548	1929	456159	234	100	Y
Cj0549	387	458088	234	100	Y
Cj0550	276	458475	230	98.3	Y
Cj0551	570	458751	234	100	Y
Cj0552	693	459321	234	100	Y
Cj0553	954	460014	234	100	Y
Cj0554	1005	460968	233	99.6	Y
Cj0555	1293	461973	228	97.4	Y
Cj0556	798	463266	224	95.7	Y
Cj0557c	1086	464064	234	100	Y
Cj0558c	1233	465150	234	100	Y
Cj0559	936	466383	234	100	Y
Cj0560	1329	467319	234	100	Y
Cj0561c	930	468648	232	99.1	Y
Cj0562	1377	469578	234	100	Y
Cj0563	603	470955	233	99.6	Y
Cj0564	207	471558	233	99.6	Y
Cj0566	1467	471765	127	54.3	-
Cj0567	114	473232	129	55.1	-
Cj0570	1068	473346	231	98.7	Y
Cj0571	873	474414	232	99.1	Y
Cj0572	1020	475287	234	100	Y
Cj0573	444	476307	234	100	Y
Cj0574	1701	476751	234	100	Y
Cj0575	465	478452	234	100	Y
Cj0576	966	478917	234	100	Y
Cj0577c	1029	479883	234	100	Y
Cj0578c	738	480912	234	100	Y
Cj0579c	417	481650	233	99.6	Y
Cj0580c	1068	482067	224	95.7	Y
Cj0581	471	483135	232	99.1	Y
Cj0582	1203	483606	234	100	Y
Cj0583	537	484809	230	98.3	Y
Cj0584	600	485346	224	95.7	Y
Cj0585	1143	485946	234	100	Y
Cj0586	1944	487089	234	100	Y
Cj0587	1005	489033	207	88.5	-
Cj0588	762	490038	209	89.3	-
Cj0589	855	490800	226	96.6	Y
Cj0590	711	491655	233	99.6	Y
Cj0591c	222	492366	233	99.6	Y
Cj0592c	435	492588	234	100	Y
Cj0593c	633	493023	234	100	Y
Cj0594c	651	493656	234	100	Y
Cj0595c	627	494307	232	99.1	Y
Cj0596	822	494934	234	100	Y
Cj0597	1065	495756	234	100	Y
Cj0598	1443	496821	234	100	Y
Cj0599	954	498264	233	99.6	Y
Cj0600	876	499218	232	99.1	Y
Cj0601c	1344	500094	233	99.6	Y
Cj0602c	669	501438	233	99.6	Y
Cj0603c	1704	502107	233	99.6	Y
Cj0604	882	503811	234	100	Y
Cj0605	1191	504693	234	100	Y
Cj0606	1173	505884	234	100	Y
Cj0607	1926	507057	234	100	Y
Cj0608	1371	508983	222	94.9	-
Cj0609c	1179	510354	231	98.7	Y
Cj0610c	1011	511533	233	99.6	Y
Cj0611c	1377	512544	234	100	Y
Cj0612c	504	513921	232	99.1	Y
Cj0613	996	514425	234	100	Y
Cj0614	915	515421	234	100	Y
Cj0615	1089	516336	234	100	Y
Cj0616	741	517425	234	100	Y
Cj0619	1317	518166	234	100	Y
Cj0620	648	519483	207	88.5	-
Cj0621	1521	520131	226	96.6	Y
Cj0622	2190	521652	229	97.9	Y
Cj0623	744	523842	234	100	Y
Cj0624	282	524586	234	100	Y
Cj0625	1092	524868	234	100	Y
Cj0626	975	525960	234	100	Y
Cj0627	345	526935	232	99.1	Y
Cj0628	3436	527280	157	67.1	-
Cj0630c	966	530716	226	96.6	Y
Cj0631c	1935	531682	234	100	Y
Cj0632	1023	533617	234	100	Y
Cj0633	1083	534640	220	94	-
Cj0634	774	535723	233	99.6	Y
Cj0635	384	536497	233	99.6	Y
Cj0636	840	536881	234	100	Y
Cj0637c	498	537721	233	99.6	Y
Cj0638c	519	538219	234	100	Y
Cj0639c	579	538738	234	100	Y
Cj0640c	1752	539317	234	100	Y
Cj0641	861	541069	227	97	Y
Cj0642	1524	541930	221	94.4	-
Cj0643	1245	543454	234	100	Y
Cj0644	816	544699	234	100	Y
Cj0645	1119	545515	234	100	Y
Cj0646	828	546634	234	100	Y
Cj0647	489	547462	228	97.4	Y
Cj0648	516	547951	221	94.4	-
Cj0649	462	548467	219	93.6	-
Cj0650	597	548929	220	94	-
Cj0651	495	549526	219	93.6	-
Cj0652	1806	550021	234	100	Y
Cj0653c	1791	551827	234	100	Y
Cj0659c	549	553618	181	77.4	-
Cj0660c	1107	554167	189	80.8	-
Cj0661c	876	555274	230	98.3	Y
Cj0662c	1320	556150	234	100	Y
Cj0663c	543	557470	234	100	Y
Cj0664c	444	558013	234	100	Y
Cj0665c	1221	558457	234	100	Y
Cj0667	246	559678	234	100	Y
Cj0668	408	559924	232	99.1	Y
Cj0669	729	560332	232	99.1	Y
Cj0670	1251	561061	233	99.6	Y
Cj0671	1425	562312	234	100	Y
Cj0672	189	563737	228	97.4	Y
Cj0677	2046	563926	230	98.3	Y
Cj0680c	1974	565972	233	99.6	Y
Cj0681	231	567946	228	97.4	Y
Cj0682	243	568177	227	97	Y
Cj0683	438	568420	226	96.6	Y
Cj0684	1854	568858	231	98.7	Y
Cj0685c	1353	570712	209	89.3	-
Cj0686	1074	572065	234	100	Y
Cj0687c	699	573139	234	100	Y
Cj0688	1506	573838	233	99.6	Y
Cj0689	1191	575344	232	99.1	Y
Cj0690c	3753	576535	165	70.5	-
Cj0691	492	580288	198	84.6	-
Cj0692c	939	580780	202	86.3	-
Cj0693c	939	581719	216	92.3	-
Cj0694	1491	582658	217	92.7	-
Cj0695	1389	584149	234	100	Y
Cj0696	1113	585538	234	100	Y
Cj0697	813	586651	234	100	Y
Cj0698	792	587464	234	100	Y
Cj0699c	1431	588256	234	100	Y
Cj0700	696	589687	234	100	Y
Cj0701	1254	590383	233	99.6	Y
Cj0702	495	591637	234	100	Y
Cj0703	537	592132	234	100	Y
Cj0704	864	592669	233	99.6	Y
Cj0705	726	593533	225	96.2	Y
Cj0706	717	594259	227	97	Y
Cj0707	1158	594976	223	95.3	Y
Cj0708	753	596134	233	99.6	Y
Cj0709	1338	596887	234	100	Y
Cj0710	228	598225	233	99.6	Y
Cj0711	243	598453	233	99.6	Y
Cj0712	540	598696	226	96.6	Y
Cj0713	705	599236	225	96.2	Y
Cj0714	357	599941	227	97	Y
Cj0715	414	600298	233	99.6	Y
Cj0716	1341	600712	234	100	Y
Cj0717	330	602053	230	98.3	Y
Cj0718	3603	602383	234	100	Y
Cj0719c	633	605986	234	100	Y
Cj0720c	750	606619	234	100	Y
Cj0721c	471	607369	217	92.7	-
Cj0722c	816	607840	212	90.6	-
Cj0723c	1188	608656	230	98.3	Y
Cj0724	186	609844	229	97.9	Y
Cj0725c	543	610030	234	100	Y
Cj0726c	984	610573	234	100	Y
Cj0727	1047	611557	226	96.6	Y
Cj0728	1326	612604	226	96.6	Y
Cj0729	810	613930	225	96.2	Y
Cj0730	840	614740	225	96.2	Y
Cj0731	780	615580	226	96.6	Y
Cj0732	990	616360	226	96.6	Y
Cj0733	639	617350	221	94.4	-
Cj0734c	756	617989	226	96.6	Y
Cj0735	720	618745	198	84.6	-
Cj0736	1929	619465	215	91.9	-
Cj0747	108	621394	184	78.6	-
Cj0748	93	621502	186	79.5	-
Cj0753c	684	621595	188	80.3	-
Cj0755	2091	622279	188	80.3	-
Cj0757	795	624370	234	100	Y
Cj0758	531	625165	234	100	Y
Cj0759	1872	625696	234	100	Y
Cj0760	1023	627568	233	99.6	Y
Cj0761	342	628591	233	99.6	Y
Cj0762c	1170	628933	234	100	Y
Cj0763c	639	630103	234	100	Y
Cj0764c	1836	630742	233	99.6	Y
Cj0765c	1227	632578	234	100	Y
Cj0766c	579	633805	234	100	Y
Cj0767c	477	634384	234	100	Y
Cj0768c	564	634861	233	99.6	Y
Cj0769c	663	635425	229	97.9	Y
Cj0770c	777	636088	231	98.7	Y
Cj0771c	771	636865	232	99.1	Y
Cj0772c	774	637636	233	99.6	Y
Cj0773c	912	638410	232	99.1	Y
Cj0774c	1011	639322	233	99.6	Y
Cj0775c	2613	640333	232	99.1	Y
Cj0776c	1023	642946	232	99.1	Y
Cj0777	2031	643969	230	98.3	Y
Cj0778	738	646000	226	96.6	Y
Cj0779	528	646738	233	99.6	Y
Cj0780	2775	647266	234	100	Y
Cj0781	741	650041	234	100	Y
Cj0782	783	650782	234	100	Y
Cj0783	525	651565	233	99.6	Y
Cj0784	915	652090	212	90.6	-
Cj0785	339	653005	217	92.7	-
Cj0786	174	653344	220	94	-
Cj0787	249	653518	223	95.3	Y
Cj0788	492	653767	228	97.4	Y
Cj0789	1119	654259	232	99.1	Y
Cj0790	825	655378	231	98.7	Y
Cj0791c	1275	656203	230	98.3	Y
Cj0792	879	657478	214	91.5	-
Cj0793	1020	658357	234	100	Y
Cj0794	1281	659377	153	65.4	-
Cj0795c	1428	660658	234	100	Y
Cj0796c	720	662086	232	99.1	Y
Cj0797c	216	662806	230	98.3	Y
Cj0798c	1041	663022	233	99.6	Y
Cj0799c	552	664063	234	100	Y
Cj0800c	1860	664615	232	99.1	Y
Cj0801	1452	666475	233	99.6	Y
Cj0802	1389	667927	234	100	Y
Cj0803	1743	669316	234	100	Y
Cj0804	1059	671059	233	99.6	Y
Cj0805	1251	672118	232	99.1	Y
Cj0806	897	673369	234	100	Y
Cj0807	780	674266	234	100	Y
Cj0808c	306	675046	219	93.6	-
Cj0809c	597	675352	226	96.6	Y
Cj0810	741	675949	232	99.1	Y
Cj0811	927	676690	232	99.1	Y
Cj0812	1413	677617	234	100	Y
Cj0813	720	679030	233	99.6	Y
Cj0817	771	679750	232	99.1	Y
Cj0818	228	680521	125	53.4	-
Cj0819	225	680749	126	53.8	-
Cj0820c	735	680974	234	100	Y
Cj0821	1290	681709	234	100	Y
Cj0822	1155	682999	233	99.6	Y
Cj0823	618	684154	229	97.9	Y
Cj0824	669	684772	234	100	Y
Cj0825	777	685441	219	93.6	-
Cj0826	1026	686218	234	100	Y
Cj0827	726	687244	234	100	Y
Cj0828c	1212	687970	234	100	Y
Cj0829c	414	689182	217	92.7	-
Cj0830	417	689596	222	94.9	-
Cj0831c	1074	690013	223	95.3	Y
Cj0832c	1734	691087	234	100	Y
Cj0833c	750	692821	234	100	Y
Cj0834c	1239	693571	231	98.7	Y
Cj0835c	2547	694810	234	100	Y
Cj0836	453	697357	225	96.2	Y
Cj0837c	942	697810	212	90.6	-
Cj0838c	1887	698752	234	100	Y
Cj0839c	198	700639	234	100	Y
Cj0840c	843	700837	233	99.6	Y
Cj0841c	492	701680	228	97.4	Y
Cj0842	486	702172	225	96.2	Y
Cj0843c	1626	702658	229	97.9	Y
Cj0844c	282	704284	225	96.2	Y
Cj0845c	1296	704566	232	99.1	Y
Cj0846	1125	705862	230	98.3	Y
Cj0847	801	706987	230	98.3	Y
Cj0848c	282	707788	226	96.6	Y
Cj0849c	2160	708070	173	73.9	-
Cj0850c	1188	710230	230	98.3	Y
Cj0851c	504	711418	215	91.9	-
Cj0852c	330	711922	233	99.6	Y
Cj0853c	1275	712252	233	99.6	Y
Cj0854c	348	713527	233	99.6	Y
Cj0855	849	713875	234	100	Y
Cj0856	849	714724	234	100	Y
Cj0857c	1161	715573	234	100	Y
Cj0858c	1257	716734	234	100	Y
Cj0859c	429	717991	86	36.8	-
Cj0860	873	718420	84	35.9	-
Cj0861c	567	719293	199	85	-
Cj0862c	1785	719860	189	80.8	-
Cj0863c	1065	721645	221	94.4	-
Cj0864	360	722710	208	88.9	-
Cj0865	801	723070	232	99.1	Y
Cj0872	642	723871	214	91.5	-
Cj0877c	93	724513	208	88.9	-
Cj0878	147	724606	201	85.9	-
Cj0879c	633	724753	195	83.3	-
Cj0880c	243	725386	208	88.9	-
Cj0881c	1047	725629	215	91.9	-
Cj0882c	2175	726676	234	100	Y
Cj0883c	411	728851	225	96.2	Y
Cj0884	273	729262	229	97.9	Y
Cj0886c	2841	729535	232	99.1	Y
Cj0887c	2253	732376	234	100	Y
Cj0888c	1932	734629	233	99.6	Y
Cj0889c	1290	736561	223	95.3	Y
Cj0890c	663	737851	230	98.3	Y
Cj0891c	1584	738514	234	100	Y
Cj0892c	489	740098	234	100	Y
Cj0893c	1671	740587	234	100	Y
Cj0894c	834	742258	233	99.6	Y
Cj0895c	1287	743092	234	100	Y
Cj0896c	2322	744379	229	97.9	Y
Cj0897c	993	746701	234	100	Y
Cj0898	366	747694	232	99.1	Y
Cj0899c	570	748060	231	98.7	Y
Cj0900c	180	748630	229	97.9	Y
Cj0901	744	748810	231	98.7	Y
Cj0902	729	749554	234	100	Y
Cj0903c	1467	750283	234	100	Y
Cj0904c	468	751750	232	99.1	Y
Cj0905c	987	752218	231	98.7	Y
Cj0906c	978	753205	225	96.2	Y
Cj0908	471	754183	189	80.8	-
Cj0909	420	754654	193	82.5	-
Cj0910	453	755074	195	83.3	-
Cj0911	561	755527	206	88	-
Cj0912c	900	756088	222	94.9	-
Cj0913c	297	756988	213	91	-
Cj0914c	1833	757285	199	85	-
Cj0915	414	759118	224	95.7	Y
Cj0916c	198	759532	218	93.2	-
Cj0917c	2112	759730	234	100	Y
Cj0918c	930	761842	234	100	Y
Cj0919c	660	762772	232	99.1	Y
Cj0920c	753	763432	234	100	Y
Cj0921c	780	764185	234	100	Y
Cj0922c	729	764965	229	97.9	Y
Cj0923c	789	765694	202	86.3	-
Cj0924c	555	766483	218	93.2	-
Cj0925	438	767038	227	97	Y
Cj0926	333	767476	231	98.7	Y
Cj0927	549	767809	233	99.6	Y
Cj0928	597	768358	229	97.9	Y
Cj0929	1452	768955	234	100	Y
Cj0930	1104	770407	234	100	Y
Cj0931c	1383	771511	234	100	Y
Cj0932c	1575	772894	234	100	Y
Cj0933c	1800	774469	234	100	Y
Cj0934c	1341	776269	230	98.3	Y
Cj0935c	1335	777610	230	98.3	Y
Cj0936	339	778945	229	97.9	Y
Cj0937	912	779284	233	99.6	Y
Cj0938c	3513	780196	226	96.6	Y
Cj0939c	381	783709	196	83.8	-
Cj0940c	786	784090	234	100	Y
Cj0941c	1206	784876	234	100	Y
Cj0942c	2589	786082	234	100	Y
Cj0943	510	788671	224	95.7	Y
Cj0944c	735	789181	223	95.3	Y
Cj0945c	1344	789916	195	83.3	-
Cj0946	1347	791260	209	89.3	-
Cj0947c	873	792607	234	100	Y
Cj0948c	888	793480	232	99.1	Y
Cj0949c	978	794368	230	98.3	Y
Cj0950c	435	795346	230	98.3	Y
Cj0953c	1533	795781	234	100	Y
Cj0954c	771	797314	234	100	Y
Cj0955c	2187	798085	234	100	Y
Cj0956c	1329	800272	234	100	Y
Cj0957c	819	801601	234	100	Y
Cj0958c	1587	802420	234	100	Y
Cj0959c	342	804007	214	91.5	-
Cj0960c	327	804349	219	93.6	-
Cj0961c	135	804676	214	91.5	-
Cj0962	480	804811	196	83.8	-
Cj0963	609	805291	200	85.5	-
Cj0964	1191	805900	223	95.3	Y
Cj0965c	375	807091	217	92.7	-
Cj0967	2289	807466	228	97.4	Y
Cj0970	303	809755	172	73.5	-
Cj0971	393	810058	189	80.8	-
Cj0972	324	810451	151	64.5	-
Cj0974	141	810775	229	97.9	Y
Cj0975	1725	810916	231	98.7	Y
Cj0976	891	812641	234	100	Y
Cj0977	579	813532	234	100	Y
Cj0978c	174	814111	234	100	Y
Cj0979c	528	814285	231	98.7	Y
Cj0980	1269	814813	233	99.6	Y
Cj0981c	1248	816082	233	99.6	Y
Cj0982c	840	817330	233	99.6	Y
Cj0983	1119	818170	217	92.7	-
Cj0984	741	819289	218	93.2	-
Cj0985c	1152	820030	234	100	Y
Cj0988c	237	821182	177	75.6	-
Cj0989	207	821419	195	83.3	-
Cj0990c	762	821626	209	89.3	-
Cj0991c	1266	822388	234	100	Y
Cj0992c	1356	823654	233	99.6	Y
Cj0993c	492	825010	234	100	Y
Cj0994c	921	825502	234	100	Y
Cj0995c	984	826423	234	100	Y
Cj0996	561	827407	231	98.7	Y
Cj0997	567	827968	218	93.2	-
Cj0998c	573	828535	222	94.9	-
Cj0999c	1098	829108	234	100	Y
Cj1000	882	830206	223	95.3	Y
Cj1001	1869	831088	234	100	Y
Cj1002c	513	832957	230	98.3	Y
Cj1003c	519	833470	222	94.9	-
Cj1004	417	833989	214	91.5	-
Cj1005c	1617	834406	228	97.4	Y
Cj1006c	1251	836023	233	99.6	Y
Cj1007c	1572	837274	225	96.2	Y
Cj1008c	1056	838846	226	96.6	Y
Cj1009c	1401	839902	227	97	Y
Cj1010	1122	841303	233	99.6	Y
Cj1011	768	842425	212	90.6	-
Cj1012c	450	843193	234	100	Y
Cj1013c	3246	843643	230	98.3	Y
Cj1014c	696	846889	234	100	Y
Cj1015c	771	847585	234	100	Y
Cj1016c	1053	848356	234	100	Y
Cj1017c	897	849409	234	100	Y
Cj1018c	1110	850306	234	100	Y
Cj1019c	1116	851416	234	100	Y
Cj1020c	435	852532	234	100	Y
Cj1021c	192	852967	230	98.3	Y
Cj1022c	507	853159	233	99.6	Y
Cj1023c	1032	853666	234	100	Y
Cj1024c	1302	854698	234	100	Y
Cj1025c	450	856000	234	100	Y
Cj1026c	516	856450	234	100	Y
Cj1027c	2592	856966	234	100	Y
Cj1028c	576	859558	227	97	Y
Cj1029c	645	860134	231	98.7	Y
Cj1030c	1797	860779	233	99.6	Y
Cj1031	1275	862576	229	97.9	Y
Cj1032	741	863851	232	99.1	Y
Cj1033	3018	864592	231	98.7	Y
Cj1034c	807	867610	221	94.4	-
Cj1035c	720	868417	230	98.3	Y
Cj1036c	252	869137	233	99.6	Y
Cj1037c	1446	869389	234	100	Y
Cj1038	1164	870835	234	100	Y
Cj1039	1029	871999	233	99.6	Y
Cj1040c	1164	873028	230	98.3	Y
Cj1041c	852	874192	220	94	-
Cj1042c	891	875044	202	86.3	-
Cj1043c	606	875935	233	99.6	Y
Cj1044c	1146	876541	234	100	Y
Cj1045c	777	877687	234	100	Y
Cj1046c	804	878464	234	100	Y
Cj1047c	192	879268	234	100	Y
Cj1048c	1098	879460	234	100	Y
Cj1049c	600	880558	234	100	Y
Cj1050c	702	881158	234	100	Y
Cj1051c	4020	881860	199	85	-
Cj1052c	2211	885880	233	99.6	Y
Cj1053c	351	888091	229	97.9	Y
Cj1054c	1299	888442	234	100	Y
Cj1055c	1974	889741	189	80.8	-
Cj1056c	777	891715	230	98.3	Y
Cj1057c	174	892492	234	100	Y
Cj1058c	1458	892666	234	100	Y
Cj1059c	1362	894124	234	100	Y
Cj1060c	111	895486	234	100	Y
Cj1061c	2754	895597	233	99.6	Y
Cj1062	1089	898351	234	100	Y
Cj1063	426	899440	231	98.7	Y
Cj1066	606	899866	231	98.7	Y
Cj1067	537	900472	226	96.6	Y
Cj1068	1107	901009	234	100	Y
Cj1069	867	902116	230	98.3	Y
Cj1070	378	902983	234	100	Y
Cj1071	552	903361	234	100	Y
Cj1072	261	903913	234	100	Y
Cj1073c	2376	904174	232	99.1	Y
Cj1074c	648	906550	233	99.6	Y
Cj1075	390	907198	229	97.9	Y
Cj1076	732	907588	233	99.6	Y
Cj1077	303	908320	224	95.7	Y
Cj1078	663	908623	216	92.3	-
Cj1079	453	909286	221	94.4	-
Cj1080c	630	909739	229	97.9	Y
Cj1081c	633	910369	234	100	Y
Cj1082c	813	911002	234	100	Y
Cj1083c	687	911815	231	98.7	Y
Cj1084c	762	912502	231	98.7	Y
Cj1085c	2937	913264	231	98.7	Y
Cj1086c	396	916201	232	99.1	Y
Cj1087c	903	916597	233	99.6	Y
Cj1088c	1185	917500	216	92.3	-
Cj1089c	1398	918685	215	91.9	-
Cj1090c	513	920083	221	94.4	-
Cj1091c	2430	920596	233	99.6	Y
Cj1092c	972	923026	234	100	Y
Cj1093c	1581	923998	234	100	Y
Cj1094c	273	925579	228	97.4	Y
Cj1095	1326	925852	210	89.7	-
Cj1096c	1197	927178	234	100	Y
Cj1097	1224	928375	234	100	Y
Cj1098	888	929599	234	100	Y
Cj1099	1722	930487	234	100	Y
Cj1100	438	932209	233	99.6	Y
Cj1101	2076	932647	229	97.9	Y
Cj1102	819	934723	234	100	Y
Cj1103	228	935542	232	99.1	Y
Cj1104	768	935770	232	99.1	Y
Cj1105	453	936538	233	99.6	Y
Cj1106	603	936991	234	100	Y
Cj1107	291	937594	234	100	Y
Cj1108	2130	937885	230	98.3	Y
Cj1109	648	940015	228	97.4	Y
Cj1110c	1290	940663	233	99.6	Y
Cj1111c	627	941953	233	99.6	Y
Cj1112c	360	942580	232	99.1	Y
Cj1113	798	942940	234	100	Y
Cj1114c	729	943738	234	100	Y
Cj1115c	618	944467	234	100	Y
Cj1116c	1938	945085	234	100	Y
Cj1117c	846	947023	232	99.1	Y
Cj1118c	393	947869	234	100	Y
Cj1119c	894	948262	234	100	Y
Cj1120c	1773	949156	233	99.6	Y
Cj1121c	1161	950929	233	99.6	Y
Cj1122c	654	952090	132	56.4	-
Cj1123c	588	952744	234	100	Y
Cj1124c	603	953332	234	100	Y
Cj1125c	1131	953935	230	98.3	Y
Cj1126c	2142	955066	234	100	Y
Cj1127c	1098	957208	231	98.7	Y
Cj1128c	930	958306	233	99.6	Y
Cj1129c	1080	959236	233	99.6	Y
Cj1130c	1695	960316	229	97.9	Y
Cj1131c	987	962011	234	100	Y
Cj1132c	795	962998	224	95.7	Y
Cj1133	1029	963793	232	99.1	Y
Cj1134	888	964822	233	99.6	Y
Cj1135	1548	965710	143	61.1	-
Cj1136	1173	967258	129	55.1	-
Cj1137c	996	968431	99	42.3	-
Cj1138	1170	969427	97	41.5	-
Cj1139c	912	970597	93	39.7	-
Cj1140	885	971509	112	47.9	-
Cj1141	1032	972394	120	51.3	-
Cj1142	1116	973426	147	62.8	-
Cj1143	1611	974542	102	43.6	-
Cj1145c	847	976153	101	43.2	-
Cj1146c	825	977000	209	89.3	-
Cj1148	960	977825	224	95.7	Y
Cj1149c	561	978785	234	100	Y
Cj1150c	1386	979346	234	100	Y
Cj1151c	954	980732	233	99.6	Y
Cj1152c	561	981686	230	98.3	Y
Cj1153	303	982247	234	100	Y
Cj1154c	207	982550	234	100	Y
Cj1155c	2358	982757	234	100	Y
Cj1156	1299	985115	234	100	Y
Cj1157	1530	986414	234	100	Y
Cj1158c	228	987944	176	75.2	-
Cj1159c	123	988172	176	75.2	-
Cj1160c	180	988295	176	75.2	-
Cj1161c	2100	988475	234	100	Y
Cj1162c	195	990575	233	99.6	Y
Cj1163c	951	990770	234	100	Y
Cj1164c	264	991721	233	99.6	Y
Cj1165c	495	991985	234	100	Y
Cj1166c	777	992480	234	100	Y
Cj1167	927	993257	233	99.6	Y
Cj1168c	603	994184	234	100	Y
Cj1169c	228	994787	234	100	Y
Cj1170c	1422	995015	234	100	Y
Cj1171c	483	996437	234	100	Y
Cj1172c	708	996920	234	100	Y
Cj1173	342	997628	232	99.1	Y
Cj1174	309	997970	234	100	Y
Cj1175c	1593	998279	234	100	Y
Cj1176c	240	999872	234	100	Y
Cj1177c	624	1000112	234	100	Y
Cj1178c	1629	1000736	154	65.8	-
Cj1179c	768	1002365	234	100	Y
Cj1180c	636	1003133	234	100	Y
Cj1181c	1074	1003769	234	100	Y
Cj1182c	792	1004843	234	100	Y
Cj1183c	1164	1005635	234	100	Y
Cj1184c	1125	1006799	234	100	Y
Cj1185c	1251	1007924	234	100	Y
Cj1186c	504	1009175	234	100	Y
Cj1187c	1287	1009679	226	96.6	Y
Cj1188c	1860	1010966	234	100	Y
Cj1189c	498	1012826	234	100	Y
Cj1190c	1380	1013324	232	99.1	Y
Cj1191c	495	1014704	229	97.9	Y
Cj1192	1377	1015199	232	99.1	Y
Cj1193c	807	1016576	230	98.3	Y
Cj1194	1527	1017383	233	99.6	Y
Cj1195c	1179	1018910	234	100	Y
Cj1196c	897	1020089	234	100	Y
Cj1197c	1419	1020986	234	100	Y
Cj1198	495	1022405	234	100	Y
Cj1199	993	1022900	234	100	Y
Cj1200	789	1023893	233	99.6	Y
Cj1201	2265	1024682	234	100	Y
Cj1202	849	1026947	232	99.1	Y
Cj1203c	192	1027796	233	99.6	Y
Cj1204c	681	1027988	234	100	Y
Cj1205c	1341	1028669	234	100	Y
Cj1206c	867	1030010	234	100	Y
Cj1207c	558	1030877	226	96.6	Y
Cj1208	627	1031435	213	91	-
Cj1209	1554	1032062	234	100	Y
Cj1210	558	1033616	218	93.2	-
Cj1211	1260	1034174	209	89.3	-
Cj1212c	807	1035434	227	97	Y
Cj1213c	1383	1036241	234	100	Y
Cj1214c	726	1037624	234	100	Y
Cj1215	1161	1038350	233	99.6	Y
Cj1216c	204	1039511	234	100	Y
Cj1217c	681	1039715	231	98.7	Y
Cj1218c	612	1040396	234	100	Y
Cj1219c	2541	1041008	232	99.1	Y
Cj1220	261	1043549	233	99.6	Y
Cj1221	1638	1043810	234	100	Y
Cj1222c	1191	1045448	232	99.1	Y
Cj1223c	666	1046639	232	99.1	Y
Cj1224	600	1047305	231	98.7	Y
Cj1225	249	1047905	231	98.7	Y
Cj1226c	1248	1048154	227	97	Y
Cj1227c	675	1049402	234	100	Y
Cj1228c	1419	1050077	233	99.6	Y
Cj1229	894	1051496	234	100	Y
Cj1230	375	1052390	234	100	Y
Cj1231	1626	1052765	234	100	Y
Cj1232	333	1054391	230	98.3	Y
Cj1233	621	1054724	231	98.7	Y
Cj1234	1995	1055345	233	99.6	Y
Cj1235	822	1057340	229	97.9	Y
Cj1236	951	1058162	220	94	-
Cj1237c	975	1059113	225	96.2	Y
Cj1238	774	1060088	232	99.1	Y
Cj1239	1095	1060862	232	99.1	Y
Cj1240c	603	1061957	230	98.3	Y
Cj1241	1200	1062560	234	100	Y
Cj1242	321	1063760	234	100	Y
Cj1243	1023	1064081	234	100	Y
Cj1244	903	1065104	234	100	Y
Cj1245c	1197	1066007	216	92.3	-
Cj1246c	1803	1067204	232	99.1	Y
Cj1247c	495	1069007	227	97	Y
Cj1248	1536	1069502	234	100	Y
Cj1249	1461	1071038	234	100	Y
Cj1250	1251	1072499	234	100	Y
Cj1251	453	1073750	234	100	Y
Cj1252	2049	1074203	234	100	Y
Cj1253	2160	1076252	234	100	Y
Cj1254	483	1078412	234	100	Y
Cj1255	210	1078895	89	38	-
Cj1256c	663	1079105	234	100	Y
Cj1257c	1185	1079768	234	100	Y
Cj1258	456	1080953	234	100	Y
Cj1259	1275	1081409	234	100	Y
Cj1260c	1122	1082684	234	100	Y
Cj1261	672	1083806	234	100	Y
Cj1262	1236	1084478	234	100	Y
Cj1263	573	1085714	234	100	Y
Cj1264c	537	1086287	234	100	Y
Cj1265c	693	1086824	234	100	Y
Cj1266c	1716	1087517	234	100	Y
Cj1267c	1140	1089233	233	99.6	Y
Cj1268c	1842	1090373	228	97.4	Y
Cj1269c	1980	1092215	234	100	Y
Cj1270c	1092	1094195	234	100	Y
Cj1271c	1206	1095287	234	100	Y
Cj1272c	2196	1096493	234	100	Y
Cj1273c	225	1098689	234	100	Y
Cj1274c	720	1098914	234	100	Y
Cj1275c	1194	1099634	232	99.1	Y
Cj1276c	807	1100828	232	99.1	Y
Cj1277c	666	1101635	233	99.6	Y
Cj1278c	1179	1102301	233	99.6	Y
Cj1279c	1236	1103480	234	100	Y
Cj1280c	969	1104716	233	99.6	Y
Cj1282	1101	1105685	233	99.6	Y
Cj1283	1344	1106786	234	100	Y
Cj1284	651	1108130	234	100	Y
Cj1285c	672	1108781	228	97.4	Y
Cj1286c	627	1109453	234	100	Y
Cj1287c	1236	1110080	234	100	Y
Cj1288c	1392	1111316	234	100	Y
Cj1289	816	1112708	234	100	Y
Cj1290c	1332	1113524	234	100	Y
Cj1291c	456	1114856	234	100	Y
Cj1292	561	1115312	234	100	Y
Cj1293	1005	1115873	234	100	Y
Cj1294	1131	1116878	232	99.1	Y
Cj1295	1308	1118009	234	100	Y
Cj1298	792	1119317	223	95.3	Y
Cj1299	231	1120109	211	90.2	-
Cj1300	894	1120340	213	91	-
Cj1301	417	1121234	196	83.8	-
Cj1302	1563	1121651	221	94.4	-
Cj1303	1062	1123214	222	94.9	-
Cj1304	222	1124276	221	94.4	-
Cj1305c	1218	1124498	203	86.8	-
Cj1306c	1227	1125716	159	67.9	-
Cj1307	1509	1126943	217	92.7	-
Cj1308	228	1128452	206	88	-
Cj1309c	1071	1128680	190	81.2	-
Cj1310c	1215	1129751	194	82.9	-
Cj1311	699	1130966	234	100	Y
Cj1312	825	1131665	234	100	Y
Cj1313	474	1132490	230	98.3	Y
Cj1314c	747	1132964	228	97.4	Y
Cj1315c	606	1133711	228	97.4	Y
Cj1316c	1137	1134317	228	97.4	Y
Cj1317	1032	1135454	233	99.6	Y
Cj1318	1950	1136486	108	46.2	-
Cj1319	972	1138436	205	87.6	-
Cj1320	1155	1139408	205	87.6	-
Cj1324	1122	1140563	171	73.1	-
Cj1325	676	1141685	159	67.9	-
Cj1327	1005	1142361	205	87.6	-
Cj1328	1155	1143366	199	85	-
Cj1329	1026	1144521	203	86.8	-
Cj1330	906	1145547	205	87.6	-
Cj1331	708	1146453	205	87.6	-
Cj1332	771	1147161	205	87.6	-
Cj1333	1962	1147932	144	61.5	-
Cj1334	1860	1149894	197	84.2	-
Cj1335	1948	1151754	108	46.2	-
Cj1337	1887	1153702	203	86.8	-
Cj1338c	1719	1155589	70	29.9	-
Cj1339c	1719	1157308	70	29.9	-
Cj1340c	1818	1159027	96	41	-
Cj1341c	1824	1160845	101	43.2	-
Cj1342c	1242	1162669	203	86.8	-
Cj1343c	516	1163911	234	100	Y
Cj1344c	1008	1164427	234	100	Y
Cj1345c	1395	1165435	234	100	Y
Cj1346c	1071	1166830	234	100	Y
Cj1347c	726	1167901	234	100	Y
Cj1348c	339	1168627	234	100	Y
Cj1349c	1308	1168966	225	96.2	Y
Cj1350	576	1170274	215	91.9	-
Cj1351	990	1170850	220	94	-
Cj1352	969	1171840	234	100	Y
Cj1353	939	1172809	232	99.1	Y
Cj1354	756	1173748	234	100	Y
Cj1355	993	1174504	233	99.6	Y
Cj1356c	555	1175497	232	99.1	Y
Cj1357c	1833	1176052	234	100	Y
Cj1358c	516	1177885	234	100	Y
Cj1359	2085	1178401	234	100	Y
Cj1361c	453	1180486	233	99.6	Y
Cj1362	1008	1180939	234	100	Y
Cj1363	1044	1181947	234	100	Y
Cj1364c	1392	1182991	232	99.1	Y
Cj1365c	3126	1184383	195	83.3	-
Cj1366c	1797	1187509	234	100	Y
Cj1367c	2349	1189306	209	89.3	-
Cj1368	1065	1191655	234	100	Y
Cj1369	1320	1192720	234	100	Y
Cj1370	444	1194040	232	99.1	Y
Cj1371	699	1194484	234	100	Y
Cj1372	570	1195183	233	99.6	Y
Cj1373	2472	1195753	234	100	Y
Cj1374c	603	1198225	233	99.6	Y
Cj1375	1296	1198828	232	99.1	Y
Cj1376	810	1200124	154	65.8	-
Cj1377c	1662	1200934	233	99.6	Y
Cj1378	1323	1202596	234	100	Y
Cj1379	1806	1203919	212	90.6	-
Cj1380	711	1205725	233	99.6	Y
Cj1381	531	1206436	232	99.1	Y
Cj1382c	492	1206967	233	99.6	Y
Cj1383c	696	1207459	218	93.2	-
Cj1384c	315	1208155	219	93.6	-
Cj1385	1425	1208470	233	99.6	Y
Cj1386	471	1209895	233	99.6	Y
Cj1387c	657	1210366	231	98.7	Y
Cj1388	363	1211023	234	100	Y
Cj1394	1368	1211386	234	100	Y
Cj1397	225	1212754	232	99.1	Y
Cj1398	1842	1212979	234	100	Y
Cj1399c	1494	1214821	233	99.6	Y
Cj1400c	825	1216315	234	100	Y
Cj1401c	672	1217140	234	100	Y
Cj1402c	1203	1217812	234	100	Y
Cj1403c	999	1219015	234	100	Y
Cj1404	546	1220014	233	99.6	Y
Cj1405	327	1220560	231	98.7	Y
Cj1406c	351	1220887	234	100	Y
Cj1407c	1389	1221238	234	100	Y
Cj1408	537	1222627	234	100	Y
Cj1409	348	1223164	234	100	Y
Cj1410c	420	1223512	234	100	Y
Cj1411c	1362	1223932	234	100	Y
Cj1412c	1122	1225294	229	97.9	Y
Cj1413c	1185	1226416	232	99.1	Y
Cj1414c	2070	1227601	219	93.6	-
Cj1415c	513	1229671	199	85	-
Cj1416c	762	1230184	209	89.3	-
Cj1417c	603	1230946	208	88.9	-
Cj1418c	2340	1231549	207	88.5	-
Cj1419c	762	1233889	215	91.9	-
Cj1420c	774	1234651	212	90.6	-
Cj1421c	1839	1235425	59	25.2	-
Cj1422c	1878	1237264	55	23.5	-
Cj1423c	666	1239142	168	71.8	-
Cj1424c	606	1239808	185	79.1	-
Cj1425c	1020	1240414	185	79.1	-
Cj1426c	852	1241434	60	25.6	-
Cj1427c	942	1242286	100	42.7	-
Cj1428c	1041	1243228	89	38	-
Cj1429c	927	1244269	101	43.2	-
Cj1430c	546	1245196	170	72.6	-
Cj1431c	1749	1245742	61	26.1	-
Cj1432c	3096	1247491	60	25.6	-
Cj1433c	1107	1250587	61	26.1	-
Cj1434c	1338	1251694	2	0.9	-
Cj1435c	636	1253032	61	26.1	-
Cj1436c	1173	1253668	61	26.1	-
Cj1437c	1104	1254841	61	26.1	-
Cj1438c	2331	1255945	53	22.6	-
Cj1439c	1107	1258276	63	26.9	-
Cj1440c	1224	1259383	60	25.6	-
Cj1441c	1182	1260607	61	26.1	-
Cj1442c	1635	1261789	134	57.3	-
Cj1443c	948	1263424	234	100	Y
Cj1444c	1659	1264372	234	100	Y
Cj1445c	1119	1266031	234	100	Y
Cj1447c	663	1267150	234	100	Y
Cj1448c	783	1267813	234	100	Y
Cj1449c	408	1268596	232	99.1	Y
Cj1450	564	1269004	234	100	Y
Cj1451	690	1269568	234	100	Y
Cj1452	714	1270258	226	96.6	Y
Cj1453c	966	1270972	231	98.7	Y
Cj1454c	1320	1271938	234	100	Y
Cj1455	1098	1273258	234	100	Y
Cj1456c	315	1274356	221	94.4	-
Cj1457c	1119	1274671	234	100	Y
Cj1458c	822	1275790	233	99.6	Y
Cj1459	1074	1276612	217	92.7	-
Cj1460	384	1277686	233	99.6	Y
Cj1461	684	1278070	232	99.1	Y
Cj1462	1047	1278754	234	100	Y
Cj1463	342	1279801	234	100	Y
Cj1464	198	1280143	234	100	Y
Cj1465	435	1280341	234	100	Y
Cj1466	1827	1280776	234	100	Y
Cj1467	765	1282603	232	99.1	Y
Cj1468	765	1283368	233	99.6	Y
Cj1471c	1560	1284133	228	97.4	Y
Cj1472c	588	1285693	211	90.2	-
Cj1473c	609	1286281	212	90.6	-
Cj1474c	1419	1286890	229	97.9	Y
Cj1475c	318	1288309	229	97.9	Y
Cj1476c	3561	1288627	234	100	Y
Cj1477c	642	1292188	234	100	Y
Cj1478c	960	1292830	234	100	Y
Cj1479c	390	1293790	234	100	Y
Cj1480c	426	1294180	233	99.6	Y
Cj1481c	2766	1294606	218	93.2	-
Cj1482c	2367	1297372	210	89.7	-
Cj1483c	522	1299739	222	94.9	-
Cj1484c	603	1300261	234	100	Y
Cj1485c	102	1300864	234	100	Y
Cj1486c	222	1300966	234	100	Y
Cj1487c	864	1301188	234	100	Y
Cj1488c	264	1302052	234	100	Y
Cj1489c	666	1302316	234	100	Y
Cj1490c	1467	1302982	234	100	Y
Cj1491c	681	1304449	231	98.7	Y
Cj1492c	1212	1305130	227	97	Y
Cj1493c	660	1306342	226	96.6	Y
Cj1494c	1119	1307002	234	100	Y
Cj1495c	552	1308121	231	98.7	Y
Cj1496c	519	1308673	234	100	Y
Cj1497c	429	1309192	234	100	Y
Cj1498c	1251	1309621	234	100	Y
Cj1500	1209	1310872	234	100	Y
Cj1501	228	1312081	234	100	Y
Cj1502c	1488	1312309	234	100	Y
Cj1503c	3489	1313797	233	99.6	Y
Cj1504c	927	1317286	231	98.7	Y
Cj1505c	573	1318213	232	99.1	Y
Cj1506c	2103	1318786	234	100	Y
Cj1507c	738	1320889	234	100	Y
Cj1508c	783	1321627	234	100	Y
Cj1509c	933	1322410	234	100	Y
Cj1510c	642	1323343	234	100	Y
Cj1511c	2805	1323985	234	100	Y
Cj1513c	192	1326790	234	100	Y
Cj1514c	714	1326982	230	98.3	Y
Cj1515c	1149	1327696	234	100	Y
Cj1516	1542	1328845	234	100	Y
Cj1517	222	1330387	234	100	Y
Cj1518	447	1330609	234	100	Y
Cj1519	1191	1331056	233	99.6	Y
Cj1521c	432	1332247	229	97.9	Y
Cj1522c	891	1332679	232	99.1	Y
Cj1523c	2955	1333570	232	99.1	Y
Cj1529c	990	1336525	234	100	Y
Cj1530	606	1337515	233	99.6	Y
Cj1531	750	1338121	233	99.6	Y
Cj1532	732	1338871	232	99.1	Y
Cj1533c	1038	1339603	207	88.5	-
Cj1534c	450	1340641	229	97.9	Y
Cj1535c	1221	1341091	234	100	Y
Cj1536c	825	1342312	234	100	Y
Cj1537c	1974	1343137	234	100	Y
Cj1538c	996	1345111	214	91.5	-
Cj1539c	720	1346107	228	97.4	Y
Cj1540	810	1346827	231	98.7	Y
Cj1541	768	1347637	234	100	Y
Cj1542	741	1348405	234	100	Y
Cj1543	966	1349146	234	100	Y
Cj1544c	897	1350112	233	99.6	Y
Cj1545c	579	1351009	231	98.7	Y
Cj1546	348	1351588	226	96.6	Y
Cj1547	450	1351936	221	94.4	-
Cj1548c	1077	1352386	231	98.7	Y
Cj1549c	3096	1353463	128	54.7	-
Cj1550c	1767	1356559	126	53.8	-
Cj1551c	1143	1358326	128	54.7	-
Cj1552c	1467	1359469	111	47.4	-
Cj1553c	1503	1360936	128	54.7	-
Cj1555c	636	1362439	151	64.5	-
Cj1556	333	1363075	118	50.4	-
Cj1563c	432	1363408	224	95.7	Y
Cj1564	1989	1363840	152	65	-
Cj1565c	2367	1365829	230	98.3	Y
Cj1566c	1389	1368196	234	100	Y
Cj1567c	1488	1369585	233	99.6	Y
Cj1568c	1791	1371073	232	99.1	Y
Cj1569c	297	1372864	234	100	Y
Cj1570c	519	1373161	234	100	Y
Cj1571c	642	1373680	234	100	Y
Cj1572c	999	1374322	234	100	Y
Cj1573c	2463	1375321	233	99.6	Y
Cj1574c	693	1377784	231	98.7	Y
Cj1575c	228	1378477	234	100	Y
Cj1576c	1227	1378705	233	99.6	Y
Cj1577c	795	1379932	233	99.6	Y
Cj1578c	504	1380727	234	100	Y
Cj1579c	390	1381231	234	100	Y
Cj1580c	666	1381621	212	90.6	-
Cj1581c	711	1382287	224	95.7	Y
Cj1582c	795	1382998	232	99.1	Y
Cj1583c	945	1383793	233	99.6	Y
Cj1584c	1536	1384738	233	99.6	Y
Cj1585c	2772	1386274	184	78.6	-
Cj1586	423	1389046	228	97.4	Y
Cj1587c	1632	1389469	234	100	Y
Cj1588c	1296	1391101	228	97.4	Y
Cj1589	798	1392397	223	95.3	Y
Cj1590	219	1393195	227	97	Y
Cj1591	114	1393414	232	99.1	Y
Cj1592	366	1393528	234	100	Y
Cj1593	393	1393894	234	100	Y
Cj1594	627	1394287	234	100	Y
Cj1595	1014	1394914	234	100	Y
Cj1596	354	1395928	234	100	Y
Cj1597	900	1396282	234	100	Y
Cj1598	1287	1397182	234	100	Y
Cj1599	1059	1398469	234	100	Y
Cj1600	588	1399528	234	100	Y
Cj1601	732	1400116	234	100	Y
Cj1602	957	1400848	209	89.3	-
Cj1603	768	1401805	234	100	Y
Cj1604	624	1402573	234	100	Y
Cj1605c	1161	1403197	233	99.6	Y
Cj1606c	1107	1404358	234	100	Y
Cj1607	1116	1405465	234	100	Y
Cj1608	888	1406581	221	94.4	-
Cj1609	1161	1407469	226	96.6	Y
Cj1610	501	1408630	233	99.6	Y
Cj1611	264	1409131	232	99.1	Y
Cj1612	1068	1409395	233	99.6	Y
Cj1613c	756	1410463	233	99.6	Y
Cj1614	2130	1411219	233	99.6	Y
Cj1615	987	1413349	234	100	Y
Cj1616	777	1414336	227	97	Y
Cj1617	807	1415113	231	98.7	Y
Cj1618c	918	1415920	231	98.7	Y
Cj1619	1260	1416838	234	100	Y
Cj1620c	1020	1418098	233	99.6	Y
Cj1621	753	1419118	233	99.6	Y
Cj1622	1011	1419871	234	100	Y
Cj1623	522	1420882	229	97.9	Y
Cj1624c	1365	1421404	234	100	Y
Cj1625c	1251	1422769	233	99.6	Y
Cj1626c	417	1424020	227	97	Y
Cj1627c	744	1424437	226	96.6	Y
Cj1628	426	1425181	230	98.3	Y
Cj1629	390	1425607	231	98.7	Y
Cj1630	684	1425997	232	99.1	Y
Cj1631c	870	1426681	229	97.9	Y
Cj1632c	162	1427551	227	97	Y
Cj1633	984	1427713	234	100	Y
Cj1634c	1089	1428697	234	100	Y
Cj1635c	675	1429786	234	100	Y
Cj1636c	441	1430461	234	100	Y
Cj1637c	987	1430902	222	94.9	-
Cj1638	1818	1431889	234	100	Y
Cj1639	273	1433707	226	96.6	Y
Cj1640	552	1433980	228	97.4	Y
Cj1641	1284	1434532	234	100	Y
Cj1642	312	1435816	234	100	Y
Cj1643	1095	1436128	234	100	Y
Cj1644	846	1437223	234	100	Y
Cj1645	1899	1438069	234	100	Y
Cj1646	1110	1439968	234	100	Y
Cj1647	723	1441078	234	100	Y
Cj1648	891	1441801	234	100	Y
Cj1649	600	1442692	224	95.7	Y
Cj1650	501	1443292	228	97.4	Y
Cj1651c	759	1443793	234	100	Y
Cj1652c	753	1444552	234	100	Y
Cj1653c	459	1445305	234	100	Y
Cj1654c	1170	1445764	234	100	Y
Cj1655c	1149	1446934	233	99.6	Y
Cj1656c	183	1448083	222	94.9	-
Cj1658	2091	1448266	234	100	Y
Cj1659	540	1450357	234	100	Y
Cj1660	1404	1450897	227	97	Y
Cj1661	1293	1452301	234	100	Y
Cj1662	1119	1453594	234	100	Y
Cj1663	654	1454713	234	100	Y
Cj1664	489	1455367	234	100	Y
Cj1665	504	1455856	234	100	Y
Cj1666c	438	1456360	233	99.6	Y
Cj1668c	417	1456798	167	71.4	-
Cj1669c	849	1457215	233	99.6	Y
Cj1670c	663	1458064	233	99.6	Y
Cj1671c	204	1458727	233	99.6	Y
Cj1672c	1245	1458931	234	100	Y
Cj1673c	1032	1460176	234	100	Y
Cj1674	861	1461208	232	99.1	Y
Cj1675	270	1462069	234	100	Y
Cj1676	777	1462339	232	99.1	Y
Cj1677	3365	1463116	162	69.2	-
Cj1679	1755	1466481	131	56	-
Cj1680c	768	1468236	232	99.1	Y
Cj1681c	765	1469004	234	100	Y
Cj1682c	1269	1469769	234	100	Y
Cj1684c	1176	1471038	234	100	Y
Cj1685c	837	1472214	234	100	Y
Cj1686c	2103	1473051	234	100	Y
Cj1687	1272	1475154	234	100	Y
Cj1688c	1266	1476426	234	100	Y
Cj1689c	393	1477692	234	100	Y
Cj1690c	444	1478085	234	100	Y
Cj1691c	357	1478529	234	100	Y
Cj1692c	537	1478886	234	100	Y
Cj1693c	396	1479423	234	100	Y
Cj1694c	186	1479819	234	100	Y
Cj1695c	546	1480005	234	100	Y
Cj1696c	234	1480551	234	100	Y
Cj1697c	369	1480785	234	100	Y
Cj1698c	252	1481154	234	100	Y
Cj1699c	186	1481406	234	100	Y
Cj1700c	426	1481592	234	100	Y
Cj1701c	702	1482018	234	100	Y
Cj1702c	426	1482720	234	100	Y
Cj1703c	282	1483146	234	100	Y
Cj1704c	831	1483428	234	100	Y
Cj1705c	282	1484259	234	100	Y
Cj1706c	615	1484541	234	100	Y
Cj1707c	576	1485156	234	100	Y
Cj1708c	312	1485732	234	100	Y
Cj1709c	762	1486044	233	99.6	Y
Cj1710c	1995	1486806	234	100	Y
Cj1711c	801	1488801	231	98.7	Y
Cj1712	537	1489602	230	98.3	Y
Cj1713	1071	1490139	234	100	Y
Cj1714	99	1491210	229	97.9	Y
Cj1715	531	1491309	234	100	Y
Cj1716c	603	1491840	233	99.6	Y
Cj1717c	1413	1492443	234	100	Y
Cj1718c	1077	1493856	234	100	Y
Cj1719c	1536	1494933	234	100	Y
Cj1720	630	1496469	234	100	Y
Cj1721c	645	1497099	226	96.6	Y
Cj1724c	384	1497744	220	94	-
Cj1725	600	1498128	182	77.8	-
Cj1726c	882	1498728	183	78.2	-
Cj1727c	1272	1499610	183	78.2	-
Cj1729c	2598	1500882	111	47.4	-
Cj1731c	483	1503480	234	100	Y
id3044_SS_1569_0190	318	1650831	86	36.8	-
id3044_SS_1569_0193	747	1651149	233	99.6	Y
id3044_SS_1569_0213	1257	1651896	18	7.7	-
id3044_SS_1569_0259	1062	1653153	60	25.6	-
id3044_SS_1569_0271	429	1654215	141	60.3	-
id3044_SS_1569_0342	1479	1654644	36	15.4	-
id3044_SS_1569_0365	168	1656123	226	96.6	Y
id3044_SS_1569_0385	609	1656291	227	97	Y
id3044_SS_1569_0433	1119	1656900	17	7.3	-
id3044_SS_1569_0475	1485	1658019	207	88.5	-
id3044_SS_1569_0476	309	1659504	44	18.8	-
id3044_SS_1569_0477	639	1659813	12	5.1	-
id3044_SS_1569_0478	1293	1660452	12	5.1	-
id3044_SS_1569_0532	930	1661745	234	100	Y
id3044_SS_1569_0586	780	1662675	9	3.8	-
id3044_SS_1569_0831	1920	1663455	69	29.5	-
id3044_SS_1569_1113	846	1665375	203	86.8	-
id3044_SS_1569_1231	201	1666221	227	97	Y
id3044_SS_1569_1233	327	1666422	225	96.2	Y
id3044_SS_1569_1246	3264	1666749	49	20.9	-
id3044_SS_1569_1381	168	1670013	206	88	-
id3045_SS_1570_0058	1953	1670181	29	12.4	-
id3045_SS_1570_0061	780	1672134	23	9.8	-
id3045_SS_1570_0073	204	1672914	21	9	-
id3045_SS_1570_0097	1833	1673118	7	3	-
id3045_SS_1570_0098	1332	1674951	6	2.6	-
id3045_SS_1570_0130	507	1676283	31	13.2	-
id3045_SS_1570_0131	261	1676790	31	13.2	-
id3045_SS_1570_0132	420	1677051	73	31.2	-
id3045_SS_1570_0149	501	1677471	227	97	Y
id3045_SS_1570_0194	360	1677972	24	10.3	-
id3045_SS_1570_0195	1524	1678332	32	13.7	-
id3045_SS_1570_0196	264	1679856	21	9	-
id3045_SS_1570_0209	333	1680120	37	15.8	-
id3045_SS_1570_0288	612	1680453	53	22.6	-
id3045_SS_1570_0313	1056	1681065	5	2.1	-
id3045_SS_1570_0315	1059	1682121	10	4.3	-
id3045_SS_1570_0418	624	1683180	8	3.4	-
id3045_SS_1570_0419	549	1683804	56	23.9	-
id3045_SS_1570_0420	804	1684353	8	3.4	-
id3045_SS_1570_0478	1017	1685157	8	3.4	-
id3045_SS_1570_0487	702	1686174	11	4.7	-
id3045_SS_1570_0525	1617	1686876	21	9	-
id3045_SS_1570_0526	954	1688493	20	8.5	-
id3045_SS_1570_0527	501	1689447	28	12	-
id3045_SS_1570_0592	1269	1689948	31	13.2	-
id3045_SS_1570_0593	189	1691217	26	11.1	-
id3045_SS_1570_0598	1698	1691406	8	3.4	-
id3045_SS_1570_0610	459	1693104	12	5.1	-
id3045_SS_1570_0611	1473	1693563	18	7.7	-
id3045_SS_1570_0614	570	1695036	8	3.4	-
id3045_SS_1570_0649	603	1695606	24	10.3	-
id3045_SS_1570_0650	567	1696209	23	9.8	-
id3045_SS_1570_0661	579	1696776	2	0.9	-
id3045_SS_1570_0662	363	1697355	5	2.1	-
id3045_SS_1570_0663	363	1697718	3	1.3	-
id3045_SS_1570_0665	426	1698081	6	2.6	-
id3045_SS_1570_0666	372	1698507	6	2.6	-
id3045_SS_1570_0667	246	1698879	6	2.6	-
id3045_SS_1570_0668	492	1699125	6	2.6	-
id3045_SS_1570_0669	216	1699617	6	2.6	-
id3045_SS_1570_0670	294	1699833	6	2.6	-
id3045_SS_1570_0671	189	1700127	7	3	-
id3045_SS_1570_0672	834	1700316	7	3	-
id3045_SS_1570_0673	210	1701150	7	3	-
id3045_SS_1570_0674	411	1701360	7	3	-
id3045_SS_1570_0675	624	1701771	7	3	-
id3045_SS_1570_0677	960	1702395	8	3.4	-
id3045_SS_1570_0679	582	1703355	8	3.4	-
id3045_SS_1570_0682	207	1703937	36	15.4	-
id3045_SS_1570_0683	450	1704144	8	3.4	-
id3045_SS_1570_0685	450	1704594	8	3.4	-
id3045_SS_1570_0737	588	1705044	4	1.7	-
id3045_SS_1570_0740	765	1705632	25	10.7	-
id3045_SS_1570_0798	285	1706397	8	3.4	-
id3045_SS_1570_0799	306	1706682	7	3	-
id3045_SS_1570_0800	579	1706988	8	3.4	-
id3045_SS_1570_0801	813	1707567	8	3.4	-
id3045_SS_1570_0802	1347	1708380	8	3.4	-
id3045_SS_1570_0803	765	1709727	8	3.4	-
id3045_SS_1570_0804	1002	1710492	8	3.4	-
id3045_SS_1570_0805	504	1711494	8	3.4	-
id3045_SS_1570_0806	447	1711998	8	3.4	-
id3045_SS_1570_0807	2436	1712445	8	3.4	-
id3045_SS_1570_0808	537	1714881	8	3.4	-
id3045_SS_1570_0809	1467	1715418	8	3.4	-
id3045_SS_1570_0810	1191	1716885	8	3.4	-
id3045_SS_1570_0811	615	1718076	8	3.4	-
id3045_SS_1570_0812	2166	1718691	8	3.4	-
id3045_SS_1570_0893	552	1720857	18	7.7	-
id3045_SS_1570_0894	708	1721409	12	5.1	-
id3045_SS_1570_0895	597	1722117	14	6	-
id3045_SS_1570_0981	273	1722714	36	15.4	-
id3045_SS_1570_0982	204	1722987	44	18.8	-
id3045_SS_1570_1050	171	1723191	227	97	Y
id3045_SS_1570_1096	1167	1723362	6	2.6	-
id3045_SS_1570_1097	468	1724529	7	3	-
id3045_SS_1570_1098	759	1724997	7	3	-
id3045_SS_1570_1099	474	1725756	7	3	-
id3045_SS_1570_1100	585	1726230	7	3	-
id3045_SS_1570_1101	1566	1726815	3	1.3	-
id3045_SS_1570_1102	615	1728381	6	2.6	-
id3045_SS_1570_1246	216	1728996	7	3	-
id3045_SS_1570_1247	891	1729212	7	3	-
id3045_SS_1570_1248	336	1730103	8	3.4	-
id3045_SS_1570_1249	297	1730439	8	3.4	-
id3045_SS_1570_1250	2406	1730736	7	3	-
id3045_SS_1570_1251	1224	1733142	8	3.4	-
id3045_SS_1570_1286	228	1734366	25	10.7	-
id3045_SS_1570_1287	171	1734594	24	10.3	-
id3045_SS_1570_1290	291	1734765	29	12.4	-
id3045_SS_1570_1291	405	1735056	29	12.4	-
id3045_SS_1570_1319	915	1735461	7	3	-
id3045_SS_1570_1320	495	1736376	8	3.4	-
id3045_SS_1570_1321	222	1736871	8	3.4	-
id3045_SS_1570_1322	276	1737093	23	9.8	-
id3045_SS_1570_1323	420	1737369	20	8.5	-
id3045_SS_1570_1324	273	1737789	67	28.6	-
id3045_SS_1570_1325	351	1738062	19	8.1	-
id3045_SS_1570_1328	912	1738413	7	3	-
id3045_SS_1570_1329	690	1739325	8	3.4	-
id3045_SS_1570_1360	1248	1740015	21	9	-
id3045_SS_1570_1364	396	1741263	8	3.4	-
id3045_SS_1570_1365	999	1741659	8	3.4	-
id3045_SS_1570_1366	663	1742658	8	3.4	-
id3045_SS_1570_1367	945	1743321	8	3.4	-
id3045_SS_1570_1368	849	1744266	7	3	-
id3045_SS_1570_1369	783	1745115	12	5.1	-
id3045_SS_1570_1370	429	1745898	8	3.4	-
id3045_SS_1570_1652	234	1746327	9	3.8	-
id3045_SS_1570_1653	282	1746561	8	3.4	-
id3045_SS_1570_1654	1155	1746843	15	6.4	-
id3048_SS_1573_0238	747	1747998	10	4.3	-
id3048_SS_1573_0240	192	1748745	27	11.5	-
id3048_SS_1573_0245	1722	1748937	22	9.4	-
id3048_SS_1573_0359	1134	1750659	14	6	-
id3048_SS_1573_0408	162	1751793	12	5.1	-
id3048_SS_1573_0414	381	1751955	30	12.8	-
id3048_SS_1573_0466	417	1752336	17	7.3	-
id3048_SS_1573_0473	528	1752753	129	55.1	-
id3048_SS_1573_0561	2064	1753281	55	23.5	-
id3048_SS_1573_0562	828	1755345	9	3.8	-
id3048_SS_1573_0568	351	1756173	18	7.7	-
id3048_SS_1573_0672	219	1756524	65	27.8	-
id3048_SS_1573_0686	1416	1756743	13	5.6	-
id3048_SS_1573_0687	255	1758159	7	3	-
id3048_SS_1573_0750	699	1758414	43	18.4	-
id3048_SS_1573_0751	666	1759113	48	20.5	-
id3048_SS_1573_0752	381	1759779	22	9.4	-
id3048_SS_1573_1254	870	1760160	10	4.3	-
id3048_SS_1573_1327	279	1761030	132	56.4	-
id3048_SS_1573_1328	291	1761309	129	55.1	-
id3048_SS_1573_1377	2016	1761600	10	4.3	-
id3048_SS_1573_1391	408	1763616	3	1.3	-
id3048_SS_1573_1409	921	1764024	42	17.9	-
id3048_SS_1573_1452	363	1764945	51	21.8	-
id3048_SS_1573_1453	228	1765308	52	22.2	-
id3048_SS_1573_1454	690	1765536	4	1.7	-
id3048_SS_1573_1455	273	1766226	8	3.4	-
id3048_SS_1573_1456	528	1766499	65	27.8	-
id3048_SS_1573_1551	801	1767027	48	20.5	-
id3048_SS_1573_1552	906	1767828	9	3.8	-
id3048_SS_1573_1553	1416	1768734	9	3.8	-
id3048_SS_1573_1554	1713	1770150	9	3.8	-
id3048_SS_1573_1555	600	1771863	9	3.8	-
id3048_SS_1573_1603	1728	1772463	10	4.3	-
id3050_SS_1577_0168	450	1774191	133	56.8	-
id3050_SS_1577_0200	939	1774641	25	10.7	-
id3050_SS_1577_0521	366	1775580	42	17.9	-
id3050_SS_1577_0888	342	1775946	71	30.3	-
id3050_SS_1577_0967	1182	1776288	16	6.8	-
id3050_SS_1577_0970	399	1777470	61	26.1	-
id3050_SS_1577_0971	354	1777869	3	1.3	-
id3050_SS_1577_1092	408	1778223	145	62	-
id3050_SS_1577_1139	282	1778631	158	67.5	-
id3050_SS_1577_1169	207	1778913	24	10.3	-
id3050_SS_1577_1208	330	1779120	38	16.2	-
id3054_SS_1585_0078	1911	1779450	51	21.8	-
id3054_SS_1585_0164	288	1781361	24	10.3	-
id3054_SS_1585_0363	300	1781649	9	3.8	-
id3054_SS_1585_0402	2424	1781949	13	5.6	-
id3054_SS_1585_0480	219	1784373	43	18.4	-
id3054_SS_1585_0481	1086	1784592	46	19.7	-
id3054_SS_1585_0484	360	1785678	23	9.8	-
id3054_SS_1585_0538	630	1786038	34	14.5	-
id3054_SS_1585_0539	1452	1786668	10	4.3	-
id3054_SS_1585_0540	1353	1788120	31	13.2	-
id3054_SS_1585_0541	732	1789473	17	7.3	-
id3054_SS_1585_0560	282	1790205	223	95.3	Y
id3054_SS_1585_0806	774	1790487	42	17.9	-
id3054_SS_1585_0832	1194	1791261	15	6.4	-
id3054_SS_1585_0833	207	1792455	12	5.1	-
id3054_SS_1585_0834	387	1792662	7	3	-
id3054_SS_1585_0946	378	1793049	5	2.1	-
id3054_SS_1585_0987	369	1793427	15	6.4	-
id3054_SS_1585_0988	405	1793796	50	21.4	-
id3054_SS_1585_0989	1095	1794201	12	5.1	-
id3054_SS_1585_1120	369	1795296	19	8.1	-
id3054_SS_1585_1121	228	1795665	19	8.1	-
id3054_SS_1585_1122	441	1795893	20	8.5	-
id3054_SS_1585_1123	213	1796334	24	10.3	-
id3054_SS_1585_1124	1140	1796547	21	9	-
id3054_SS_1585_1233	870	1797687	20	8.5	-
id3054_SS_1585_1234	2916	1798557	51	21.8	-
id3054_SS_1585_1293	711	1801473	157	67.1	-
id3054_SS_1585_1417	900	1802184	11	4.7	-
id3054_SS_1585_1425	999	1803084	13	5.6	-
id3054_SS_1585_1441	204	1804083	204	87.2	-
id3055_SS_1587_0255	1164	1804287	11	4.7	-
id3055_SS_1587_0302	246	1805451	230	98.3	Y
id3055_SS_1587_0517	648	1805697	3	1.3	-
id3055_SS_1587_0562	678	1806345	2	0.9	-
id3055_SS_1587_1231	1692	1807023	3	1.3	-
id3055_SS_1587_1481	714	1808715	4	1.7	-
id3055_SS_1587_1482	1008	1809429	4	1.7	-
id3057_SS_1592_0030	1278	1810437	33	14.1	-
id3057_SS_1592_0397	294	1811715	32	13.7	-
id3057_SS_1592_1292	909	1812009	19	8.1	-
id3057_SS_1592_1298	1275	1812918	16	6.8	-
id3057_SS_1592_1389	162	1814193	90	38.5	-
id3057_SS_1592_1405	897	1814355	25	10.7	-
id3057_SS_1592_1406	342	1815252	29	12.4	-
id3057_SS_1592_1505	444	1815594	42	17.9	-
id3057_SS_1592_1507	450	1816038	51	21.8	-
id3061_SS_1599_0156	222	1816488	48	20.5	-
id3061_SS_1599_0180	978	1816710	20	8.5	-
id3061_SS_1599_0240	498	1817688	20	8.5	-
id3061_SS_1599_0249	726	1818186	12	5.1	-
id3061_SS_1599_0250	519	1818912	22	9.4	-
id3061_SS_1599_0256	1020	1819431	9	3.8	-
id3061_SS_1599_0260	504	1820451	205	87.6	-
id3061_SS_1599_0261	633	1820955	6	2.6	-
id3061_SS_1599_0484	2364	1821588	47	20.1	-
id3061_SS_1599_0485	657	1823952	49	20.9	-
id3061_SS_1599_0486	867	1824609	49	20.9	-
id3061_SS_1599_0487	558	1825476	49	20.9	-
id3061_SS_1599_0534	1044	1826034	49	20.9	-
id3061_SS_1599_0566	354	1827078	45	19.2	-
id3061_SS_1599_0567	468	1827432	45	19.2	-
id3061_SS_1599_0668	231	1827900	7	3	-
id3061_SS_1599_0669	492	1828131	7	3	-
id3061_SS_1599_0674	1287	1828623	8	3.4	-
id3061_SS_1599_0675	1266	1829910	8	3.4	-
id3061_SS_1599_0676	1119	1831176	8	3.4	-
id3061_SS_1599_0677	1161	1832295	7	3	-
id3061_SS_1599_0746	978	1833456	36	15.4	-
id3061_SS_1599_0747	945	1834434	36	15.4	-
id3061_SS_1599_0878	717	1835379	18	7.7	-
id3061_SS_1599_0879	570	1836096	18	7.7	-
id3061_SS_1599_0880	1113	1836666	28	12	-
id3061_SS_1599_0886	858	1837779	39	16.7	-
id3061_SS_1599_0919	1029	1838637	33	14.1	-
id3061_SS_1599_0924	525	1839666	36	15.4	-
id3061_SS_1599_1140	726	1840191	45	19.2	-
id3061_SS_1599_1141	504	1840917	45	19.2	-
id3061_SS_1599_1160	1119	1841421	50	21.4	-
id3061_SS_1599_1161	975	1842540	53	22.6	-
id3061_SS_1599_1162	1299	1843515	53	22.6	-
id3061_SS_1599_1163	957	1844814	50	21.4	-
id3061_SS_1599_1164	1398	1845771	15	6.4	-
id3061_SS_1599_1165	1044	1847169	39	16.7	-
id3061_SS_1599_1166	981	1848213	16	6.8	-
id3061_SS_1599_1215	1860	1849194	52	22.2	-
id3061_SS_1599_1218	906	1851054	203	86.8	-
id3061_SS_1599_1303	873	1851960	49	20.9	-
id3061_SS_1599_1349	186	1852833	231	98.7	Y
id3061_SS_1599_1351	648	1853019	215	91.9	-
id3061_SS_1599_1373	3312	1853667	27	11.5	-
id3061_SS_1599_1385	321	1856979	47	20.1	-
id3061_SS_1599_1388	321	1857300	47	20.1	-
id3061_SS_1599_1389	306	1857621	47	20.1	-
id3061_SS_1599_1414	1299	1857927	7	3	-
id3061_SS_1599_1415	795	1859226	21	9	-
id3061_SS_1599_1602	999	1860021	207	88.5	-
id3062_SS_1601_0160	1005	1861020	207	88.5	-
id3062_SS_1601_0182	1875	1862025	59	25.2	-
id3062_SS_1601_0194	531	1863900	15	6.4	-
id3062_SS_1601_0237	1650	1864431	2	0.9	-
id3062_SS_1601_0239	1218	1866081	2	0.9	-
id3062_SS_1601_0240	3207	1867299	2	0.9	-
id3062_SS_1601_0246	1044	1870506	39	16.7	-
id3062_SS_1601_0339	456	1871550	20	8.5	-
id3062_SS_1601_0340	819	1872006	20	8.5	-
id3062_SS_1601_0341	1659	1872825	20	8.5	-
id3062_SS_1601_0342	297	1874484	20	8.5	-
id3062_SS_1601_0440	2076	1874781	83	35.5	-
id3062_SS_1601_0441	924	1876857	84	35.9	-
id3062_SS_1601_0445	453	1877781	85	36.3	-
id3062_SS_1601_0446	279	1878234	86	36.8	-
id3062_SS_1601_0448	693	1878513	86	36.8	-
id3062_SS_1601_0450	276	1879206	86	36.8	-
id3062_SS_1601_0460	600	1879482	86	36.8	-
id3062_SS_1601_0471	633	1880082	93	39.7	-
id3062_SS_1601_0472	192	1880715	94	40.2	-
id3062_SS_1601_0474	1167	1880907	90	38.5	-
id3062_SS_1601_0476	1032	1882074	95	40.6	-
id3062_SS_1601_0477	507	1883106	93	39.7	-
id3062_SS_1601_0479	1014	1883613	91	38.9	-
id3062_SS_1601_0485	288	1884627	85	36.3	-
id3062_SS_1601_0486	177	1884915	83	35.5	-
id3062_SS_1601_0493	162	1885092	10	4.3	-
id3062_SS_1601_0494	1902	1885254	8	3.4	-
id3062_SS_1601_0535	879	1887156	10	4.3	-
id3062_SS_1601_0718	597	1888035	22	9.4	-
id3062_SS_1601_0948	630	1888632	9	3.8	-
id3062_SS_1601_0949	201	1889262	10	4.3	-
id3062_SS_1601_1240	2550	1889463	7	3	-
id3062_SS_1601_1241	609	1892013	9	3.8	-
id3062_SS_1601_1283	282	1892622	45	19.2	-
id3062_SS_1601_1318	1275	1892904	2	0.9	-
id3062_SS_1601_1319	210	1894179	1	0.4	-
id3062_SS_1601_1370	471	1894389	41	17.5	-
id3062_SS_1601_1545	1254	1894860	23	9.8	-
id3062_SS_1601_1546	960	1896114	25	10.7	-
id3062_SS_1601_1547	603	1897074	30	12.8	-
id3063_SS_1603_0634	231	1897677	15	6.4	-
id3063_SS_1603_0635	222	1897908	15	6.4	-
id3063_SS_1603_0797	804	1898130	16	6.8	-
id3063_SS_1603_0810	231	1898934	15	6.4	-
id3063_SS_1603_0894	1593	1899165	6	2.6	-
id3063_SS_1603_1022	228	1900758	43	18.4	-
id3063_SS_1603_1023	960	1900986	43	18.4	-
id3063_SS_1603_1067	351	1901946	26	11.1	-
id3064_SS_1604_0134	180	1902297	8	3.4	-
id3064_SS_1604_0164	249	1902477	110	47	-
id3064_SS_1604_0165	177	1902726	36	15.4	-
id3073_SS_1620_0020	399	1902903	58	24.8	-
id3073_SS_1620_0028	642	1903302	0	0	-
id3073_SS_1620_0031	1275	1903944	59	25.2	-
id3073_SS_1620_0061	450	1905219	0	0	-
id3073_SS_1620_0065	1065	1905669	59	25.2	-
id3073_SS_1620_0066	993	1906734	59	25.2	-
id3073_SS_1620_0075	513	1907727	0	0	-
id3073_SS_1620_0078	435	1908240	1	0.4	-
id3073_SS_1620_0087	924	1908675	4	1.7	-
id3073_SS_1620_0104	501	1909599	4	1.7	-
id3073_SS_1620_0114	198	1910100	59	25.2	-
id3073_SS_1620_0121	342	1910298	0	0	-
id3073_SS_1620_0142	612	1910640	0	0	-
id3073_SS_1620_0144	183	1911252	38	16.2	-
id3073_SS_1620_0147	822	1911435	0	0	-
id3073_SS_1620_0148	555	1912257	0	0	-
id3073_SS_1620_0149	663	1912812	59	25.2	-
id3073_SS_1620_0151	843	1913475	59	25.2	-
id3073_SS_1620_0165	252	1914318	86	36.8	-
id3073_SS_1620_0177	360	1914570	44	18.8	-
id3073_SS_1620_0179	264	1914930	0	0	-
id3073_SS_1620_0180	474	1915194	0	0	-
id3073_SS_1620_0192	363	1915668	0	0	-
id3073_SS_1620_0193	174	1916031	0	0	-
id3073_SS_1620_0224	471	1916205	0	0	-
id3073_SS_1620_0257	585	1916676	0	0	-
id3073_SS_1620_0259	315	1917261	0	0	-
id3073_SS_1620_0263	447	1917576	10	4.3	-
id3073_SS_1620_0281	483	1918023	0	0	-
id3073_SS_1620_0304	438	1918506	0	0	-
id3073_SS_1620_0306	264	1918944	59	25.2	-
id3073_SS_1620_0307	324	1919208	61	26.1	-
id3073_SS_1620_0308	378	1919532	42	17.9	-
id3073_SS_1620_0315	426	1919910	59	25.2	-
id3073_SS_1620_0328	168	1920336	0	0	-
id3073_SS_1620_0331	753	1920504	59	25.2	-
id3073_SS_1620_0352	687	1921257	0	0	-
id3073_SS_1620_0379	504	1921944	0	0	-
id3073_SS_1620_0395	1680	1922448	58	24.8	-
id3073_SS_1620_0397	510	1924128	0	0	-
id3073_SS_1620_0433	807	1924638	0	0	-
id3073_SS_1620_0445	453	1925445	0	0	-
id3073_SS_1620_0449	678	1925898	0	0	-
id3073_SS_1620_0454	525	1926576	0	0	-
id3073_SS_1620_0455	234	1927101	0	0	-
id3073_SS_1620_0469	264	1927335	0	0	-
id3073_SS_1620_0470	198	1927599	0	0	-
id3073_SS_1620_0473	453	1927797	0	0	-
id3073_SS_1620_0480	192	1928250	1	0.4	-
id3073_SS_1620_0487	1071	1928442	0	0	-
id3073_SS_1620_0489	363	1929513	0	0	-
id3073_SS_1620_0500	564	1929876	0	0	-
id3073_SS_1620_0507	444	1930440	4	1.7	-
id3073_SS_1620_0513	426	1930884	0	0	-
id3073_SS_1620_0524	621	1931310	0	0	-
id3073_SS_1620_0536	228	1931931	4	1.7	-
id3073_SS_1620_0537	525	1932159	0	0	-
id3073_SS_1620_0545	537	1932684	0	0	-
id3073_SS_1620_0548	204	1933221	62	26.5	-
id3073_SS_1620_0568	501	1933425	8	3.4	-
id3073_SS_1620_0573	414	1933926	0	0	-
id3073_SS_1620_0575	615	1934340	5	2.1	-
id3073_SS_1620_0577	249	1934955	5	2.1	-
id3073_SS_1620_0584	1149	1935204	23	9.8	-
id3073_SS_1620_0594	165	1936353	0	0	-
id3073_SS_1620_0612	225	1936518	6	2.6	-
id3073_SS_1620_0689	243	1936743	0	0	-
id3073_SS_1620_0694	510	1936986	0	0	-
id3073_SS_1620_0702	309	1937496	45	19.2	-
id3076_SS_1626_0245	435	1937805	104	44.4	-
id3076_SS_1626_0348	1842	1938240	33	14.1	-
id3076_SS_1626_0349	2070	1940082	33	14.1	-
id3076_SS_1626_0352	744	1942152	14	6	-
id3076_SS_1626_0527	219	1942896	224	95.7	Y
id3076_SS_1626_0625	822	1943115	6	2.6	-
id3076_SS_1626_0687	549	1943937	47	20.1	-
id3076_SS_1626_0722	693	1944486	5	2.1	-
id3076_SS_1626_0837	585	1945179	4	1.7	-
id3076_SS_1626_0939	246	1945764	28	12	-
id3076_SS_1626_1053	366	1946010	32	13.7	-
id3076_SS_1626_1114	390	1946376	7	3	-
id3076_SS_1626_1117	1671	1946766	33	14.1	-
id3076_SS_1626_1120	315	1948437	18	7.7	-
id3080_SS_1632_0099	321	1948752	74	31.6	-
id3080_SS_1632_0100	195	1949073	74	31.6	-
id3080_SS_1632_0117	192	1949268	94	40.2	-
id3080_SS_1632_0145	180	1949460	52	22.2	-
id3080_SS_1632_0241	198	1949640	7	3	-
id3080_SS_1632_0260	720	1949838	2	0.9	-
id3080_SS_1632_0370	759	1950558	11	4.7	-
id3080_SS_1632_0668	879	1951317	18	7.7	-
id3080_SS_1632_0673	447	1952196	39	16.7	-
id3080_SS_1632_0674	987	1952643	39	16.7	-
id3080_SS_1632_0786	1521	1953630	2	0.9	-
id3080_SS_1632_1484	1050	1955151	6	2.6	-
id3084_SS_1644_0204	390	1956201	48	20.5	-
id3084_SS_1644_0467	240	1956591	234	100	Y
id3084_SS_1644_0666	225	1956831	82	35	-
id3084_SS_1644_1315	612	1957056	6	2.6	-
id3084_SS_1644_1466	183	1957668	227	97	Y
id3092_SS_1657_0292	570	1957851	2	0.9	-
[truncated: 350 more rows]
