# Supplementary material for: Genomic epidemiology of Campylobacter jejuni associated with asymptomatic pediatric infection in the Peruvian Amazon
Source: PLoS Negl Trop Dis. 2020 Aug 10;14(8):e0008533. doi: 10.1371/journal.pntd.0008533 (PMC7440661; doi:10.1371/journal.pntd.0008533)
Supplement: S5 Table — (XLSX) [file pntd.0008533.s005.xlsx]

## Sheet: ABRICATE.summary
Table S5: Summary of ABRICATE results
									NCBI
id	Dbid	Dataset	NCBI	Plasmidfinder	VfDb	CARD	ResFinder		ARGs	BETA-LACTAM	TETRACYCLINE	Aminoglycoside	MDR
179_CjLMG23264	179	Reference	1	0	121	5	0		1	1	0	0	0
182_CjLMG9879	182	Reference	1	0	115	5	0		1	1	0	0	0
186_CjLMG9081	186	Reference	1	0	116	5	0		1	1	0	0	0
188_CjLMG9217	188	Reference	1	0	110	5	0		1	1	0	0	0
189_Cj2008_1025	189	Reference	1	0	115	5	0		1	1	0	0	0
190_Cj2008_894	190	Reference	2	0	108	6	0		2	1	1	0	0
191_Cj2008_872	191	Reference	1	0	107	5	0		1	1	0	0	0
192_Cj2008_988	192	Reference	2	0	118	6	0		2	1	1	0	0
193_Cj1997_1	193	Reference	1	0	113	5	0		1	1	0	0	0
194_Cj2008_979	194	Reference	2	0	110	6	0		2	1	1	0	0
195_Cj2008_831	195	Reference	2	0	117	6	0		2	1	1	0	0
196_Cj1997_4	196	Reference	1	0	115	5	0		1	1	0	0	0
197_Cj1997_7	197	Reference	1	0	109	5	0		1	1	0	0	0
198_Cj1997_10	198	Reference	1	1	116	5	0		1	0	1	0	0
199_Cj1997_11	199	Reference	1	0	106	5	0		1	1	0	0	0
200_Cj1997_14	200	Reference	4	0	113	8	0		4	1	0	1	0
207_CjATCC43432	207	Reference	1	0	117	5	0		1	1	0	0	0
212_CjLMG9872	212	Reference	1	0	107	5	0		1	1	0	0	0
2275_H1	2275	Reference	1	0	158	5	0		1	1	0	0	0
2276_H10	2276	Reference	2	0	131	6	0		2	1	1	0	0
2277_H11	2277	Reference	1	0	163	5	0		1	1	0	0	0
2278_H12	2278	Reference	5	0	129	9	0		5	1	1	1	1
2280_H14	2280	Reference	2	1	173	6	0		2	1	1	0	0
2281_H15	2281	Reference	1	0	146	5	0		1	1	0	0	0
2282_H16	2282	Reference	1	0	148	5	0		1	1	0	0	0
2283_H17	2283	Reference	1	0	127	5	0		1	1	0	0	0
2285_H19	2285	Reference	1	0	106	5	0		1	1	0	0	0
2286_H2	2286	Reference	1	0	157	5	0		1	1	0	0	0
2289_H22	2289	Reference	1	0	115	5	0		1	1	0	0	0
2290_H23	2290	Reference	1	0	113	5	0		1	1	0	0	0
2292_H25	2292	Reference	2	1	153	6	0		2	1	1	0	0
2293_H26	2293	Reference	2	1	130	6	0		2	1	1	0	0
2294_H27	2294	Reference	2	0	125	6	0		2	1	1	0	0
2295_H28	2295	Reference	1	0	129	5	0		1	1	0	0	0
2296_H29	2296	Reference	2	0	163	6	0		2	1	1	0	0
2297_H3	2297	Reference	1	0	160	5	0		1	1	0	0	0
2298_H30	2298	Reference	2	0	170	6	0		2	1	1	0	0
2299_H31	2299	Reference	2	0	170	6	0		2	1	1	0	0
2300_H32	2300	Reference	1	0	127	5	0		1	1	0	0	0
2301_H33	2301	Reference	1	0	161	5	0		1	1	0	0	0
2302_H34	2302	Reference	2	0	129	6	0		2	1	1	0	0
2304_H4	2304	Reference	3	0	160	7	0		3	1	1	1	1
2306_H6	2306	Reference	1	0	132	5	0		1	1	0	0	0
2307_H7	2307	Reference	1	0	113	5	0		1	1	0	0	0
2308_H8	2308	Reference	1	0	136	5	0		1	1	0	0	0
2309_H9	2309	Reference	1	0	130	5	0		1	1	0	0	0
2687_OXC6779	2687	Reference	1	0	136	5	0		1	1	0	0	0
2688_OXC6781	2688	Reference	2	0	129	6	0		2	1	1	0	0
2689_OXC6782	2689	Reference	2	0	133	6	0		2	1	1	0	0
2691_OXC6786	2691	Reference	2	0	126	6	0		2	1	1	0	0
2692_OXC6789	2692	Reference	1	0	139	5	0		1	1	0	0	0
2693_OXC6791	2693	Reference	1	0	139	5	0		1	1	0	0	0
2694_OXC6797	2694	Reference	1	0	106	5	0		1	1	0	0	0
2695_OXC6798	2695	Reference	1	0	139	5	0		1	1	0	0	0
2696_OXC6803	2696	Reference	1	0	100	5	0		1	1	0	0	0
2697_OXC6804	2697	Reference	1	0	143	5	0		1	1	0	0	0
2699_OXC6812	2699	Reference	2	1	138	6	0		2	1	1	0	0
2700_OXC6815	2700	Reference	2	0	143	6	0		2	1	1	0	0
2702_OXC6819	2702	Reference	2	0	99	6	0		2	1	1	0	0
2703_OXC6820	2703	Reference	2	0	124	6	0		2	1	1	0	0
2704_OXC6823	2704	Reference	1	0	137	5	0		1	1	0	0	0
2705_OXC6824	2705	Reference	2	1	118	6	0		2	1	1	0	0
2707_OXC6833	2707	Reference	2	0	124	6	0		2	1	1	0	0
2708_OXC6932	2708	Reference	2	0	123	6	0		2	1	1	0	0
2711_OXC6938	2711	Reference	1	0	103	5	0		1	1	0	0	0
2712_OXC6941	2712	Reference	1	0	140	5	0		1	1	0	0	0
2713_OXC6945	2713	Reference	1	0	139	5	0		1	1	0	0	0
2714_OXC6946	2714	Reference	2	0	127	6	0		2	1	1	0	0
2715_OXC6948	2715	Reference	2	1	142	6	0		2	1	1	0	0
2716_OXC6949	2716	Reference	2	0	119	6	0		2	1	1	0	0
2717_OXC6953	2717	Reference	2	1	138	6	0		2	1	1	0	0
2718_OXC6956	2718	Reference	2	0	124	6	0		2	1	1	0	0
2719_OXC6959	2719	Reference	2	0	122	6	0		2	1	1	0	0
2720_OXC6961	2720	Reference	1	0	142	5	0		1	1	0	0	0
2722_OXC6964	2722	Reference	2	0	125	6	0		2	1	1	0	0
2723_OXC6970	2723	Reference	1	0	102	5	0		1	1	0	0	0
2724_OXC6979	2724	Reference	1	0	140	5	0		1	1	0	0	0
2725_OXC6981	2725	Reference	1	0	115	5	0		1	1	0	0	0
2727_OXC6985	2727	Reference	2	0	124	6	0		2	1	1	0	0
2729_OXC6988	2729	Reference	1	0	123	5	0		1	1	0	0	0
2730_OXC6994	2730	Reference	2	0	125	6	0		2	1	1	0	0
2732_OXC6998	2732	Reference	1	0	140	5	0		1	1	0	0	0
2733_OXC7000	2733	Reference	1	0	137	5	0		1	1	0	0	0
2735_OXC7103	2735	Reference	1	0	120	5	0		1	1	0	0	0
2736_OXC7104	2736	Reference	1	0	122	5	0		1	1	0	0	0
2737_OXC7105	2737	Reference	1	0	124	5	0		1	1	0	0	0
2739_OXC7113	2739	Reference	1	0	99	5	0		1	1	0	0	0
2740_OXC7118	2740	Reference	1	0	125	5	0		1	1	0	0	0
2742_OXC7129	2742	Reference	1	0	107	5	0		1	1	0	0	0
2745_OXC7132	2745	Reference	2	0	125	6	0		2	1	1	0	0
2746_OXC7134	2746	Reference	1	0	138	5	0		1	1	0	0	0
2747_OXC7136	2747	Reference	1	0	152	5	0		1	1	0	0	0
2748_OXC7137	2748	Reference	2	1	145	6	0		2	1	1	0	0
2749_OXC7140	2749	Reference	1	0	142	5	0		1	1	0	0	0
2750_OXC7141	2750	Reference	1	0	117	5	0		1	1	0	0	0
2751_OXC7142	2751	Reference	1	0	144	5	0		1	1	0	0	0
2752_OXC7147	2752	Reference	2	1	140	6	0		2	1	1	0	0
2753_OXC7148	2753	Reference	1	0	120	5	0		1	1	0	0	0
2754_OXC7150	2754	Reference	2	0	117	6	0		2	1	1	0	0
2755_OXC7153	2755	Reference	1	0	138	5	0		1	1	0	0	0
2757_OXC7160	2757	Reference	1	0	120	5	0		1	1	0	0	0
2758_OXC7163	2758	Reference	1	0	118	5	0		1	1	0	0	0
2760_OXC7167	2760	Reference	1	0	120	5	0		1	1	0	0	0
2761_OXC7168	2761	Reference	2	1	123	6	0		2	1	1	0	0
2762_OXC7169	2762	Reference	1	0	111	5	0		1	1	0	0	0
2763_OXC6836	2763	Reference	1	0	123	5	0		1	1	0	0	0
2764_OXC6845	2764	Reference	2	1	145	6	0		2	1	1	0	0
2766_OXC6850	2766	Reference	2	1	152	6	0		2	1	1	0	0
2767_OXC6852	2767	Reference	1	0	115	5	0		1	1	0	0	0
2768_OXC6854	2768	Reference	1	0	140	5	0		1	1	0	0	0
2769_OXC6856	2769	Reference	1	0	139	5	0		1	1	0	0	0
2770_OXC6857	2770	Reference	1	0	134	5	0		1	1	0	0	0
2771_OXC6860	2771	Reference	1	0	126	5	0		1	1	0	0	0
2772_OXC6861	2772	Reference	2	0	122	6	0		2	1	1	0	0
2773_OXC6862	2773	Reference	1	0	153	5	0		1	1	0	0	0
2775_OXC6865	2775	Reference	1	0	126	5	0		1	1	0	0	0
2776_OXC6867	2776	Reference	1	0	153	5	0		1	1	0	0	0
2777_OXC6868	2777	Reference	2	0	133	6	0		2	1	1	0	0
2778_OXC6872	2778	Reference	2	1	141	6	0		2	1	1	0	0
2780_OXC6876	2780	Reference	1	0	141	5	0		1	1	0	0	0
2781_OXC6879	2781	Reference	1	0	149	5	0		1	1	0	0	0
2782_OXC6886	2782	Reference	2	1	139	6	0		2	1	1	0	0
2783_OXC6892	2783	Reference	2	0	149	6	0		2	1	1	0	0
2784_OXC6894	2784	Reference	1	0	113	5	0		1	1	0	0	0
2785_OXC6895	2785	Reference	1	0	116	5	0		1	1	0	0	0
2786_OXC6896	2786	Reference	1	0	119	5	0		1	1	0	0	0
2787_OXC6900	2787	Reference	1	0	128	5	0		1	1	0	0	0
2789_OXC6909	2789	Reference	1	0	139	5	0		1	1	0	0	0
2790_OXC6916	2790	Reference	1	0	120	5	0		1	1	0	0	0
2792_OXC6922	2792	Reference	2	0	125	6	0		2	1	1	0	0
2793_OXC6924	2793	Reference	2	0	153	6	0		2	1	1	0	0
2794_OXC6927	2794	Reference	1	0	153	5	0		1	1	0	0	0
2795_OXC7002	2795	Reference	1	0	140	5	0		1	1	0	0	0
2796_OXC7014	2796	Reference	1	0	114	5	0		1	1	0	0	0
2797_OXC7015	2797	Reference	1	0	123	5	0		1	1	0	0	0
2798_OXC7018	2798	Reference	1	0	112	5	0		1	1	0	0	0
2799_OXC7020	2799	Reference	1	0	120	5	0		1	1	0	0	0
2800_OXC7025	2800	Reference	1	0	111	5	0		1	1	0	0	0
2801_OXC7026	2801	Reference	1	0	103	5	0		1	1	0	0	0
2803_OXC7029	2803	Reference	2	0	123	6	0		2	1	1	0	0
2804_OXC7031	2804	Reference	2	0	138	6	0		2	1	1	0	0
2805_OXC7032	2805	Reference	1	0	104	5	0		1	1	0	0	0
2806_OXC7035	2806	Reference	2	0	141	6	0		2	1	1	0	0
2807_OXC7037	2807	Reference	2	1	145	6	0		2	1	1	0	0
2808_OXC7041	2808	Reference	2	0	127	6	0		2	1	1	0	0
2809_OXC7046	2809	Reference	2	0	128	6	0		2	1	1	0	0
2810_OXC7049	2810	Reference	1	0	123	5	0		1	1	0	0	0
2813_OXC7058	2813	Reference	1	0	140	5	0		1	1	0	0	0
2814_OXC7061	2814	Reference	1	0	105	5	0		1	1	0	0	0
2815_OXC7065	2815	Reference	2	0	125	6	0		2	1	1	0	0
2816_OXC7067	2816	Reference	1	0	95	5	0		1	1	0	0	0
2817_OXC7068	2817	Reference	1	0	124	5	0		1	1	0	0	0
2819_OXC7071	2819	Reference	1	0	129	5	0		1	1	0	0	0
2820_OXC7073	2820	Reference	1	0	139	5	0		1	1	0	0	0
2821_OXC7074	2821	Reference	1	0	112	5	0		1	1	0	0	0
2822_OXC7078	2822	Reference	1	0	138	5	0		1	1	0	0	0
2823_OXC7080	2823	Reference	2	0	125	6	0		2	1	1	0	0
2826_OXC7084	2826	Reference	1	0	146	5	0		1	1	0	0	0
2827_OXC7090	2827	Reference	1	0	119	5	0		1	1	0	0	0
2828_OXC7091	2828	Reference	1	0	119	5	0		1	1	0	0	0
2829_OXC7093	2829	Reference	1	0	108	5	0		1	1	0	0	0
2831_OXC7099	2831	Reference	1	0	114	5	0		1	1	0	0	0
2832_OXC7089	2832	Reference	1	0	140	5	0		1	1	0	0	0
2833_OXC7170	2833	Reference	1	0	93	5	0		1	1	0	0	0
2834_OXC7173	2834	Reference	1	0	116	5	0		1	1	0	0	0
2836_OXC7179	2836	Reference	1	0	109	5	0		1	1	0	0	0
2837_OXC7185	2837	Reference	1	0	119	5	0		1	1	0	0	0
2838_OXC7186	2838	Reference	1	0	109	5	0		1	1	0	0	0
2839_OXC7187	2839	Reference	1	0	138	5	0		1	1	0	0	0
2840_OXC7188	2840	Reference	1	0	123	5	0		1	1	0	0	0
2841_OXC7190	2841	Reference	2	1	138	6	0		2	1	1	0	0
2842_OXC7195	2842	Reference	2	1	142	6	0		2	1	1	0	0
3042_SS_1566	3042	Asymptomatic	0	0	114	4	0		0	0	0	0	0
3044_SS_1569	3044	Symptomatic	2	0	106	6	0		2	1	1	0	0
3045_SS_1570	3045	Symptomatic	0	0	111	5	0		0	0	0	0	0
3046_SS_1571	3046	Asymptomatic	0	0	111	5	0		0	0	0	0	0
3047_SS_1572	3047	Asymptomatic	0	0	110	4	0		0	0	0	0	0
3048_SS_1573	3048	Asymptomatic	0	0	117	4	0		0	0	0	0	0
3050_SS_1577	3050	Symptomatic	0	0	114	4	0		0	0	0	0	0
3051_SS_1578	3051	Asymptomatic	1	1	122	6	0		1	0	1	0	0
3054_SS_1585	3054	Symptomatic	1	0	111	5	0		1	1	0	0	0
3055_SS_1587	3055	Symptomatic	1	0	109	5	0		1	1	0	0	0
3056_SS_1591	3056	Symptomatic	1	0	113	5	0		1	1	0	0	0
3057_SS_1592	3057	Symptomatic	1	0	111	5	0		1	1	0	0	0
3058_SS_1593	3058	Symptomatic	1	0	95	5	0		1	1	0	0	0
3059_SS_1594	3059	Symptomatic	1	0	114	6	0		1	1	0	0	0
3060_SS_1597	3060	Symptomatic	1	0	114	5	0		1	1	0	0	0
3061_SS_1599	3061	Asymptomatic	1	0	96	4	0		1	1	0	0	0
3062_SS_1601	3062	Asymptomatic	1	0	98	5	0		1	1	0	0	0
3063_SS_1603	3063	Asymptomatic	1	0	114	5	0		1	1	0	0	0
3064_SS_1604	3064	Symptomatic	1	0	95	6	0		1	1	0	0	0
3065_SS_1605	3065	Symptomatic	1	0	93	5	0		1	1	0	0	0
3066_SS_1608	3066	Asymptomatic	0	0	115	4	0		0	0	0	0	0
3067_SS_1609	3067	Symptomatic	1	0	113	5	0		1	1	0	0	0
3068_SS_1612	3068	Symptomatic	1	0	130	6	0		1	1	0	0	0
3069_SS_1613	3069	Unknown	2	0	135	6	0		2	1	1	0	0
3071_SS_1616	3071	Symptomatic	0	0	100	4	0		0	0	0	0	0
3078_SS_1630	3078	Symptomatic	0	0	101	4	0		0	0	0	0	0
3079_SS_1631	3079	Symptomatic	2	0	120	9	0		2	1	1	0	0
3080_SS_1632	3080	Symptomatic	1	0	98	6	0		1	1	0	0	0
3081_SS_1633	3081	Asymptomatic	1	1	118	5	0		1	0	1	0	0
3084_SS_1644	3084	Asymptomatic	1	0	111	5	0		1	1	0	0	0
3086_SS_1647	3086	Asymptomatic	1	0	114	4	0		1	1	0	0	0
3087_SS_1648	3087	Asymptomatic	1	0	114	4	0		1	1	0	0	0
3088_SS_1649	3088	Asymptomatic	0	0	105	4	0		0	0	0	0	0
3090_SS_1653	3090	Symptomatic	0	0	104	5	0		0	0	0	0	0
3091_SS_1654	3091	Asymptomatic	1	0	100	4	0		1	1	0	0	0
3092_SS_1657	3092	Asymptomatic	0	0	114	4	0		0	0	0	0	0
3094_SS_1660	3094	Symptomatic	0	0	97	4	0		0	0	0	0	0
3096_SS_1663	3096	Asymptomatic	2	0	120	8	0		2	1	1	0	0
3098_SS_1667	3098	Unknown	0	0	106	3	0		0	0	0	0	0
3311_SHI000038	3311	Asymptomatic	0	0	128	4	0		0	0	0	0	0
3312_SHI000343	3312	Asymptomatic	1	0	126	5	0		1	1	0	0	0
3313_SHI000525	3313	Asymptomatic	0	0	115	4	0		0	0	0	0	0
3314_SHI002280	3314	Asymptomatic	0	0	125	4	0		0	0	0	0	0
3316_SHI003846	3316	Unknown	2	1	107	6	0		2	1	1	0	0
3318_SHI004185	3318	Asymptomatic	1	0	121	5	0		1	1	0	0	0
3320_SHI004444	3320	Symptomatic	1	0	123	6	0		1	0	1	0	0
3322_SHI004648	3322	Symptomatic	0	0	123	4	0		0	0	0	0	0
3324_SHI004921	3324	Symptomatic	1	0	111	5	0		1	1	0	0	0
3329_SHI006313	3329	Asymptomatic	1	0	132	4	0		1	1	0	0	0
3331_SHI006364	3331	Symptomatic	1	0	114	5	0		1	1	0	0	0
3332_SHI006951	3332	Asymptomatic	0	0	104	4	0		0	0	0	0	0
3334_SHI007122	3334	Asymptomatic	1	0	119	5	0		1	1	0	0	0
3335_SHI007163	3335	Symptomatic	2	0	110	6	0		2	1	1	0	0
3336_SH007225	3336	Symptomatic	0	0	98	4	0		0	0	0	0	0
3338_SHI007495	3338	Symptomatic	0	0	109	5	0		0	0	0	0	0
3339_SHI007571	3339	Symptomatic	0	0	104	4	0		0	0	0	0	0
3340_SHI007675	3340	Asymptomatic	1	0	105	5	0		1	1	0	0	0
3341_SHI008510	3341	Asymptomatic	1	1	124	5	0		1	0	1	0	0
3342_SHI009035	3342	Asymptomatic	0	0	103	4	0		0	0	0	0	0
3343_SHI009495	3343	Symptomatic	0	0	125	4	0		0	0	0	0	0
3349_SHI010586	3349	Symptomatic	1	0	121	5	0		1	0	1	0	0
3351_SHI011347	3351	Symptomatic	0	0	122	5	0		0	0	0	0	0

## Sheet: NCBI.db
*filtered 70% identity over 50% gene
																					Aminoglycoside	BETA-LACTAM	BETA-LACTAM	BETA-LACTAM	BETA-LACTAM	BETA-LACTAM	BETA-LACTAM	BETA-LACTAM	Aminoglycoside	Aminoglycoside	TETRACYCLINE	TETRACYCLINE
#FILE	#FILE	SEQUENCE	START	END	STRAND	GENE	COVERAGE	COVERAGE_MAP	GAPS	%COVERAGE	%IDENTITY	DATABASE	ACCESSION	PRODUCT	RESISTANCE					SUM	3	184	6	4	3	1	4	1	2	2	69	1
3335_SHI007163	3335_SHI007163	383165	29	1034	-	tet(O)	915-1920/1920	.......========	0/0	52.4	100	ncbi	NG_048257.1	tetracycline resistance ribosomal protection protein Tet(O)	TETRACYCLINE						AMIKACIN/KANAMYCIN	BETA-LACTAM	BETA-LACTAM	BETA-LACTAM	BETA-LACTAM	BETA-LACTAM	BETA-LACTAM	BETA-LACTAM	STREPTOMYCIN	STREPTOTHRICIN	TETRACYCLINE	TETRACYCLINE
200_Cj1997_14	200_Cj1997_14	94692	22	515	+	ant(6)-Ia	416-909/909	......=========	0/0	54.35	100	ncbi	NG_047393.1	aminoglycoside nucleotidyltransferase ANT(6)-Ia	STREPTOMYCIN		id	Dbid		ARGs	aph(3')-IIIa	blaOXA-605	blaOXA-184	blaOXA-449	blaOXA-447	blaOXA-576	blaOXA-193	blaOXA-460	ant(6)-Ia	sat4	tet(O)	tet(W)	BETA-LACTAM	TETRACYCLINE	Aminoglycoside	MDR
2278_H12	2278_H12	168985	3241	3734	-	ant(6)-Ia	416-909/909	......=========	0/0	54.35	100	ncbi	NG_047393.1	aminoglycoside nucleotidyltransferase ANT(6)-Ia	STREPTOMYCIN		179_CjLMG23264	179	Reference	1	0	1	0	0	0	0	0	0	0	0	0	0	1	0	0	0
3064_SS_1604	3064_SS_1604	293665	7831	8266	+	blaOXA-193	1-436/774	=========......	0/0	56.33	100	ncbi	NG_049489.1	OXA-61 family class D beta-lactamase OXA-193	BETA-LACTAM		182_CjLMG9879	182	Reference	1	0	1	0	0	0	0	0	0	0	0	0	0	1	0	0	0
3312_SHI000343	3312_SHI000343	357985	1	470	-	blaOXA-460	156-625/762	...==========..	0/0	61.68	100	ncbi	NG_049746.1	OXA-61 family class D beta-lactamase OXA-460	BETA-LACTAM		186_CjLMG9081	186	Reference	1	0	1	0	0	0	0	0	0	0	0	0	0	1	0	0	0
3054_SS_1585	3054_SS_1585	291816	8793	9302	+	blaOXA-193	1-510/774	==========.....	0/0	65.89	100	ncbi	NG_049489.1	OXA-61 family class D beta-lactamase OXA-193	BETA-LACTAM		188_CjLMG9217	188	Reference	1	0	0	1	0	0	0	0	0	0	0	0	0	1	0	0	0
3056_SS_1591	3056_SS_1591	292227	1	510	-	blaOXA-193	224-733/774	....===========	0/0	65.89	100	ncbi	NG_049489.1	OXA-61 family class D beta-lactamase OXA-193	BETA-LACTAM		189_Cj2008_1025	189	Reference	1	0	1	0	0	0	0	0	0	0	0	0	0	1	0	0	0
3079_SS_1631	3079_SS_1631	297575	1	510	-	blaOXA-193	224-733/774	....===========	0/0	65.89	100	ncbi	NG_049489.1	OXA-61 family class D beta-lactamase OXA-193	BETA-LACTAM		190_Cj2008_894	190	Reference	2	0	0	0	1	0	0	0	0	0	0	1	0	1	1	0	0
3080_SS_1632	3080_SS_1632	298260	1	590	+	blaOXA-605	217-807/807	...=====/======	2019-01-01	73.11	99.83	ncbi	NG_057542.1	OXA-61 family class D beta-lactamase OXA-605	BETA-LACTAM		191_Cj2008_872	191	Reference	1	0	1	0	0	0	0	0	0	0	0	0	0	1	0	0	0
3079_SS_1631	3079_SS_1631	298005	317	1867	-	tet(O)	370-1920/1920	..=============	0/0	80.78	99.74	ncbi	NG_048267.1	tetracycline resistance ribosomal protection protein Tet(O)	TETRACYCLINE		192_Cj2008_988	192	Reference	2	0	1	0	0	0	0	0	0	0	0	1	0	1	1	0	0
3316_SHI003846	3316_SHI003846	362041	913	1601	-	blaOXA-605	117-807/807	..======/======	2019-02-01	85.38	99.57	ncbi	NG_057542.1	OXA-61 family class D beta-lactamase OXA-605	BETA-LACTAM		193_Cj1997_1	193	Reference	1	0	1	0	0	0	0	0	0	0	0	0	0	1	0	0	0
3340_SHI007675	3340_SHI007675	386087	1	725	+	blaOXA-605	81-807/807	.=======/======	2019-02-01	89.84	99.45	ncbi	NG_057542.1	OXA-61 family class D beta-lactamase OXA-605	BETA-LACTAM		194_Cj2008_979	194	Reference	2	0	1	0	0	0	0	0	0	0	0	1	0	1	1	0	0
3060_SS_1597	3060_SS_1597	293224	1	760	+	blaOXA-605	46-807/807	========/======	2019-02-01	94.18	99.61	ncbi	NG_057542.1	OXA-61 family class D beta-lactamase OXA-605	BETA-LACTAM		195_Cj2008_831	195	Reference	2	0	1	0	0	0	0	0	0	0	0	1	0	1	1	0	0
3334_SHI007122	3334_SHI007122	382893	20618	21398	-	blaOXA-605	25-807/807	========/======	2019-02-01	96.78	99.62	ncbi	NG_057542.1	OXA-61 family class D beta-lactamase OXA-605	BETA-LACTAM		196_Cj1997_4	196	Reference	1	0	1	0	0	0	0	0	0	0	0	0	0	1	0	0	0
182_CjLMG9879	182_CjLMG9879	92500	79328	80132	-	blaOXA-605	1-807/807	========/======	2019-02-01	99.75	99.5	ncbi	NG_057542.1	OXA-61 family class D beta-lactamase OXA-605	BETA-LACTAM		197_Cj1997_7	197	Reference	1	0	1	0	0	0	0	0	0	0	0	0	0	1	0	0	0
189_Cj2008_1025	189_Cj2008_1025	93376	83882	84686	-	blaOXA-605	1-807/807	========/======	2019-02-01	99.75	99.5	ncbi	NG_057542.1	OXA-61 family class D beta-lactamase OXA-605	BETA-LACTAM		198_Cj1997_10	198	Reference	1	0	0	0	0	0	0	0	0	0	0	1	0	0	1	0	0
193_Cj1997_1	193_Cj1997_1	93800	29122	29926	+	blaOXA-605	1-807/807	========/======	2019-02-01	99.75	99.5	ncbi	NG_057542.1	OXA-61 family class D beta-lactamase OXA-605	BETA-LACTAM		199_Cj1997_11	199	Reference	1	0	1	0	0	0	0	0	0	0	0	0	0	1	0	0	0
2276_H10	2276_H10	168474	33515	34319	+	blaOXA-605	1-807/807	========/======	2019-02-01	99.75	99.5	ncbi	NG_057542.1	OXA-61 family class D beta-lactamase OXA-605	BETA-LACTAM		200_Cj1997_14	200	Reference	4	1	1	0	0	0	0	0	0	1	1	0	0	1	0	1	0
2278_H12	2278_H12	168709	3399	4203	+	blaOXA-605	1-807/807	========/======	2019-02-01	99.75	99.5	ncbi	NG_057542.1	OXA-61 family class D beta-lactamase OXA-605	BETA-LACTAM		207_CjATCC43432	207	Reference	1	0	1	0	0	0	0	0	0	0	0	0	0	1	0	0	0
2292_H25	2292_H25	172068	5851	6655	+	blaOXA-605	1-807/807	========/======	2019-02-01	99.75	99.5	ncbi	NG_057542.1	OXA-61 family class D beta-lactamase OXA-605	BETA-LACTAM		212_CjLMG9872	212	Reference	1	0	0	0	0	1	0	0	0	0	0	0	0	1	0	0	0
2293_H26	2293_H26	172422	33521	34325	+	blaOXA-605	1-807/807	========/======	2019-02-01	99.75	99.5	ncbi	NG_057542.1	OXA-61 family class D beta-lactamase OXA-605	BETA-LACTAM		2275_H1	2275	Reference	1	0	1	0	0	0	0	0	0	0	0	0	0	1	0	0	0
2295_H28	2295_H28	172604	42923	43727	-	blaOXA-605	1-807/807	========/======	2019-02-01	99.75	99.5	ncbi	NG_057542.1	OXA-61 family class D beta-lactamase OXA-605	BETA-LACTAM		2276_H10	2276	Reference	2	0	1	0	0	0	0	0	0	0	0	1	0	1	1	0	0
2300_H32	2300_H32	173175	42935	43739	-	blaOXA-605	1-807/807	========/======	2019-02-01	99.75	99.5	ncbi	NG_057542.1	OXA-61 family class D beta-lactamase OXA-605	BETA-LACTAM		2277_H11	2277	Reference	1	0	1	0	0	0	0	0	0	0	0	0	0	1	0	0	0
2307_H7	2307_H7	179711	887205	888009	-	blaOXA-605	1-807/807	========/======	2019-02-01	99.75	99.5	ncbi	NG_057542.1	OXA-61 family class D beta-lactamase OXA-605	BETA-LACTAM		2278_H12	2278	Reference	5	1	1	0	0	0	0	0	0	1	1	1	0	1	1	1	1
2308_H8	2308_H8	179797	42910	43714	-	blaOXA-605	1-807/807	========/======	2019-02-01	99.75	99.5	ncbi	NG_057542.1	OXA-61 family class D beta-lactamase OXA-605	BETA-LACTAM		2280_H14	2280	Reference	2	0	1	0	0	0	0	0	0	0	0	1	0	1	1	0	0
2309_H9	2309_H9	179897	33515	34319	+	blaOXA-605	1-807/807	========/======	2019-02-01	99.75	99.5	ncbi	NG_057542.1	OXA-61 family class D beta-lactamase OXA-605	BETA-LACTAM		2281_H15	2281	Reference	1	0	1	0	0	0	0	0	0	0	0	0	0	1	0	0	0
2691_OXC6786	2691_OXC6786	251810	39821	40625	+	blaOXA-605	1-807/807	========/======	2019-02-01	99.75	99.5	ncbi	NG_057542.1	OXA-61 family class D beta-lactamase OXA-605	BETA-LACTAM		2282_H16	2282	Reference	1	0	1	0	0	0	0	0	0	0	0	0	0	1	0	0	0
2703_OXC6820	2703_OXC6820	252443	119634	120438	-	blaOXA-605	1-807/807	========/======	2019-02-01	99.75	99.5	ncbi	NG_057542.1	OXA-61 family class D beta-lactamase OXA-605	BETA-LACTAM		2283_H17	2283	Reference	1	0	1	0	0	0	0	0	0	0	0	0	0	1	0	0	0
2707_OXC6833	2707_OXC6833	252611	119640	120444	-	blaOXA-605	1-807/807	========/======	2019-02-01	99.75	99.5	ncbi	NG_057542.1	OXA-61 family class D beta-lactamase OXA-605	BETA-LACTAM		2285_H19	2285	Reference	1	0	1	0	0	0	0	0	0	0	0	0	0	1	0	0	0
2708_OXC6932	2708_OXC6932	252649	119630	120434	-	blaOXA-605	1-807/807	========/======	2019-02-01	99.75	99.5	ncbi	NG_057542.1	OXA-61 family class D beta-lactamase OXA-605	BETA-LACTAM		2286_H2	2286	Reference	1	0	1	0	0	0	0	0	0	0	0	0	0	1	0	0	0
2712_OXC6941	2712_OXC6941	252790	119634	120438	-	blaOXA-605	1-807/807	========/======	2019-02-01	99.75	99.5	ncbi	NG_057542.1	OXA-61 family class D beta-lactamase OXA-605	BETA-LACTAM		2289_H22	2289	Reference	1	0	1	0	0	0	0	0	0	0	0	0	0	1	0	0	0
2714_OXC6946	2714_OXC6946	252925	29012	29816	+	blaOXA-605	1-807/807	========/======	2019-02-01	99.75	99.5	ncbi	NG_057542.1	OXA-61 family class D beta-lactamase OXA-605	BETA-LACTAM		2290_H23	2290	Reference	1	0	0	0	0	0	1	0	0	0	0	0	0	1	0	0	0
2716_OXC6949	2716_OXC6949	253046	119728	120532	-	blaOXA-605	1-807/807	========/======	2019-02-01	99.75	99.5	ncbi	NG_057542.1	OXA-61 family class D beta-lactamase OXA-605	BETA-LACTAM		2292_H25	2292	Reference	2	0	1	0	0	0	0	0	0	0	0	1	0	1	1	0	0
2718_OXC6956	2718_OXC6956	253119	119630	120434	-	blaOXA-605	1-807/807	========/======	2019-02-01	99.75	99.5	ncbi	NG_057542.1	OXA-61 family class D beta-lactamase OXA-605	BETA-LACTAM		2293_H26	2293	Reference	2	0	1	0	0	0	0	0	0	0	0	1	0	1	1	0	0
2719_OXC6959	2719_OXC6959	253143	123110	123914	+	blaOXA-605	1-807/807	========/======	2019-02-01	99.75	99.5	ncbi	NG_057542.1	OXA-61 family class D beta-lactamase OXA-605	BETA-LACTAM		2294_H27	2294	Reference	2	0	1	0	0	0	0	0	0	0	0	1	0	1	1	0	0
2722_OXC6964	2722_OXC6964	253256	119636	120440	-	blaOXA-605	1-807/807	========/======	2019-02-01	99.75	99.5	ncbi	NG_057542.1	OXA-61 family class D beta-lactamase OXA-605	BETA-LACTAM		2295_H28	2295	Reference	1	0	1	0	0	0	0	0	0	0	0	0	0	1	0	0	0
2730_OXC6994	2730_OXC6994	253585	29012	29816	+	blaOXA-605	1-807/807	========/======	2019-02-01	99.75	99.5	ncbi	NG_057542.1	OXA-61 family class D beta-lactamase OXA-605	BETA-LACTAM		2296_H29	2296	Reference	2	0	1	0	0	0	0	0	0	0	0	1	0	1	1	0	0
2745_OXC7132	2745_OXC7132	254342	29007	29811	+	blaOXA-605	1-807/807	========/======	2019-02-01	99.75	99.5	ncbi	NG_057542.1	OXA-61 family class D beta-lactamase OXA-605	BETA-LACTAM		2297_H3	2297	Reference	1	0	1	0	0	0	0	0	0	0	0	0	0	1	0	0	0
2753_OXC7148	2753_OXC7148	254688	119634	120438	-	blaOXA-605	1-807/807	========/======	2019-02-01	99.75	99.5	ncbi	NG_057542.1	OXA-61 family class D beta-lactamase OXA-605	BETA-LACTAM		2298_H30	2298	Reference	2	0	1	0	0	0	0	0	0	0	0	1	0	1	1	0	0
2762_OXC7169	2762_OXC7169	255205	33533	34337	+	blaOXA-605	1-807/807	========/======	2019-02-01	99.75	99.5	ncbi	NG_057542.1	OXA-61 family class D beta-lactamase OXA-605	BETA-LACTAM		2299_H31	2299	Reference	2	0	1	0	0	0	0	0	0	0	0	1	0	1	1	0	0
2763_OXC6836	2763_OXC6836	255250	33518	34322	+	blaOXA-605	1-807/807	========/======	2019-02-01	99.75	99.5	ncbi	NG_057542.1	OXA-61 family class D beta-lactamase OXA-605	BETA-LACTAM		2300_H32	2300	Reference	1	0	1	0	0	0	0	0	0	0	0	0	0	1	0	0	0
2768_OXC6854	2768_OXC6854	255764	29183	29987	+	blaOXA-605	1-807/807	========/======	2019-02-01	99.75	99.5	ncbi	NG_057542.1	OXA-61 family class D beta-lactamase OXA-605	BETA-LACTAM		2301_H33	2301	Reference	1	0	1	0	0	0	0	0	0	0	0	0	0	1	0	0	0
2771_OXC6860	2771_OXC6860	255932	119624	120428	-	blaOXA-605	1-807/807	========/======	2019-02-01	99.75	99.5	ncbi	NG_057542.1	OXA-61 family class D beta-lactamase OXA-605	BETA-LACTAM		2302_H34	2302	Reference	2	0	1	0	0	0	0	0	0	0	0	1	0	1	1	0	0
2772_OXC6861	2772_OXC6861	255983	33518	34322	+	blaOXA-605	1-807/807	========/======	2019-02-01	99.75	99.5	ncbi	NG_057542.1	OXA-61 family class D beta-lactamase OXA-605	BETA-LACTAM		2304_H4	2304	Reference	3	1	1	0	0	0	0	0	0	0	0	1	0	1	1	1	1
2777_OXC6868	2777_OXC6868	256271	33528	34332	+	blaOXA-605	1-807/807	========/======	2019-02-01	99.75	99.5	ncbi	NG_057542.1	OXA-61 family class D beta-lactamase OXA-605	BETA-LACTAM		2306_H6	2306	Reference	1	0	1	0	0	0	0	0	0	0	0	0	0	1	0	0	0
2792_OXC6922	2792_OXC6922	257029	29006	29810	+	blaOXA-605	1-807/807	========/======	2019-02-01	99.75	99.5	ncbi	NG_057542.1	OXA-61 family class D beta-lactamase OXA-605	BETA-LACTAM		2307_H7	2307	Reference	1	0	1	0	0	0	0	0	0	0	0	0	0	1	0	0	0
2797_OXC7015	2797_OXC7015	257406	33530	34334	+	blaOXA-605	1-807/807	========/======	2019-02-01	99.75	99.5	ncbi	NG_057542.1	OXA-61 family class D beta-lactamase OXA-605	BETA-LACTAM		2308_H8	2308	Reference	1	0	1	0	0	0	0	0	0	0	0	0	0	1	0	0	0
2799_OXC7020	2799_OXC7020	257471	113074	113878	-	blaOXA-605	1-807/807	========/======	2019-02-01	99.75	99.5	ncbi	NG_057542.1	OXA-61 family class D beta-lactamase OXA-605	BETA-LACTAM		2309_H9	2309	Reference	1	0	1	0	0	0	0	0	0	0	0	0	0	1	0	0	0
2803_OXC7029	2803_OXC7029	257630	29006	29810	+	blaOXA-605	1-807/807	========/======	2019-02-01	99.75	99.5	ncbi	NG_057542.1	OXA-61 family class D beta-lactamase OXA-605	BETA-LACTAM		2687_OXC6779	2687	Reference	1	0	1	0	0	0	0	0	0	0	0	0	0	1	0	0	0
2808_OXC7041	2808_OXC7041	257860	119638	120442	-	blaOXA-605	1-807/807	========/======	2019-02-01	99.75	99.5	ncbi	NG_057542.1	OXA-61 family class D beta-lactamase OXA-605	BETA-LACTAM		2688_OXC6781	2688	Reference	2	0	1	0	0	0	0	0	0	0	0	1	0	1	1	0	0
2815_OXC7065	2815_OXC7065	258247	29010	29814	+	blaOXA-605	1-807/807	========/======	2019-02-01	99.75	99.5	ncbi	NG_057542.1	OXA-61 family class D beta-lactamase OXA-605	BETA-LACTAM		2689_OXC6782	2689	Reference	2	0	1	0	0	0	0	0	0	0	0	1	0	1	1	0	0
2823_OXC7080	2823_OXC7080	258545	29527	30331	+	blaOXA-605	1-807/807	========/======	2019-02-01	99.75	99.5	ncbi	NG_057542.1	OXA-61 family class D beta-lactamase OXA-605	BETA-LACTAM		2691_OXC6786	2691	Reference	2	0	1	0	0	0	0	0	0	0	0	1	0	1	1	0	0
2832_OXC7089	2832_OXC7089	258974	119636	120440	-	blaOXA-605	1-807/807	========/======	2019-02-01	99.75	99.5	ncbi	NG_057542.1	OXA-61 family class D beta-lactamase OXA-605	BETA-LACTAM		2692_OXC6789	2692	Reference	1	0	1	0	0	0	0	0	0	0	0	0	0	1	0	0	0
2840_OXC7188	2840_OXC7188	242077	119632	120436	-	blaOXA-605	1-807/807	========/======	2019-02-01	99.75	99.5	ncbi	NG_057542.1	OXA-61 family class D beta-lactamase OXA-605	BETA-LACTAM		2693_OXC6791	2693	Reference	1	0	1	0	0	0	0	0	0	0	0	0	0	1	0	0	0
3062_SS_1601	3062_SS_1601	293518	33525	34329	+	blaOXA-605	1-807/807	========/======	2019-02-01	99.75	99.5	ncbi	NG_057542.1	OXA-61 family class D beta-lactamase OXA-605	BETA-LACTAM		2694_OXC6797	2694	Reference	1	0	1	0	0	0	0	0	0	0	0	0	0	1	0	0	0
3335_SHI007163	3335_SHI007163	383131	28110	28914	+	blaOXA-605	1-807/807	========/======	2019-02-01	99.75	99.5	ncbi	NG_057542.1	OXA-61 family class D beta-lactamase OXA-605	BETA-LACTAM		2695_OXC6798	2695	Reference	1	0	1	0	0	0	0	0	0	0	0	0	0	1	0	0	0
179_CjLMG23264	179_CjLMG23264	92154	19744	20548	-	blaOXA-605	1-807/807	========/======	2019-02-01	99.75	99.63	ncbi	NG_057542.1	OXA-61 family class D beta-lactamase OXA-605	BETA-LACTAM		2696_OXC6803	2696	Reference	1	0	1	0	0	0	0	0	0	0	0	0	0	1	0	0	0
191_Cj2008_872	191_Cj2008_872	93529	19766	20570	-	blaOXA-605	1-807/807	========/======	2019-02-01	99.75	99.63	ncbi	NG_057542.1	OXA-61 family class D beta-lactamase OXA-605	BETA-LACTAM		2697_OXC6804	2697	Reference	1	0	1	0	0	0	0	0	0	0	0	0	0	1	0	0	0
192_Cj2008_988	192_Cj2008_988	93726	4335	5139	+	blaOXA-605	1-807/807	========/======	2019-02-01	99.75	99.63	ncbi	NG_057542.1	OXA-61 family class D beta-lactamase OXA-605	BETA-LACTAM		2699_OXC6812	2699	Reference	2	0	1	0	0	0	0	0	0	0	0	1	0	1	1	0	0
194_Cj2008_979	194_Cj2008_979	93962	22769	23573	+	blaOXA-605	1-807/807	========/======	2019-02-01	99.75	99.63	ncbi	NG_057542.1	OXA-61 family class D beta-lactamase OXA-605	BETA-LACTAM		2700_OXC6815	2700	Reference	2	0	1	0	0	0	0	0	0	0	0	1	0	1	1	0	0
195_Cj2008_831	195_Cj2008_831	94165	83882	84686	-	blaOXA-605	1-807/807	========/======	2019-02-01	99.75	99.63	ncbi	NG_057542.1	OXA-61 family class D beta-lactamase OXA-605	BETA-LACTAM		2702_OXC6819	2702	Reference	2	0	1	0	0	0	0	0	0	0	0	1	0	1	1	0	0
196_Cj1997_4	196_Cj1997_4	94282	51824	52628	-	blaOXA-605	1-807/807	========/======	2019-02-01	99.75	99.63	ncbi	NG_057542.1	OXA-61 family class D beta-lactamase OXA-605	BETA-LACTAM		2703_OXC6820	2703	Reference	2	0	1	0	0	0	0	0	0	0	0	1	0	1	1	0	0
197_Cj1997_7	197_Cj1997_7	94353	4370	5174	+	blaOXA-605	1-807/807	========/======	2019-02-01	99.75	99.63	ncbi	NG_057542.1	OXA-61 family class D beta-lactamase OXA-605	BETA-LACTAM		2704_OXC6823	2704	Reference	1	0	1	0	0	0	0	0	0	0	0	0	0	1	0	0	0
199_Cj1997_11	199_Cj1997_11	94635	4370	5174	+	blaOXA-605	1-807/807	========/======	2019-02-01	99.75	99.63	ncbi	NG_057542.1	OXA-61 family class D beta-lactamase OXA-605	BETA-LACTAM		2705_OXC6824	2705	Reference	2	0	1	0	0	0	0	0	0	0	0	1	0	1	1	0	0
207_CjATCC43432	207_CjATCC43432	95720	19745	20549	-	blaOXA-605	1-807/807	========/======	2019-02-01	99.75	99.63	ncbi	NG_057542.1	OXA-61 family class D beta-lactamase OXA-605	BETA-LACTAM		2707_OXC6833	2707	Reference	2	0	1	0	0	0	0	0	0	0	0	0	1	1	1	0	0
2275_H1	2275_H1	168368	19755	20559	-	blaOXA-605	1-807/807	========/======	2019-02-01	99.75	99.63	ncbi	NG_057542.1	OXA-61 family class D beta-lactamase OXA-605	BETA-LACTAM		2708_OXC6932	2708	Reference	2	0	1	0	0	0	0	0	0	0	0	1	0	1	1	0	0
2277_H11	2277_H11	168556	33755	34559	+	blaOXA-605	1-807/807	========/======	2019-02-01	99.75	99.63	ncbi	NG_057542.1	OXA-61 family class D beta-lactamase OXA-605	BETA-LACTAM		2711_OXC6938	2711	Reference	1	0	1	0	0	0	0	0	0	0	0	0	0	1	0	0	0
2280_H14	2280_H14	169148	41067	41871	-	blaOXA-605	1-807/807	========/======	2019-02-01	99.75	99.63	ncbi	NG_057542.1	OXA-61 family class D beta-lactamase OXA-605	BETA-LACTAM		2712_OXC6941	2712	Reference	1	0	1	0	0	0	0	0	0	0	0	0	0	1	0	0	0
2281_H15	2281_H15	169323	41108	41912	-	blaOXA-605	1-807/807	========/======	2019-02-01	99.75	99.63	ncbi	NG_057542.1	OXA-61 family class D beta-lactamase OXA-605	BETA-LACTAM		2713_OXC6945	2713	Reference	1	0	1	0	0	0	0	0	0	0	0	0	0	1	0	0	0
2282_H16	2282_H16	169376	30981	31785	-	blaOXA-605	1-807/807	========/======	2019-02-01	99.75	99.63	ncbi	NG_057542.1	OXA-61 family class D beta-lactamase OXA-605	BETA-LACTAM		2714_OXC6946	2714	Reference	2	0	1	0	0	0	0	0	0	0	0	1	0	1	1	0	0
2283_H17	2283_H17	169617	41088	41892	-	blaOXA-605	1-807/807	========/======	2019-02-01	99.75	99.63	ncbi	NG_057542.1	OXA-61 family class D beta-lactamase OXA-605	BETA-LACTAM		2715_OXC6948	2715	Reference	2	0	1	0	0	0	0	0	0	0	0	1	0	1	1	0	0
2286_H2	2286_H2	169815	19783	20587	-	blaOXA-605	1-807/807	========/======	2019-02-01	99.75	99.63	ncbi	NG_057542.1	OXA-61 family class D beta-lactamase OXA-605	BETA-LACTAM		2716_OXC6949	2716	Reference	2	0	1	0	0	0	0	0	0	0	0	1	0	1	1	0	0
2289_H22	2289_H22	171227	6864	7668	+	blaOXA-605	1-807/807	========/======	2019-02-01	99.75	99.63	ncbi	NG_057542.1	OXA-61 family class D beta-lactamase OXA-605	BETA-LACTAM		2717_OXC6953	2717	Reference	2	0	1	0	0	0	0	0	0	0	0	1	0	1	1	0	0
2294_H27	2294_H27	172518	41068	41872	-	blaOXA-605	1-807/807	========/======	2019-02-01	99.75	99.63	ncbi	NG_057542.1	OXA-61 family class D beta-lactamase OXA-605	BETA-LACTAM		2718_OXC6956	2718	Reference	2	0	1	0	0	0	0	0	0	0	0	1	0	1	1	0	0
2296_H29	2296_H29	172748	20668	21472	-	blaOXA-605	1-807/807	========/======	2019-02-01	99.75	99.63	ncbi	NG_057542.1	OXA-61 family class D beta-lactamase OXA-605	BETA-LACTAM		2719_OXC6959	2719	Reference	2	0	1	0	0	0	0	0	0	0	0	1	0	1	1	0	0
2297_H3	2297_H3	172861	113080	113884	-	blaOXA-605	1-807/807	========/======	2019-02-01	99.75	99.63	ncbi	NG_057542.1	OXA-61 family class D beta-lactamase OXA-605	BETA-LACTAM		2720_OXC6961	2720	Reference	1	0	1	0	0	0	0	0	0	0	0	0	0	1	0	0	0
2298_H30	2298_H30	172964	19752	20556	-	blaOXA-605	1-807/807	========/======	2019-02-01	99.75	99.63	ncbi	NG_057542.1	OXA-61 family class D beta-lactamase OXA-605	BETA-LACTAM		2722_OXC6964	2722	Reference	2	0	1	0	0	0	0	0	0	0	0	1	0	1	1	0	0
2299_H31	2299_H31	199024	19752	20556	-	blaOXA-605	1-807/807	========/======	2019-02-01	99.75	99.63	ncbi	NG_057542.1	OXA-61 family class D beta-lactamase OXA-605	BETA-LACTAM		2723_OXC6970	2723	Reference	1	0	0	0	1	0	0	0	0	0	0	0	0	1	0	0	0
2301_H33	2301_H33	173351	28156	28960	+	blaOXA-605	1-807/807	========/======	2019-02-01	99.75	99.63	ncbi	NG_057542.1	OXA-61 family class D beta-lactamase OXA-605	BETA-LACTAM		2724_OXC6979	2724	Reference	1	0	1	0	0	0	0	0	0	0	0	0	0	1	0	0	0
2302_H34	2302_H34	173551	2916	3720	+	blaOXA-605	1-807/807	========/======	2019-02-01	99.75	99.63	ncbi	NG_057542.1	OXA-61 family class D beta-lactamase OXA-605	BETA-LACTAM		2725_OXC6981	2725	Reference	1	0	1	0	0	0	0	0	0	0	0	0	0	1	0	0	0
2304_H4	2304_H4	178066	41081	41885	-	blaOXA-605	1-807/807	========/======	2019-02-01	99.75	99.63	ncbi	NG_057542.1	OXA-61 family class D beta-lactamase OXA-605	BETA-LACTAM		2727_OXC6985	2727	Reference	2	0	1	0	0	0	0	0	0	0	0	1	0	1	1	0	0
2306_H6	2306_H6	179617	20764	21568	-	blaOXA-605	1-807/807	========/======	2019-02-01	99.75	99.63	ncbi	NG_057542.1	OXA-61 family class D beta-lactamase OXA-605	BETA-LACTAM		2729_OXC6988	2729	Reference	1	0	1	0	0	0	0	0	0	0	0	0	0	1	0	0	0
2687_OXC6779	2687_OXC6779	251458	119642	120446	-	blaOXA-605	1-807/807	========/======	2019-02-01	99.75	99.63	ncbi	NG_057542.1	OXA-61 family class D beta-lactamase OXA-605	BETA-LACTAM		2730_OXC6994	2730	Reference	2	0	1	0	0	0	0	0	0	0	0	1	0	1	1	0	0
2688_OXC6781	2688_OXC6781	251501	39803	40607	+	blaOXA-605	1-807/807	========/======	2019-02-01	99.75	99.63	ncbi	NG_057542.1	OXA-61 family class D beta-lactamase OXA-605	BETA-LACTAM		2732_OXC6998	2732	Reference	1	0	1	0	0	0	0	0	0	0	0	0	0	1	0	0	0
2689_OXC6782	2689_OXC6782	251691	39811	40615	+	blaOXA-605	1-807/807	========/======	2019-02-01	99.75	99.63	ncbi	NG_057542.1	OXA-61 family class D beta-lactamase OXA-605	BETA-LACTAM		2733_OXC7000	2733	Reference	1	0	1	0	0	0	0	0	0	0	0	0	0	1	0	0	0
2692_OXC6789	2692_OXC6789	251964	159693	160497	-	blaOXA-605	1-807/807	========/======	2019-02-01	99.75	99.63	ncbi	NG_057542.1	OXA-61 family class D beta-lactamase OXA-605	BETA-LACTAM		2735_OXC7103	2735	Reference	1	0	0	1	0	0	0	0	0	0	0	0	0	1	0	0	0
2693_OXC6791	2693_OXC6791	252002	120177	120981	-	blaOXA-605	1-807/807	========/======	2019-02-01	99.75	99.63	ncbi	NG_057542.1	OXA-61 family class D beta-lactamase OXA-605	BETA-LACTAM		2736_OXC7104	2736	Reference	1	0	1	0	0	0	0	0	0	0	0	0	0	1	0	0	0
2694_OXC6797	2694_OXC6797	252022	118861	119665	-	blaOXA-605	1-807/807	========/======	2019-02-01	99.75	99.63	ncbi	NG_057542.1	OXA-61 family class D beta-lactamase OXA-605	BETA-LACTAM		2737_OXC7105	2737	Reference	1	0	1	0	0	0	0	0	0	0	0	0	0	1	0	0	0
2695_OXC6798	2695_OXC6798	252072	119638	120442	-	blaOXA-605	1-807/807	========/======	2019-02-01	99.75	99.63	ncbi	NG_057542.1	OXA-61 family class D beta-lactamase OXA-605	BETA-LACTAM		2739_OXC7113	2739	Reference	1	0	1	0	0	0	0	0	0	0	0	0	0	1	0	0	0
2696_OXC6803	2696_OXC6803	252099	163338	164142	-	blaOXA-605	1-807/807	========/======	2019-02-01	99.75	99.63	ncbi	NG_057542.1	OXA-61 family class D beta-lactamase OXA-605	BETA-LACTAM		2740_OXC7118	2740	Reference	1	0	1	0	0	0	0	0	0	0	0	0	0	1	0	0	0
2697_OXC6804	2697_OXC6804	252115	119695	120499	-	blaOXA-605	1-807/807	========/======	2019-02-01	99.75	99.63	ncbi	NG_057542.1	OXA-61 family class D beta-lactamase OXA-605	BETA-LACTAM		2742_OXC7129	2742	Reference	1	0	1	0	0	0	0	0	0	0	0	0	0	1	0	0	0
2699_OXC6812	2699_OXC6812	252246	53224	54028	+	blaOXA-605	1-807/807	========/======	2019-02-01	99.75	99.63	ncbi	NG_057542.1	OXA-61 family class D beta-lactamase OXA-605	BETA-LACTAM		2745_OXC7132	2745	Reference	2	0	1	0	0	0	0	0	0	0	0	1	0	1	1	0	0
2700_OXC6815	2700_OXC6815	252328	119640	120444	-	blaOXA-605	1-807/807	========/======	2019-02-01	99.75	99.63	ncbi	NG_057542.1	OXA-61 family class D beta-lactamase OXA-605	BETA-LACTAM		2746_OXC7134	2746	Reference	1	0	1	0	0	0	0	0	0	0	0	0	0	1	0	0	0
2702_OXC6819	2702_OXC6819	252389	36051	36855	+	blaOXA-605	1-807/807	========/======	2019-02-01	99.75	99.63	ncbi	NG_057542.1	OXA-61 family class D beta-lactamase OXA-605	BETA-LACTAM		2747_OXC7136	2747	Reference	1	0	1	0	0	0	0	0	0	0	0	0	0	1	0	0	0
2704_OXC6823	2704_OXC6823	252502	119640	120444	-	blaOXA-605	1-807/807	========/======	2019-02-01	99.75	99.63	ncbi	NG_057542.1	OXA-61 family class D beta-lactamase OXA-605	BETA-LACTAM		2748_OXC7137	2748	Reference	2	0	1	0	0	0	0	0	0	0	0	1	0	1	1	0	0
2705_OXC6824	2705_OXC6824	252541	119642	120446	-	blaOXA-605	1-807/807	========/======	2019-02-01	99.75	99.63	ncbi	NG_057542.1	OXA-61 family class D beta-lactamase OXA-605	BETA-LACTAM		2749_OXC7140	2749	Reference	1	0	1	0	0	0	0	0	0	0	0	0	0	1	0	0	0
2711_OXC6938	2711_OXC6938	252769	118885	119689	-	blaOXA-605	1-807/807	========/======	2019-02-01	99.75	99.63	ncbi	NG_057542.1	OXA-61 family class D beta-lactamase OXA-605	BETA-LACTAM		2750_OXC7141	2750	Reference	1	0	1	0	0	0	0	0	0	0	0	0	0	1	0	0	0
2713_OXC6945	2713_OXC6945	252888	119643	120447	-	blaOXA-605	1-807/807	========/======	2019-02-01	99.75	99.63	ncbi	NG_057542.1	OXA-61 family class D beta-lactamase OXA-605	BETA-LACTAM		2751_OXC7142	2751	Reference	1	0	1	0	0	0	0	0	0	0	0	0	0	1	0	0	0
2715_OXC6948	2715_OXC6948	252992	33775	34579	+	blaOXA-605	1-807/807	========/======	2019-02-01	99.75	99.63	ncbi	NG_057542.1	OXA-61 family class D beta-lactamase OXA-605	BETA-LACTAM		2752_OXC7147	2752	Reference	2	0	1	0	0	0	0	0	0	0	0	1	0	1	1	0	0
2717_OXC6953	2717_OXC6953	253087	33824	34628	+	blaOXA-605	1-807/807	========/======	2019-02-01	99.75	99.63	ncbi	NG_057542.1	OXA-61 family class D beta-lactamase OXA-605	BETA-LACTAM		2753_OXC7148	2753	Reference	1	0	1	0	0	0	0	0	0	0	0	0	0	1	0	0	0
2720_OXC6961	2720_OXC6961	253178	124838	125642	+	blaOXA-605	1-807/807	========/======	2019-02-01	99.75	99.63	ncbi	NG_057542.1	OXA-61 family class D beta-lactamase OXA-605	BETA-LACTAM		2754_OXC7150	2754	Reference	2	0	1	0	0	0	0	0	0	0	0	1	0	1	1	0	0
2724_OXC6979	2724_OXC6979	253325	27978	28782	+	blaOXA-605	1-807/807	========/======	2019-02-01	99.75	99.63	ncbi	NG_057542.1	OXA-61 family class D beta-lactamase OXA-605	BETA-LACTAM		2755_OXC7153	2755	Reference	1	0	1	0	0	0	0	0	0	0	0	0	0	1	0	0	0
2725_OXC6981	2725_OXC6981	253365	119641	120445	-	blaOXA-605	1-807/807	========/======	2019-02-01	99.75	99.63	ncbi	NG_057542.1	OXA-61 family class D beta-lactamase OXA-605	BETA-LACTAM		2757_OXC7160	2757	Reference	1	0	1	0	0	0	0	0	0	0	0	0	0	1	0	0	0
2727_OXC6985	2727_OXC6985	253451	120317	121121	-	blaOXA-605	1-807/807	========/======	2019-02-01	99.75	99.63	ncbi	NG_057542.1	OXA-61 family class D beta-lactamase OXA-605	BETA-LACTAM		2758_OXC7163	2758	Reference	1	0	1	0	0	0	0	0	0	0	0	0	0	1	0	0	0
2729_OXC6988	2729_OXC6988	253564	33591	34395	+	blaOXA-605	1-807/807	========/======	2019-02-01	99.75	99.63	ncbi	NG_057542.1	OXA-61 family class D beta-lactamase OXA-605	BETA-LACTAM		2760_OXC7167	2760	Reference	1	0	0	1	0	0	0	0	0	0	0	0	0	1	0	0	0
2732_OXC6998	2732_OXC6998	253667	34057	34861	+	blaOXA-605	1-807/807	========/======	2019-02-01	99.75	99.63	ncbi	NG_057542.1	OXA-61 family class D beta-lactamase OXA-605	BETA-LACTAM		2761_OXC7168	2761	Reference	2	0	1	0	0	0	0	0	0	0	0	1	0	1	1	0	0
2733_OXC7000	2733_OXC7000	253705	124816	125620	+	blaOXA-605	1-807/807	========/======	2019-02-01	99.75	99.63	ncbi	NG_057542.1	OXA-61 family class D beta-lactamase OXA-605	BETA-LACTAM		2762_OXC7169	2762	Reference	1	0	1	0	0	0	0	0	0	0	0	0	0	1	0	0	0
2736_OXC7104	2736_OXC7104	253867	123883	124687	-	blaOXA-605	1-807/807	========/======	2019-02-01	99.75	99.63	ncbi	NG_057542.1	OXA-61 family class D beta-lactamase OXA-605	BETA-LACTAM		2763_OXC6836	2763	Reference	1	0	1	0	0	0	0	0	0	0	0	0	0	1	0	0	0
2737_OXC7105	2737_OXC7105	253890	113674	114478	-	blaOXA-605	1-807/807	========/======	2019-02-01	99.75	99.63	ncbi	NG_057542.1	OXA-61 family class D beta-lactamase OXA-605	BETA-LACTAM		2764_OXC6845	2764	Reference	2	0	1	0	0	0	0	0	0	0	0	1	0	1	1	0	0
2739_OXC7113	2739_OXC7113	254080	118698	119502	-	blaOXA-605	1-807/807	========/======	2019-02-01	99.75	99.63	ncbi	NG_057542.1	OXA-61 family class D beta-lactamase OXA-605	BETA-LACTAM		2766_OXC6850	2766	Reference	2	0	1	0	0	0	0	0	0	0	0	1	0	1	1	0	0
2740_OXC7118	2740_OXC7118	254123	33532	34336	+	blaOXA-605	1-807/807	========/======	2019-02-01	99.75	99.63	ncbi	NG_057542.1	OXA-61 family class D beta-lactamase OXA-605	BETA-LACTAM		2767_OXC6852	2767	Reference	1	0	1	0	0	0	0	0	0	0	0	0	0	1	0	0	0
2742_OXC7129	2742_OXC7129	254198	33940	34744	+	blaOXA-605	1-807/807	========/======	2019-02-01	99.75	99.63	ncbi	NG_057542.1	OXA-61 family class D beta-lactamase OXA-605	BETA-LACTAM		2768_OXC6854	2768	Reference	1	0	1	0	0	0	0	0	0	0	0	0	0	1	0	0	0
2746_OXC7134	2746_OXC7134	254350	33691	34495	+	blaOXA-605	1-807/807	========/======	2019-02-01	99.75	99.63	ncbi	NG_057542.1	OXA-61 family class D beta-lactamase OXA-605	BETA-LACTAM		2769_OXC6856	2769	Reference	1	0	1	0	0	0	0	0	0	0	0	0	0	1	0	0	0
2747_OXC7136	2747_OXC7136	254409	36686	37490	+	blaOXA-605	1-807/807	========/======	2019-02-01	99.75	99.63	ncbi	NG_057542.1	OXA-61 family class D beta-lactamase OXA-605	BETA-LACTAM		2770_OXC6857	2770	Reference	1	0	1	0	0	0	0	0	0	0	0	0	0	1	0	0	0
2748_OXC7137	2748_OXC7137	254487	33535	34339	+	blaOXA-605	1-807/807	========/======	2019-02-01	99.75	99.63	ncbi	NG_057542.1	OXA-61 family class D beta-lactamase OXA-605	BETA-LACTAM		2771_OXC6860	2771	Reference	1	0	1	0	0	0	0	0	0	0	0	0	0	1	0	0	0
2749_OXC7140	2749_OXC7140	254514	119646	120450	-	blaOXA-605	1-807/807	========/======	2019-02-01	99.75	99.63	ncbi	NG_057542.1	OXA-61 family class D beta-lactamase OXA-605	BETA-LACTAM		2772_OXC6861	2772	Reference	2	0	1	0	0	0	0	0	0	0	0	1	0	1	1	0	0
2750_OXC7141	2750_OXC7141	254567	119641	120445	-	blaOXA-605	1-807/807	========/======	2019-02-01	99.75	99.63	ncbi	NG_057542.1	OXA-61 family class D beta-lactamase OXA-605	BETA-LACTAM		2773_OXC6862	2773	Reference	1	0	1	0	0	0	0	0	0	0	0	0	0	1	0	0	0
2751_OXC7142	2751_OXC7142	254624	119697	120501	-	blaOXA-605	1-807/807	========/======	2019-02-01	99.75	99.63	ncbi	NG_057542.1	OXA-61 family class D beta-lactamase OXA-605	BETA-LACTAM		2775_OXC6865	2775	Reference	1	0	1	0	0	0	0	0	0	0	0	0	0	1	0	0	0
2752_OXC7147	2752_OXC7147	254658	119643	120447	-	blaOXA-605	1-807/807	========/======	2019-02-01	99.75	99.63	ncbi	NG_057542.1	OXA-61 family class D beta-lactamase OXA-605	BETA-LACTAM		2776_OXC6867	2776	Reference	1	0	1	0	0	0	0	0	0	0	0	0	0	1	0	0	0
2754_OXC7150	2754_OXC7150	254757	39823	40627	+	blaOXA-605	1-807/807	========/======	2019-02-01	99.75	99.63	ncbi	NG_057542.1	OXA-61 family class D beta-lactamase OXA-605	BETA-LACTAM		2777_OXC6868	2777	Reference	2	0	1	0	0	0	0	0	0	0	0	1	0	1	1	0	0
2755_OXC7153	2755_OXC7153	254863	39959	40763	+	blaOXA-605	1-807/807	========/======	2019-02-01	99.75	99.63	ncbi	NG_057542.1	OXA-61 family class D beta-lactamase OXA-605	BETA-LACTAM		2778_OXC6872	2778	Reference	2	0	1	0	0	0	0	0	0	0	0	1	0	1	1	0	0
2757_OXC7160	2757_OXC7160	255010	119643	120447	-	blaOXA-605	1-807/807	========/======	2019-02-01	99.75	99.63	ncbi	NG_057542.1	OXA-61 family class D beta-lactamase OXA-605	BETA-LACTAM		2780_OXC6876	2780	Reference	1	0	1	0	0	0	0	0	0	0	0	0	0	1	0	0	0
2758_OXC7163	2758_OXC7163	255021	119642	120446	-	blaOXA-605	1-807/807	========/======	2019-02-01	99.75	99.63	ncbi	NG_057542.1	OXA-61 family class D beta-lactamase OXA-605	BETA-LACTAM		2781_OXC6879	2781	Reference	1	0	1	0	0	0	0	0	0	0	0	0	0	1	0	0	0
2761_OXC7168	2761_OXC7168	255184	33532	34336	+	blaOXA-605	1-807/807	========/======	2019-02-01	99.75	99.63	ncbi	NG_057542.1	OXA-61 family class D beta-lactamase OXA-605	BETA-LACTAM		2782_OXC6886	2782	Reference	2	0	1	0	0	0	0	0	0	0	0	1	0	1	1	0	0
2764_OXC6845	2764_OXC6845	255287	33769	34573	+	blaOXA-605	1-807/807	========/======	2019-02-01	99.75	99.63	ncbi	NG_057542.1	OXA-61 family class D beta-lactamase OXA-605	BETA-LACTAM		2783_OXC6892	2783	Reference	2	0	1	0	0	0	0	0	0	0	0	1	0	1	1	0	0
2766_OXC6850	2766_OXC6850	255622	34056	34860	+	blaOXA-605	1-807/807	========/======	2019-02-01	99.75	99.63	ncbi	NG_057542.1	OXA-61 family class D beta-lactamase OXA-605	BETA-LACTAM		2784_OXC6894	2784	Reference	1	0	1	0	0	0	0	0	0	0	0	0	0	1	0	0	0
2767_OXC6852	2767_OXC6852	255705	119634	120438	-	blaOXA-605	1-807/807	========/======	2019-02-01	99.75	99.63	ncbi	NG_057542.1	OXA-61 family class D beta-lactamase OXA-605	BETA-LACTAM		2785_OXC6895	2785	Reference	1	0	0	1	0	0	0	0	0	0	0	0	0	1	0	0	0
2769_OXC6856	2769_OXC6856	255824	113068	113872	-	blaOXA-605	1-807/807	========/======	2019-02-01	99.75	99.63	ncbi	NG_057542.1	OXA-61 family class D beta-lactamase OXA-605	BETA-LACTAM		2786_OXC6896	2786	Reference	1	0	0	1	0	0	0	0	0	0	0	0	0	1	0	0	0
2770_OXC6857	2770_OXC6857	255916	119639	120443	-	blaOXA-605	1-807/807	========/======	2019-02-01	99.75	99.63	ncbi	NG_057542.1	OXA-61 family class D beta-lactamase OXA-605	BETA-LACTAM		2787_OXC6900	2787	Reference	1	0	1	0	0	0	0	0	0	0	0	0	0	1	0	0	0
2773_OXC6862	2773_OXC6862	256042	119640	120444	-	blaOXA-605	1-807/807	========/======	2019-02-01	99.75	99.63	ncbi	NG_057542.1	OXA-61 family class D beta-lactamase OXA-605	BETA-LACTAM		2789_OXC6909	2789	Reference	1	0	1	0	0	0	0	0	0	0	0	0	0	1	0	0	0
2775_OXC6865	2775_OXC6865	256156	120294	121098	-	blaOXA-605	1-807/807	========/======	2019-02-01	99.75	99.63	ncbi	NG_057542.1	OXA-61 family class D beta-lactamase OXA-605	BETA-LACTAM		2790_OXC6916	2790	Reference	1	0	1	0	0	0	0	0	0	0	0	0	0	1	0	0	0
2776_OXC6867	2776_OXC6867	256230	34059	34863	+	blaOXA-605	1-807/807	========/======	2019-02-01	99.75	99.63	ncbi	NG_057542.1	OXA-61 family class D beta-lactamase OXA-605	BETA-LACTAM		2792_OXC6922	2792	Reference	2	0	1	0	0	0	0	0	0	0	0	1	0	1	1	0	0
2778_OXC6872	2778_OXC6872	256362	119633	120437	-	blaOXA-605	1-807/807	========/======	2019-02-01	99.75	99.63	ncbi	NG_057542.1	OXA-61 family class D beta-lactamase OXA-605	BETA-LACTAM		2793_OXC6924	2793	Reference	2	0	1	0	0	0	0	0	0	0	0	1	0	1	1	0	0
2780_OXC6876	2780_OXC6876	256444	119632	120436	-	blaOXA-605	1-807/807	========/======	2019-02-01	99.75	99.63	ncbi	NG_057542.1	OXA-61 family class D beta-lactamase OXA-605	BETA-LACTAM		2794_OXC6927	2794	Reference	1	0	1	0	0	0	0	0	0	0	0	0	0	1	0	0	0
2781_OXC6879	2781_OXC6879	256525	33769	34573	+	blaOXA-605	1-807/807	========/======	2019-02-01	99.75	99.63	ncbi	NG_057542.1	OXA-61 family class D beta-lactamase OXA-605	BETA-LACTAM		2795_OXC7002	2795	Reference	1	0	1	0	0	0	0	0	0	0	0	0	0	1	0	0	0
2782_OXC6886	2782_OXC6886	256597	119626	120430	-	blaOXA-605	1-807/807	========/======	2019-02-01	99.75	99.63	ncbi	NG_057542.1	OXA-61 family class D beta-lactamase OXA-605	BETA-LACTAM		2796_OXC7014	2796	Reference	1	0	1	0	0	0	0	0	0	0	0	0	0	1	0	0	0
2783_OXC6892	2783_OXC6892	256635	119630	120434	-	blaOXA-605	1-807/807	========/======	2019-02-01	99.75	99.63	ncbi	NG_057542.1	OXA-61 family class D beta-lactamase OXA-605	BETA-LACTAM		2797_OXC7015	2797	Reference	1	0	1	0	0	0	0	0	0	0	0	0	0	1	0	0	0
2784_OXC6894	2784_OXC6894	256684	118875	119679	-	blaOXA-605	1-807/807	========/======	2019-02-01	99.75	99.63	ncbi	NG_057542.1	OXA-61 family class D beta-lactamase OXA-605	BETA-LACTAM		2798_OXC7018	2798	Reference	1	0	1	0	0	0	0	0	0	0	0	0	0	1	0	0	0
2787_OXC6900	2787_OXC6900	256841	41144	41948	+	blaOXA-605	1-807/807	========/======	2019-02-01	99.75	99.63	ncbi	NG_057542.1	OXA-61 family class D beta-lactamase OXA-605	BETA-LACTAM		2799_OXC7020	2799	Reference	1	0	1	0	0	0	0	0	0	0	0	0	0	1	0	0	0
2789_OXC6909	2789_OXC6909	256916	33685	34489	+	blaOXA-605	1-807/807	========/======	2019-02-01	99.75	99.63	ncbi	NG_057542.1	OXA-61 family class D beta-lactamase OXA-605	BETA-LACTAM		2800_OXC7025	2800	Reference	1	0	1	0	0	0	0	0	0	0	0	0	0	1	0	0	0
2790_OXC6916	2790_OXC6916	256980	40618	41422	+	blaOXA-605	1-807/807	========/======	2019-02-01	99.75	99.63	ncbi	NG_057542.1	OXA-61 family class D beta-lactamase OXA-605	BETA-LACTAM		2801_OXC7026	2801	Reference	1	0	0	0	0	1	0	0	0	0	0	0	0	1	0	0	0
2793_OXC6924	2793_OXC6924	257079	33535	34339	+	blaOXA-605	1-807/807	========/======	2019-02-01	99.75	99.63	ncbi	NG_057542.1	OXA-61 family class D beta-lactamase OXA-605	BETA-LACTAM		2803_OXC7029	2803	Reference	2	0	1	0	0	0	0	0	0	0	0	1	0	1	1	0	0
2794_OXC6927	2794_OXC6927	257218	29191	29995	+	blaOXA-605	1-807/807	========/======	2019-02-01	99.75	99.63	ncbi	NG_057542.1	OXA-61 family class D beta-lactamase OXA-605	BETA-LACTAM		2804_OXC7031	2804	Reference	2	0	1	0	0	0	0	0	0	0	0	1	0	1	1	0	0
2795_OXC7002	2795_OXC7002	257280	113073	113877	-	blaOXA-605	1-807/807	========/======	2019-02-01	99.75	99.63	ncbi	NG_057542.1	OXA-61 family class D beta-lactamase OXA-605	BETA-LACTAM		2805_OXC7032	2805	Reference	1	0	0	0	1	0	0	0	0	0	0	0	0	1	0	0	0
2796_OXC7014	2796_OXC7014	257331	33795	34599	+	blaOXA-605	1-807/807	========/======	2019-02-01	99.75	99.63	ncbi	NG_057542.1	OXA-61 family class D beta-lactamase OXA-605	BETA-LACTAM		2806_OXC7035	2806	Reference	2	0	1	0	0	0	0	0	0	0	0	1	0	1	1	0	0
2798_OXC7018	2798_OXC7018	257412	33838	34642	+	blaOXA-605	1-807/807	========/======	2019-02-01	99.75	99.63	ncbi	NG_057542.1	OXA-61 family class D beta-lactamase OXA-605	BETA-LACTAM		2807_OXC7037	2807	Reference	2	0	1	0	0	0	0	0	0	0	0	1	0	1	1	0	0
2800_OXC7025	2800_OXC7025	257536	33754	34558	+	blaOXA-605	1-807/807	========/======	2019-02-01	99.75	99.63	ncbi	NG_057542.1	OXA-61 family class D beta-lactamase OXA-605	BETA-LACTAM		2808_OXC7041	2808	Reference	2	0	1	0	0	0	0	0	0	0	0	1	0	1	1	0	0
2804_OXC7031	2804_OXC7031	257692	119636	120440	-	blaOXA-605	1-807/807	========/======	2019-02-01	99.75	99.63	ncbi	NG_057542.1	OXA-61 family class D beta-lactamase OXA-605	BETA-LACTAM		2809_OXC7046	2809	Reference	2	0	1	0	0	0	0	0	0	0	0	1	0	1	1	0	0
2806_OXC7035	2806_OXC7035	257774	119632	120436	-	blaOXA-605	1-807/807	========/======	2019-02-01	99.75	99.63	ncbi	NG_057542.1	OXA-61 family class D beta-lactamase OXA-605	BETA-LACTAM		2810_OXC7049	2810	Reference	1	0	1	0	0	0	0	0	0	0	0	0	0	1	0	0	0
2807_OXC7037	2807_OXC7037	257836	124844	125648	+	blaOXA-605	1-807/807	========/======	2019-02-01	99.75	99.63	ncbi	NG_057542.1	OXA-61 family class D beta-lactamase OXA-605	BETA-LACTAM		2813_OXC7058	2813	Reference	1	0	1	0	0	0	0	0	0	0	0	0	0	1	0	0	0
2809_OXC7046	2809_OXC7046	257972	113074	113878	-	blaOXA-605	1-807/807	========/======	2019-02-01	99.75	99.63	ncbi	NG_057542.1	OXA-61 family class D beta-lactamase OXA-605	BETA-LACTAM		2814_OXC7061	2814	Reference	1	0	1	0	0	0	0	0	0	0	0	0	0	1	0	0	0
2810_OXC7049	2810_OXC7049	258058	33528	34332	+	blaOXA-605	1-807/807	========/======	2019-02-01	99.75	99.63	ncbi	NG_057542.1	OXA-61 family class D beta-lactamase OXA-605	BETA-LACTAM		2815_OXC7065	2815	Reference	2	0	1	0	0	0	0	0	0	0	0	1	0	1	1	0	0
2813_OXC7058	2813_OXC7058	258161	124836	125640	+	blaOXA-605	1-807/807	========/======	2019-02-01	99.75	99.63	ncbi	NG_057542.1	OXA-61 family class D beta-lactamase OXA-605	BETA-LACTAM		2816_OXC7067	2816	Reference	1	0	1	0	0	0	0	0	0	0	0	0	0	1	0	0	0
2814_OXC7061	2814_OXC7061	258195	33988	34792	+	blaOXA-605	1-807/807	========/======	2019-02-01	99.75	99.63	ncbi	NG_057542.1	OXA-61 family class D beta-lactamase OXA-605	BETA-LACTAM		2817_OXC7068	2817	Reference	1	0	1	0	0	0	0	0	0	0	0	0	0	1	0	0	0
2816_OXC7067	2816_OXC7067	258271	118863	119667	-	blaOXA-605	1-807/807	========/======	2019-02-01	99.75	99.63	ncbi	NG_057542.1	OXA-61 family class D beta-lactamase OXA-605	BETA-LACTAM		2819_OXC7071	2819	Reference	1	0	1	0	0	0	0	0	0	0	0	0	0	1	0	0	0
2817_OXC7068	2817_OXC7068	258295	124850	125654	+	blaOXA-605	1-807/807	========/======	2019-02-01	99.75	99.63	ncbi	NG_057542.1	OXA-61 family class D beta-lactamase OXA-605	BETA-LACTAM		2820_OXC7073	2820	Reference	1	0	1	0	0	0	0	0	0	0	0	0	0	1	0	0	0
2819_OXC7071	2819_OXC7071	258384	120324	121128	-	blaOXA-605	1-807/807	========/======	2019-02-01	99.75	99.63	ncbi	NG_057542.1	OXA-61 family class D beta-lactamase OXA-605	BETA-LACTAM		2821_OXC7074	2821	Reference	1	0	1	0	0	0	0	0	0	0	0	0	0	1	0	0	0
2820_OXC7073	2820_OXC7073	258421	119678	120482	-	blaOXA-605	1-807/807	========/======	2019-02-01	99.75	99.63	ncbi	NG_057542.1	OXA-61 family class D beta-lactamase OXA-605	BETA-LACTAM		2822_OXC7078	2822	Reference	1	0	1	0	0	0	0	0	0	0	0	0	0	1	0	0	0
2821_OXC7074	2821_OXC7074	258470	33785	34589	+	blaOXA-605	1-807/807	========/======	2019-02-01	99.75	99.63	ncbi	NG_057542.1	OXA-61 family class D beta-lactamase OXA-605	BETA-LACTAM		2823_OXC7080	2823	Reference	2	0	1	0	0	0	0	0	0	0	0	1	0	1	1	0	0
2822_OXC7078	2822_OXC7078	258500	113074	113878	-	blaOXA-605	1-807/807	========/======	2019-02-01	99.75	99.63	ncbi	NG_057542.1	OXA-61 family class D beta-lactamase OXA-605	BETA-LACTAM		2826_OXC7084	2826	Reference	1	0	1	0	0	0	0	0	0	0	0	0	0	1	0	0	0
2826_OXC7084	2826_OXC7084	258674	34058	34862	+	blaOXA-605	1-807/807	========/======	2019-02-01	99.75	99.63	ncbi	NG_057542.1	OXA-61 family class D beta-lactamase OXA-605	BETA-LACTAM		2827_OXC7090	2827	Reference	1	0	1	0	0	0	0	0	0	0	0	0	0	1	0	0	0
2827_OXC7090	2827_OXC7090	258726	33833	34637	+	blaOXA-605	1-807/807	========/======	2019-02-01	99.75	99.63	ncbi	NG_057542.1	OXA-61 family class D beta-lactamase OXA-605	BETA-LACTAM		2828_OXC7091	2828	Reference	1	0	1	0	0	0	0	0	0	0	0	0	0	1	0	0	0
2828_OXC7091	2828_OXC7091	258745	113068	113872	-	blaOXA-605	1-807/807	========/======	2019-02-01	99.75	99.63	ncbi	NG_057542.1	OXA-61 family class D beta-lactamase OXA-605	BETA-LACTAM		2829_OXC7093	2829	Reference	1	0	0	0	0	1	0	0	0	0	0	0	0	1	0	0	0
2831_OXC7099	2831_OXC7099	258890	118885	119689	-	blaOXA-605	1-807/807	========/======	2019-02-01	99.75	99.63	ncbi	NG_057542.1	OXA-61 family class D beta-lactamase OXA-605	BETA-LACTAM		2831_OXC7099	2831	Reference	1	0	1	0	0	0	0	0	0	0	0	0	0	1	0	0	0
2833_OXC7170	2833_OXC7170	259010	118857	119661	-	blaOXA-605	1-807/807	========/======	2019-02-01	99.75	99.63	ncbi	NG_057542.1	OXA-61 family class D beta-lactamase OXA-605	BETA-LACTAM		2832_OXC7089	2832	Reference	1	0	1	0	0	0	0	0	0	0	0	0	0	1	0	0	0
2834_OXC7173	2834_OXC7173	259152	41023	41827	+	blaOXA-605	1-807/807	========/======	2019-02-01	99.75	99.63	ncbi	NG_057542.1	OXA-61 family class D beta-lactamase OXA-605	BETA-LACTAM		2833_OXC7170	2833	Reference	1	0	1	0	0	0	0	0	0	0	0	0	0	1	0	0	0
2838_OXC7186	2838_OXC7186	242215	33986	34790	+	blaOXA-605	1-807/807	========/======	2019-02-01	99.75	99.63	ncbi	NG_057542.1	OXA-61 family class D beta-lactamase OXA-605	BETA-LACTAM		2834_OXC7173	2834	Reference	1	0	1	0	0	0	0	0	0	0	0	0	0	1	0	0	0
2839_OXC7187	2839_OXC7187	242164	119639	120443	-	blaOXA-605	1-807/807	========/======	2019-02-01	99.75	99.63	ncbi	NG_057542.1	OXA-61 family class D beta-lactamase OXA-605	BETA-LACTAM		2836_OXC7179	2836	Reference	1	0	0	0	1	0	0	0	0	0	0	0	0	1	0	0	0
2841_OXC7190	2841_OXC7190	242037	33489	34293	+	blaOXA-605	1-807/807	========/======	2019-02-01	99.75	99.63	ncbi	NG_057542.1	OXA-61 family class D beta-lactamase OXA-605	BETA-LACTAM		2837_OXC7185	2837	Reference	1	0	0	1	0	0	0	0	0	0	0	0	0	1	0	0	0
2842_OXC7195	2842_OXC7195	242007	34050	34854	+	blaOXA-605	1-807/807	========/======	2019-02-01	99.75	99.63	ncbi	NG_057542.1	OXA-61 family class D beta-lactamase OXA-605	BETA-LACTAM		2838_OXC7186	2838	Reference	1	0	1	0	0	0	0	0	0	0	0	0	0	1	0	0	0
3044_SS_1569	3044_SS_1569	289397	18260	19064	+	blaOXA-605	1-807/807	========/======	2019-02-01	99.75	99.63	ncbi	NG_057542.1	OXA-61 family class D beta-lactamase OXA-605	BETA-LACTAM		2839_OXC7187	2839	Reference	1	0	1	0	0	0	0	0	0	0	0	0	0	1	0	0	0
3057_SS_1592	3057_SS_1592	292605	13712	14516	+	blaOXA-605	1-807/807	========/======	2019-02-01	99.75	99.63	ncbi	NG_057542.1	OXA-61 family class D beta-lactamase OXA-605	BETA-LACTAM		2840_OXC7188	2840	Reference	1	0	1	0	0	0	0	0	0	0	0	0	0	1	0	0	0
3058_SS_1593	3058_SS_1593	292812	226	1030	+	blaOXA-605	1-807/807	========/======	2019-02-01	99.75	99.63	ncbi	NG_057542.1	OXA-61 family class D beta-lactamase OXA-605	BETA-LACTAM		2841_OXC7190	2841	Reference	2	0	1	0	0	0	0	0	0	0	0	1	0	1	1	0	0
3059_SS_1594	3059_SS_1594	292913	3384	4188	-	blaOXA-605	1-807/807	========/======	2019-02-01	99.75	99.63	ncbi	NG_057542.1	OXA-61 family class D beta-lactamase OXA-605	BETA-LACTAM		2842_OXC7195	2842	Reference	2	0	1	0	0	0	0	0	0	0	0	1	0	1	1	0	0
3061_SS_1599	3061_SS_1599	293358	13744	14548	+	blaOXA-605	1-807/807	========/======	2019-02-01	99.75	99.63	ncbi	NG_057542.1	OXA-61 family class D beta-lactamase OXA-605	BETA-LACTAM		3042_SS_1566	3042	Asymptomatic	0	0	0	0	0	0	0	0	0	0	0	0	0	0	0	0	0
3063_SS_1603	3063_SS_1603	293549	397	1201	-	blaOXA-605	1-807/807	========/======	2019-02-01	99.75	99.63	ncbi	NG_057542.1	OXA-61 family class D beta-lactamase OXA-605	BETA-LACTAM		3044_SS_1569	3044	Symptomatic	2	0	1	0	0	0	0	0	0	0	0	1	0	1	1	0	0
3065_SS_1605	3065_SS_1605	293842	3896	4700	-	blaOXA-605	1-807/807	========/======	2019-02-01	99.75	99.63	ncbi	NG_057542.1	OXA-61 family class D beta-lactamase OXA-605	BETA-LACTAM		3045_SS_1570	3045	Symptomatic	0	0	0	0	0	0	0	0	0	0	0	0	0	0	0	0	0
3067_SS_1609	3067_SS_1609	294020	28955	29759	+	blaOXA-605	1-807/807	========/======	2019-02-01	99.75	99.63	ncbi	NG_057542.1	OXA-61 family class D beta-lactamase OXA-605	BETA-LACTAM		3046_SS_1571	3046	Asymptomatic	0	0	0	0	0	0	0	0	0	0	0	0	0	0	0	0	0
3068_SS_1612	3068_SS_1612	294259	9359	10163	-	blaOXA-605	1-807/807	========/======	2019-02-01	99.75	99.63	ncbi	NG_057542.1	OXA-61 family class D beta-lactamase OXA-605	BETA-LACTAM		3047_SS_1572	3047	Asymptomatic	0	0	0	0	0	0	0	0	0	0	0	0	0	0	0	0	0
3069_SS_1613	3069_SS_1613	294327	9572	10376	+	blaOXA-605	1-807/807	========/======	2019-02-01	99.75	99.63	ncbi	NG_057542.1	OXA-61 family class D beta-lactamase OXA-605	BETA-LACTAM		3048_SS_1573	3048	Asymptomatic	0	0	0	0	0	0	0	0	0	0	0	0	0	0	0	0	0
3084_SS_1644	3084_SS_1644	299048	1667	2471	-	blaOXA-605	1-807/807	========/======	2019-02-01	99.75	99.63	ncbi	NG_057542.1	OXA-61 family class D beta-lactamase OXA-605	BETA-LACTAM		3050_SS_1577	3050	Symptomatic	0	0	0	0	0	0	0	0	0	0	0	0	0	0	0	0	0
3086_SS_1647	3086_SS_1647	299699	22529	23333	+	blaOXA-605	1-807/807	========/======	2019-02-01	99.75	99.63	ncbi	NG_057542.1	OXA-61 family class D beta-lactamase OXA-605	BETA-LACTAM		3051_SS_1578	3051	Asymptomatic	1	0	0	0	0	0	0	0	0	0	0	1	0	0	1	0	0
3087_SS_1648	3087_SS_1648	299874	22529	23333	+	blaOXA-605	1-807/807	========/======	2019-02-01	99.75	99.63	ncbi	NG_057542.1	OXA-61 family class D beta-lactamase OXA-605	BETA-LACTAM		3054_SS_1585	3054	Symptomatic	1	0	0	0	0	0	0	1	0	0	0	0	0	1	0	0	0
3096_SS_1663	3096_SS_1663	302060	112	916	+	blaOXA-605	1-807/807	========/======	2019-02-01	99.75	99.63	ncbi	NG_057542.1	OXA-61 family class D beta-lactamase OXA-605	BETA-LACTAM		3055_SS_1587	3055	Symptomatic	1	0	1	0	0	0	0	0	0	0	0	0	0	1	0	0	0
3318_SHI004185	3318_SHI004185	365289	176	980	-	blaOXA-605	1-807/807	========/======	2019-02-01	99.75	99.63	ncbi	NG_057542.1	OXA-61 family class D beta-lactamase OXA-605	BETA-LACTAM		3056_SS_1591	3056	Symptomatic	1	0	0	0	0	0	0	1	0	0	0	0	0	1	0	0	0
3324_SHI004921	3324_SHI004921	370974	2243	3047	+	blaOXA-605	1-807/807	========/======	2019-02-01	99.75	99.63	ncbi	NG_057542.1	OXA-61 family class D beta-lactamase OXA-605	BETA-LACTAM		3057_SS_1592	3057	Symptomatic	1	0	1	0	0	0	0	0	0	0	0	0	0	1	0	0	0
3329_SHI006313	3329_SHI006313	381839	3768	4572	+	blaOXA-605	1-807/807	========/======	2019-02-01	99.75	99.63	ncbi	NG_057542.1	OXA-61 family class D beta-lactamase OXA-605	BETA-LACTAM		3058_SS_1593	3058	Symptomatic	1	0	1	0	0	0	0	0	0	0	0	0	0	1	0	0	0
3331_SHI006364	3331_SHI006364	382282	3410	4214	-	blaOXA-605	1-807/807	========/======	2019-02-01	99.75	99.63	ncbi	NG_057542.1	OXA-61 family class D beta-lactamase OXA-605	BETA-LACTAM		3059_SS_1594	3059	Symptomatic	1	0	1	0	0	0	0	0	0	0	0	0	0	1	0	0	0
190_Cj2008_894	190_Cj2008_894	93423	14515	16434	+	tet(O)	1-1920/1920	========/======	2019-06-02	99.84	92.93	ncbi	NG_048259.1	tetracycline resistance ribosomal protection protein Tet(O)	TETRACYCLINE		3060_SS_1597	3060	Symptomatic	1	0	1	0	0	0	0	0	0	0	0	0	0	1	0	0	0
2702_OXC6819	2702_OXC6819	252409	435	2354	+	tet(O)	1-1920/1920	========/======	2019-06-02	99.84	92.93	ncbi	NG_048259.1	tetracycline resistance ribosomal protection protein Tet(O)	TETRACYCLINE		3061_SS_1599	3061	Asymptomatic	1	0	1	0	0	0	0	0	0	0	0	0	0	1	0	0	0
2793_OXC6924	2793_OXC6924	257085	44465	46384	+	tet(O)	1-1920/1920	========/======	2019-06-02	99.84	92.93	ncbi	NG_048259.1	tetracycline resistance ribosomal protection protein Tet(O)	TETRACYCLINE		3062_SS_1601	3062	Asymptomatic	1	0	1	0	0	0	0	0	0	0	0	0	0	1	0	0	0
2804_OXC7031	2804_OXC7031	257690	16897	18816	-	tet(O)	1-1920/1920	========/======	2019-06-02	99.84	92.93	ncbi	NG_048259.1	tetracycline resistance ribosomal protection protein Tet(O)	TETRACYCLINE		3063_SS_1603	3063	Asymptomatic	1	0	1	0	0	0	0	0	0	0	0	0	0	1	0	0	0
2806_OXC7035	2806_OXC7035	257788	23226	25145	-	tet(O)	1-1920/1920	========/======	2019-06-02	99.84	92.93	ncbi	NG_048259.1	tetracycline resistance ribosomal protection protein Tet(O)	TETRACYCLINE		3064_SS_1604	3064	Symptomatic	1	0	0	0	0	0	0	1	0	0	0	0	0	1	0	0	0
2285_H19	2285_H19	169692	29166	29971	+	blaOXA-605	1-807/807	========/======	2019-01-01	99.88	99.63	ncbi	NG_057542.1	OXA-61 family class D beta-lactamase OXA-605	BETA-LACTAM		3065_SS_1605	3065	Symptomatic	1	0	1	0	0	0	0	0	0	0	0	0	0	1	0	0	0
3055_SS_1587	3055_SS_1587	292201	2966	3771	-	blaOXA-605	1-807/807	========/======	2019-01-01	99.88	99.63	ncbi	NG_057542.1	OXA-61 family class D beta-lactamase OXA-605	BETA-LACTAM		3066_SS_1608	3066	Asymptomatic	0	0	0	0	0	0	0	0	0	0	0	0	0	0	0	0	0
186_CjLMG9081	186_CjLMG9081	93033	8012	8817	-	blaOXA-605	1-807/807	========/======	2019-01-01	99.88	99.75	ncbi	NG_057542.1	OXA-61 family class D beta-lactamase OXA-605	BETA-LACTAM		3067_SS_1609	3067	Symptomatic	1	0	1	0	0	0	0	0	0	0	0	0	0	1	0	0	0
200_Cj1997_14	200_Cj1997_14	94775	20883	21688	-	blaOXA-605	1-807/807	========/======	2019-01-01	99.88	99.88	ncbi	NG_057542.1	OXA-61 family class D beta-lactamase OXA-605	BETA-LACTAM		3068_SS_1612	3068	Symptomatic	1	0	1	0	0	0	0	0	0	0	0	0	0	1	0	0	0
3091_SS_1654	3091_SS_1654	300497	8042	8847	+	blaOXA-605	1-807/807	========/======	2019-01-01	99.88	99.88	ncbi	NG_057542.1	OXA-61 family class D beta-lactamase OXA-605	BETA-LACTAM		3069_SS_1613	3069	Unknown	2	0	1	0	0	0	0	0	0	0	0	1	0	1	1	0	0
2707_OXC6833	2707_OXC6833	252628	20961	22880	-	tet(W)	1-1920/1920	========/======	2019-02-02	99.95	97.24	ncbi	NG_048292.1	tetracycline resistance ribosomal protection protein Tet(W)	TETRACYCLINE		3071_SS_1616	3071	Symptomatic	0	0	0	0	0	0	0	0	0	0	0	0	0	0	0	0	0
2752_OXC7147	2752_OXC7147	254632	6938	8857	-	tet(O)	1-1920/1920	===============	0/0	100	99.11	ncbi	NG_048259.1	tetracycline resistance ribosomal protection protein Tet(O)	TETRACYCLINE		3078_SS_1630	3078	Symptomatic	0	0	0	0	0	0	0	0	0	0	0	0	0	0	0	0	0
3320_SHI004444	3320_SHI004444	366636	9180	11099	+	tet(O)	1-1920/1920	===============	0/0	100	99.43	ncbi	NG_048264.1	tetracycline resistance ribosomal protection protein Tet(O)	TETRACYCLINE		3079_SS_1631	3079	Symptomatic	2	0	0	0	0	0	0	1	0	0	0	1	0	1	1	0	0
3349_SHI010586	3349_SHI010586	397242	8458	10377	-	tet(O)	1-1920/1920	===============	0/0	100	99.43	ncbi	NG_048264.1	tetracycline resistance ribosomal protection protein Tet(O)	TETRACYCLINE		3080_SS_1632	3080	Symptomatic	1	0	1	0	0	0	0	0	0	0	0	0	0	1	0	0	0
194_Cj2008_979	194_Cj2008_979	93915	3605	5524	-	tet(O)	1-1920/1920	===============	0/0	100	99.48	ncbi	NG_048264.1	tetracycline resistance ribosomal protection protein Tet(O)	TETRACYCLINE		3081_SS_1633	3081	Asymptomatic	1	0	0	0	0	0	0	0	0	0	0	1	0	0	1	0	0
2688_OXC6781	2688_OXC6781	251582	39512	41431	-	tet(O)	1-1920/1920	===============	0/0	100	99.58	ncbi	NG_048260.1	tetracycline resistance ribosomal protection protein Tet(O)	TETRACYCLINE		3084_SS_1644	3084	Asymptomatic	1	0	1	0	0	0	0	0	0	0	0	0	0	1	0	0	0
2689_OXC6782	2689_OXC6782	251652	36415	38334	+	tet(O)	1-1920/1920	===============	0/0	100	99.58	ncbi	NG_048260.1	tetracycline resistance ribosomal protection protein Tet(O)	TETRACYCLINE		3086_SS_1647	3086	Asymptomatic	1	0	1	0	0	0	0	0	0	0	0	0	0	1	0	0	0
2691_OXC6786	2691_OXC6786	251832	37093	39012	+	tet(O)	1-1920/1920	===============	0/0	100	99.58	ncbi	NG_048260.1	tetracycline resistance ribosomal protection protein Tet(O)	TETRACYCLINE		3087_SS_1648	3087	Asymptomatic	1	0	1	0	0	0	0	0	0	0	0	0	0	1	0	0	0
2717_OXC6953	2717_OXC6953	253059	4222	6141	-	tet(O)	1-1920/1920	===============	0/0	100	99.58	ncbi	NG_048260.1	tetracycline resistance ribosomal protection protein Tet(O)	TETRACYCLINE		3088_SS_1649	3088	Asymptomatic	0	0	0	0	0	0	0	0	0	0	0	0	0	0	0	0	0
2754_OXC7150	2754_OXC7150	254771	2851	4770	-	tet(O)	1-1920/1920	===============	0/0	100	99.58	ncbi	NG_048260.1	tetracycline resistance ribosomal protection protein Tet(O)	TETRACYCLINE		3090_SS_1653	3090	Symptomatic	0	0	0	0	0	0	0	0	0	0	0	0	0	0	0	0	0
2809_OXC7046	2809_OXC7046	257969	36410	38329	+	tet(O)	1-1920/1920	===============	0/0	100	99.58	ncbi	NG_048260.1	tetracycline resistance ribosomal protection protein Tet(O)	TETRACYCLINE		3091_SS_1654	3091	Asymptomatic	1	0	1	0	0	0	0	0	0	0	0	0	0	1	0	0	0
2294_H27	2294_H27	172539	42178	44097	+	tet(O)	1-1920/1920	===============	0/0	100	99.69	ncbi	NG_048264.1	tetracycline resistance ribosomal protection protein Tet(O)	TETRACYCLINE		3092_SS_1657	3092	Asymptomatic	0	0	0	0	0	0	0	0	0	0	0	0	0	0	0	0	0
2296_H29	2296_H29	172751	27853	29772	+	tet(O)	1-1920/1920	===============	0/0	100	99.69	ncbi	NG_048264.1	tetracycline resistance ribosomal protection protein Tet(O)	TETRACYCLINE		3094_SS_1660	3094	Symptomatic	0	0	0	0	0	0	0	0	0	0	0	0	0	0	0	0	0
2298_H30	2298_H30	173106	2610	4529	-	tet(O)	1-1920/1920	===============	0/0	100	99.69	ncbi	NG_048264.1	tetracycline resistance ribosomal protection protein Tet(O)	TETRACYCLINE		3096_SS_1663	3096	Asymptomatic	2	0	1	0	0	0	0	0	0	0	0	1	0	1	1	0	0
2299_H31	2299_H31	199166	2610	4529	-	tet(O)	1-1920/1920	===============	0/0	100	99.69	ncbi	NG_048264.1	tetracycline resistance ribosomal protection protein Tet(O)	TETRACYCLINE		3098_SS_1667	3098	Unknown	0	0	0	0	0	0	0	0	0	0	0	0	0	0	0	0	0
2703_OXC6820	2703_OXC6820	252436	20941	22860	+	tet(O)	1-1920/1920	===============	0/0	100	99.69	ncbi	NG_048260.1	tetracycline resistance ribosomal protection protein Tet(O)	TETRACYCLINE		3311_SHI000038	3311	Asymptomatic	0	0	0	0	0	0	0	0	0	0	0	0	0	0	0	0	0
2708_OXC6932	2708_OXC6932	252678	2785	4704	-	tet(O)	1-1920/1920	===============	0/0	100	99.69	ncbi	NG_048260.1	tetracycline resistance ribosomal protection protein Tet(O)	TETRACYCLINE		3312_SHI000343	3312	Asymptomatic	1	0	0	0	0	0	0	0	1	0	0	0	0	1	0	0	0
2714_OXC6946	2714_OXC6946	252945	36529	38448	+	tet(O)	1-1920/1920	===============	0/0	100	99.69	ncbi	NG_048260.1	tetracycline resistance ribosomal protection protein Tet(O)	TETRACYCLINE		3313_SHI000525	3313	Asymptomatic	0	0	0	0	0	0	0	0	0	0	0	0	0	0	0	0	0
2716_OXC6949	2716_OXC6949	253048	3453	5372	-	tet(O)	1-1920/1920	===============	0/0	100	99.69	ncbi	NG_048260.1	tetracycline resistance ribosomal protection protein Tet(O)	TETRACYCLINE		3314_SHI002280	3314	Asymptomatic	0	0	0	0	0	0	0	0	0	0	0	0	0	0	0	0	0
2718_OXC6956	2718_OXC6956	253095	26274	28193	-	tet(O)	1-1920/1920	===============	0/0	100	99.69	ncbi	NG_048260.1	tetracycline resistance ribosomal protection protein Tet(O)	TETRACYCLINE		3316_SHI003846	3316	Unknown	2	0	1	0	0	0	0	0	0	0	0	1	0	1	1	0	0
2719_OXC6959	2719_OXC6959	253155	2779	4698	-	tet(O)	1-1920/1920	===============	0/0	100	99.69	ncbi	NG_048260.1	tetracycline resistance ribosomal protection protein Tet(O)	TETRACYCLINE		3318_SHI004185	3318	Asymptomatic	1	0	1	0	0	0	0	0	0	0	0	0	0	1	0	0	0
2722_OXC6964	2722_OXC6964	253255	33636	35555	-	tet(O)	1-1920/1920	===============	0/0	100	99.69	ncbi	NG_048260.1	tetracycline resistance ribosomal protection protein Tet(O)	TETRACYCLINE		3320_SHI004444	3320	Symptomatic	1	0	0	0	0	0	0	0	0	0	0	1	0	0	1	0	0
2727_OXC6985	2727_OXC6985	253411	41996	43915	+	tet(O)	1-1920/1920	===============	0/0	100	99.69	ncbi	NG_048264.1	tetracycline resistance ribosomal protection protein Tet(O)	TETRACYCLINE		3322_SHI004648	3322	Symptomatic	0	0	0	0	0	0	0	0	0	0	0	0	0	0	0	0	0
2730_OXC6994	2730_OXC6994	253582	2785	4704	-	tet(O)	1-1920/1920	===============	0/0	100	99.69	ncbi	NG_048260.1	tetracycline resistance ribosomal protection protein Tet(O)	TETRACYCLINE		3324_SHI004921	3324	Symptomatic	1	0	1	0	0	0	0	0	0	0	0	0	0	1	0	0	0
2745_OXC7132	2745_OXC7132	254309	3460	5379	-	tet(O)	1-1920/1920	===============	0/0	100	99.69	ncbi	NG_048260.1	tetracycline resistance ribosomal protection protein Tet(O)	TETRACYCLINE		3329_SHI006313	3329	Asymptomatic	1	0	1	0	0	0	0	0	0	0	0	0	0	1	0	0	0
2772_OXC6861	2772_OXC6861	255982	22294	24213	+	tet(O)	1-1920/1920	===============	0/0	100	99.69	ncbi	NG_048260.1	tetracycline resistance ribosomal protection protein Tet(O)	TETRACYCLINE		3331_SHI006364	3331	Symptomatic	1	0	1	0	0	0	0	0	0	0	0	0	0	1	0	0	0
2777_OXC6868	2777_OXC6868	256272	24306	26225	-	tet(O)	1-1920/1920	===============	0/0	100	99.69	ncbi	NG_048260.1	tetracycline resistance ribosomal protection protein Tet(O)	TETRACYCLINE		3332_SHI006951	3332	Asymptomatic	0	0	0	0	0	0	0	0	0	0	0	0	0	0	0	0	0
2792_OXC6922	2792_OXC6922	257046	12919	14838	+	tet(O)	1-1920/1920	===============	0/0	100	99.69	ncbi	NG_048260.1	tetracycline resistance ribosomal protection protein Tet(O)	TETRACYCLINE		3334_SHI007122	3334	Asymptomatic	1	0	1	0	0	0	0	0	0	0	0	0	0	1	0	0	0
2803_OXC7029	2803_OXC7029	257628	36524	38443	+	tet(O)	1-1920/1920	===============	0/0	100	99.69	ncbi	NG_048260.1	tetracycline resistance ribosomal protection protein Tet(O)	TETRACYCLINE		3335_SHI007163	3335	Symptomatic	2	0	1	0	0	0	0	0	0	0	0	1	0	1	1	0	0
2808_OXC7041	2808_OXC7041	257887	37205	39124	+	tet(O)	1-1920/1920	===============	0/0	100	99.69	ncbi	NG_048260.1	tetracycline resistance ribosomal protection protein Tet(O)	TETRACYCLINE		3336_SH007225	3336	Symptomatic	0	0	0	0	0	0	0	0	0	0	0	0	0	0	0	0	0
2815_OXC7065	2815_OXC7065	258252	2779	4698	-	tet(O)	1-1920/1920	===============	0/0	100	99.69	ncbi	NG_048260.1	tetracycline resistance ribosomal protection protein Tet(O)	TETRACYCLINE		3338_SHI007495	3338	Symptomatic	0	0	0	0	0	0	0	0	0	0	0	0	0	0	0	0	0
2823_OXC7080	2823_OXC7080	258548	13122	15041	-	tet(O)	1-1920/1920	===============	0/0	100	99.69	ncbi	NG_048260.1	tetracycline resistance ribosomal protection protein Tet(O)	TETRACYCLINE		3339_SHI007571	3339	Symptomatic	0	0	0	0	0	0	0	0	0	0	0	0	0	0	0	0	0
2841_OXC7190	2841_OXC7190	242029	35986	37905	+	tet(O)	1-1920/1920	===============	0/0	100	99.74	ncbi	NG_048264.1	tetracycline resistance ribosomal protection protein Tet(O)	TETRACYCLINE		3340_SHI007675	3340	Asymptomatic	1	0	1	0	0	0	0	0	0	0	0	0	0	1	0	0	0
3044_SS_1569	3044_SS_1569	289348	644	2563	-	tet(O)	1-1920/1920	===============	0/0	100	99.74	ncbi	NG_048267.1	tetracycline resistance ribosomal protection protein Tet(O)	TETRACYCLINE		3341_SHI008510	3341	Asymptomatic	1	0	0	0	0	0	0	0	0	0	0	1	0	0	1	0	0
3069_SS_1613	3069_SS_1613	294286	21980	23899	-	tet(O)	1-1920/1920	===============	0/0	100	99.74	ncbi	NG_048267.1	tetracycline resistance ribosomal protection protein Tet(O)	TETRACYCLINE		3342_SHI009035	3342	Asymptomatic	0	0	0	0	0	0	0	0	0	0	0	0	0	0	0	0	0
3096_SS_1663	3096_SS_1663	301724	3005	4924	+	tet(O)	1-1920/1920	===============	0/0	100	99.74	ncbi	NG_048267.1	tetracycline resistance ribosomal protection protein Tet(O)	TETRACYCLINE		3343_SHI009495	3343	Symptomatic	0	0	0	0	0	0	0	0	0	0	0	0	0	0	0	0	0
2700_OXC6815	2700_OXC6815	252268	25066	26985	+	tet(O)	1-1920/1920	===============	0/0	100	99.79	ncbi	NG_048264.1	tetracycline resistance ribosomal protection protein Tet(O)	TETRACYCLINE		3349_SHI010586	3349	Symptomatic	1	0	0	0	0	0	0	0	0	0	0	1	0	0	1	0	0
2783_OXC6892	2783_OXC6892	256653	25056	26975	+	tet(O)	1-1920/1920	===============	0/0	100	99.79	ncbi	NG_048264.1	tetracycline resistance ribosomal protection protein Tet(O)	TETRACYCLINE		3351_SHI011347	3351	Symptomatic	0	0	0	0	0	0	0	0	0	0	0	0	0	0	0	0	0
188_CjLMG9217	188_CjLMG9217	93201	41937	42683	-	blaOXA-184	1-747/747	===============	0/0	100	99.87	ncbi	NG_049485.1	class D beta-lactamase OXA-184	BETA-LACTAM
212_CjLMG9872	212_CjLMG9872	96246	82835	83608	-	blaOXA-447	1-774/774	===============	0/0	100	99.87	ncbi	NG_049732.1	OXA-184 family class D beta-lactamase OXA-447	BETA-LACTAM
2735_OXC7103	2735_OXC7103	253808	119742	120488	-	blaOXA-184	1-747/747	===============	0/0	100	99.87	ncbi	NG_049485.1	class D beta-lactamase OXA-184	BETA-LACTAM
2760_OXC7167	2760_OXC7167	255135	31384	32130	+	blaOXA-184	1-747/747	===============	0/0	100	99.87	ncbi	NG_049485.1	class D beta-lactamase OXA-184	BETA-LACTAM
2785_OXC6895	2785_OXC6895	256724	31454	32200	+	blaOXA-184	1-747/747	===============	0/0	100	99.87	ncbi	NG_049485.1	class D beta-lactamase OXA-184	BETA-LACTAM
2786_OXC6896	2786_OXC6896	256753	119729	120475	-	blaOXA-184	1-747/747	===============	0/0	100	99.87	ncbi	NG_049485.1	class D beta-lactamase OXA-184	BETA-LACTAM
2837_OXC7185	2837_OXC7185	242234	31504	32250	+	blaOXA-184	1-747/747	===============	0/0	100	99.87	ncbi	NG_049485.1	class D beta-lactamase OXA-184	BETA-LACTAM
192_Cj2008_988	192_Cj2008_988	93760	273	2192	-	tet(O)	1-1920/1920	===============	0/0	100	99.95	ncbi	NG_048260.1	tetracycline resistance ribosomal protection protein Tet(O)	TETRACYCLINE
195_Cj2008_831	195_Cj2008_831	94137	13653	15572	+	tet(O)	1-1920/1920	===============	0/0	100	99.95	ncbi	NG_048260.1	tetracycline resistance ribosomal protection protein Tet(O)	TETRACYCLINE
2278_H12	2278_H12	168985	6611	8530	-	tet(O)	1-1920/1920	===============	0/0	100	99.95	ncbi	NG_048257.1	tetracycline resistance ribosomal protection protein Tet(O)	TETRACYCLINE
2280_H14	2280_H14	169131	3417	5336	-	tet(O)	1-1920/1920	===============	0/0	100	99.95	ncbi	NG_048257.1	tetracycline resistance ribosomal protection protein Tet(O)	TETRACYCLINE
2292_H25	2292_H25	172288	7352	9271	-	tet(O)	1-1920/1920	===============	0/0	100	99.95	ncbi	NG_048260.1	tetracycline resistance ribosomal protection protein Tet(O)	TETRACYCLINE
2293_H26	2293_H26	172413	1842	3761	+	tet(O)	1-1920/1920	===============	0/0	100	99.95	ncbi	NG_048260.1	tetracycline resistance ribosomal protection protein Tet(O)	TETRACYCLINE
2699_OXC6812	2699_OXC6812	252226	7017	8936	-	tet(O)	1-1920/1920	===============	0/0	100	99.95	ncbi	NG_048260.1	tetracycline resistance ribosomal protection protein Tet(O)	TETRACYCLINE
2715_OXC6948	2715_OXC6948	253006	35792	37711	+	tet(O)	1-1920/1920	===============	0/0	100	99.95	ncbi	NG_048260.1	tetracycline resistance ribosomal protection protein Tet(O)	TETRACYCLINE
2748_OXC7137	2748_OXC7137	254469	14346	16265	+	tet(O)	1-1920/1920	===============	0/0	100	99.95	ncbi	NG_048260.1	tetracycline resistance ribosomal protection protein Tet(O)	TETRACYCLINE
2766_OXC6850	2766_OXC6850	255681	25418	27337	-	tet(O)	1-1920/1920	===============	0/0	100	99.95	ncbi	NG_048260.1	tetracycline resistance ribosomal protection protein Tet(O)	TETRACYCLINE
2778_OXC6872	2778_OXC6872	256336	26924	28843	+	tet(O)	1-1920/1920	===============	0/0	100	99.95	ncbi	NG_048260.1	tetracycline resistance ribosomal protection protein Tet(O)	TETRACYCLINE
2782_OXC6886	2782_OXC6886	256591	27940	29859	-	tet(O)	1-1920/1920	===============	0/0	100	99.95	ncbi	NG_048260.1	tetracycline resistance ribosomal protection protein Tet(O)	TETRACYCLINE
2807_OXC7037	2807_OXC7037	257832	42446	44365	-	tet(O)	1-1920/1920	===============	0/0	100	99.95	ncbi	NG_048260.1	tetracycline resistance ribosomal protection protein Tet(O)	TETRACYCLINE
2842_OXC7195	2842_OXC7195	242003	3422	5341	-	tet(O)	1-1920/1920	===============	0/0	100	99.95	ncbi	NG_048260.1	tetracycline resistance ribosomal protection protein Tet(O)	TETRACYCLINE
3051_SS_1578	3051_SS_1578	291232	14950	16869	-	tet(O)	1-1920/1920	===============	0/0	100	99.95	ncbi	NG_048260.1	tetracycline resistance ribosomal protection protein Tet(O)	TETRACYCLINE
3081_SS_1633	3081_SS_1633	298453	12771	14690	-	tet(O)	1-1920/1920	===============	0/0	100	99.95	ncbi	NG_048260.1	tetracycline resistance ribosomal protection protein Tet(O)	TETRACYCLINE
3341_SHI008510	3341_SHI008510	386603	986	2905	+	tet(O)	1-1920/1920	===============	0/0	100	99.95	ncbi	NG_048260.1	tetracycline resistance ribosomal protection protein Tet(O)	TETRACYCLINE
190_Cj2008_894	190_Cj2008_894	93429	85470	86219	-	blaOXA-449	1-750/750	===============	0/0	100	100	ncbi	NG_049734.1	OXA-184 family class D beta-lactamase OXA-449	BETA-LACTAM
198_Cj1997_10	198_Cj1997_10	94438	2090	4009	+	tet(O)	1-1920/1920	===============	0/0	100	100	ncbi	NG_048263.1	tetracycline resistance ribosomal protection protein Tet(O)	TETRACYCLINE
200_Cj1997_14	200_Cj1997_14	94692	512	1054	+	sat4	1-543/543	===============	0/0	100	100	ncbi	NG_048072.1	streptothricin N-acetyltransferase Sat4	STREPTOTHRICIN
200_Cj1997_14	200_Cj1997_14	94692	1147	1941	+	aph(3')-IIIa	1-795/795	===============	0/0	100	100	ncbi	NG_047418.1	aminoglycoside O-phosphotransferase APH(3')-IIIa	AMIKACIN/KANAMYCIN
2276_H10	2276_H10	168406	1528	3447	+	tet(O)	1-1920/1920	===============	0/0	100	100	ncbi	NG_048257.1	tetracycline resistance ribosomal protection protein Tet(O)	TETRACYCLINE
2278_H12	2278_H12	168985	1815	2609	-	aph(3')-IIIa	1-795/795	===============	0/0	100	100	ncbi	NG_047418.1	aminoglycoside O-phosphotransferase APH(3')-IIIa	AMIKACIN/KANAMYCIN
2278_H12	2278_H12	168985	2702	3244	-	sat4	1-543/543	===============	0/0	100	100	ncbi	NG_048072.1	streptothricin N-acetyltransferase Sat4	STREPTOTHRICIN
2290_H23	2290_H23	171375	843910	844656	+	blaOXA-576	1-747/747	===============	0/0	100	100	ncbi	NG_057458.1	class D beta-lactamase OXA-576	BETA-LACTAM
2302_H34	2302_H34	173692	15319	17238	-	tet(O)	1-1920/1920	===============	0/0	100	100	ncbi	NG_048257.1	tetracycline resistance ribosomal protection protein Tet(O)	TETRACYCLINE
2304_H4	2304_H4	178055	1701	2495	-	aph(3')-IIIa	1-795/795	===============	0/0	100	100	ncbi	NG_047418.1	aminoglycoside O-phosphotransferase APH(3')-IIIa	AMIKACIN/KANAMYCIN
2304_H4	2304_H4	178055	5224	7143	-	tet(O)	1-1920/1920	===============	0/0	100	100	ncbi	NG_048257.1	tetracycline resistance ribosomal protection protein Tet(O)	TETRACYCLINE
2705_OXC6824	2705_OXC6824	252528	1885	3804	-	tet(O)	1-1920/1920	===============	0/0	100	100	ncbi	NG_048263.1	tetracycline resistance ribosomal protection protein Tet(O)	TETRACYCLINE
2723_OXC6970	2723_OXC6970	253281	33896	34645	+	blaOXA-449	1-750/750	===============	0/0	100	100	ncbi	NG_049734.1	OXA-184 family class D beta-lactamase OXA-449	BETA-LACTAM
2761_OXC7168	2761_OXC7168	255176	35842	37761	+	tet(O)	1-1920/1920	===============	0/0	100	100	ncbi	NG_048263.1	tetracycline resistance ribosomal protection protein Tet(O)	TETRACYCLINE
2764_OXC6845	2764_OXC6845	255297	39402	41321	-	tet(O)	1-1920/1920	===============	0/0	100	100	ncbi	NG_048263.1	tetracycline resistance ribosomal protection protein Tet(O)	TETRACYCLINE
2801_OXC7026	2801_OXC7026	257554	25166	25939	+	blaOXA-447	1-774/774	===============	0/0	100	100	ncbi	NG_049732.1	OXA-184 family class D beta-lactamase OXA-447	BETA-LACTAM
2805_OXC7032	2805_OXC7032	257742	120434	121183	-	blaOXA-449	1-750/750	===============	0/0	100	100	ncbi	NG_049734.1	OXA-184 family class D beta-lactamase OXA-449	BETA-LACTAM
2829_OXC7093	2829_OXC7093	258788	25170	25943	+	blaOXA-447	1-774/774	===============	0/0	100	100	ncbi	NG_049732.1	OXA-184 family class D beta-lactamase OXA-447	BETA-LACTAM
2836_OXC7179	2836_OXC7179	242303	120471	121220	-	blaOXA-449	1-750/750	===============	0/0	100	100	ncbi	NG_049734.1	OXA-184 family class D beta-lactamase OXA-449	BETA-LACTAM
3316_SHI003846	3316_SHI003846	362383	1154	3073	+	tet(O)	1-1920/1920	===============	0/0	100	100	ncbi	NG_048257.1	tetracycline resistance ribosomal protection protein Tet(O)	TETRACYCLINE

## Sheet: plasmidfinder
#FILE	#FILE	Dataset	SEQUENCE	START	END	STRAND	GENE	COVERAGE	COVERAGE_MAP	GAPS	%COVERAGE	%IDENTITY	DATABASE	ACCESSION	PRODUCT	RESISTANCE
198_Cj1997_10	198_Cj1997_10	Reference	94438	4784	4912	+	repUS59_1_rep(pSGG1)	1-129/600	====...........	0/0	21.5	100	plasmidfinder	FR824044	repUS59_1_rep(pSGG1)_FR824044
2280_H14	2280_H14	Reference	169131	2514	2642	-	repUS59_1_rep(pSGG1)	1-129/600	====...........	0/0	21.5	100	plasmidfinder	FR824044	repUS59_1_rep(pSGG1)_FR824044
2292_H25	2292_H25	Reference	172288	6449	6577	-	repUS59_1_rep(pSGG1)	1-129/600	====...........	0/0	21.5	100	plasmidfinder	FR824044	repUS59_1_rep(pSGG1)_FR824044
2293_H26	2293_H26	Reference	172413	4536	4664	+	repUS59_1_rep(pSGG1)	1-129/600	====...........	0/0	21.5	100	plasmidfinder	FR824044	repUS59_1_rep(pSGG1)_FR824044
2699_OXC6812	2699_OXC6812	Reference	252226	6114	6242	-	repUS59_1_rep(pSGG1)	1-129/600	====...........	0/0	21.5	100	plasmidfinder	FR824044	repUS59_1_rep(pSGG1)_FR824044
2705_OXC6824	2705_OXC6824	Reference	252528	982	1110	-	repUS59_1_rep(pSGG1)	1-129/600	====...........	0/0	21.5	100	plasmidfinder	FR824044	repUS59_1_rep(pSGG1)_FR824044
2715_OXC6948	2715_OXC6948	Reference	253006	38486	38614	+	repUS59_1_rep(pSGG1)	1-129/600	====...........	0/0	21.5	100	plasmidfinder	FR824044	repUS59_1_rep(pSGG1)_FR824044
2717_OXC6953	2717_OXC6953	Reference	253059	3319	3447	-	repUS59_1_rep(pSGG1)	1-129/600	====...........	0/0	21.5	100	plasmidfinder	FR824044	repUS59_1_rep(pSGG1)_FR824044
2748_OXC7137	2748_OXC7137	Reference	254469	17040	17168	+	repUS59_1_rep(pSGG1)	1-129/600	====...........	0/0	21.5	100	plasmidfinder	FR824044	repUS59_1_rep(pSGG1)_FR824044
2752_OXC7147	2752_OXC7147	Reference	254632	6046	6174	-	repUS59_1_rep(pSGG1)	1-129/600	====...........	0/0	21.5	100	plasmidfinder	FR824044	repUS59_1_rep(pSGG1)_FR824044
2761_OXC7168	2761_OXC7168	Reference	255176	38536	38664	+	repUS59_1_rep(pSGG1)	1-129/600	====...........	0/0	21.5	100	plasmidfinder	FR824044	repUS59_1_rep(pSGG1)_FR824044
2764_OXC6845	2764_OXC6845	Reference	255297	38499	38627	-	repUS59_1_rep(pSGG1)	1-129/600	====...........	0/0	21.5	100	plasmidfinder	FR824044	repUS59_1_rep(pSGG1)_FR824044
2766_OXC6850	2766_OXC6850	Reference	255681	24515	24643	-	repUS59_1_rep(pSGG1)	1-129/600	====...........	0/0	21.5	100	plasmidfinder	FR824044	repUS59_1_rep(pSGG1)_FR824044
2778_OXC6872	2778_OXC6872	Reference	256336	29618	29746	+	repUS59_1_rep(pSGG1)	1-129/600	====...........	0/0	21.5	100	plasmidfinder	FR824044	repUS59_1_rep(pSGG1)_FR824044
2782_OXC6886	2782_OXC6886	Reference	256591	27037	27165	-	repUS59_1_rep(pSGG1)	1-129/600	====...........	0/0	21.5	100	plasmidfinder	FR824044	repUS59_1_rep(pSGG1)_FR824044
2807_OXC7037	2807_OXC7037	Reference	257832	41543	41671	-	repUS59_1_rep(pSGG1)	1-129/600	====...........	0/0	21.5	100	plasmidfinder	FR824044	repUS59_1_rep(pSGG1)_FR824044
2841_OXC7190	2841_OXC7190	Reference	242029	38680	38808	+	repUS59_1_rep(pSGG1)	1-129/600	====...........	0/0	21.5	100	plasmidfinder	FR824044	repUS59_1_rep(pSGG1)_FR824044
2842_OXC7195	2842_OXC7195	Reference	242003	2519	2647	-	repUS59_1_rep(pSGG1)	1-129/600	====...........	0/0	21.5	100	plasmidfinder	FR824044	repUS59_1_rep(pSGG1)_FR824044
3051_SS_1578	3051_SS_1578	Asymptomatic	291232	14047	14175	-	repUS59_1_rep(pSGG1)	1-129/600	====...........	0/0	21.5	100	plasmidfinder	FR824044	repUS59_1_rep(pSGG1)_FR824044
3081_SS_1633	3081_SS_1633	Asymptomatic	298453	11868	11996	-	repUS59_1_rep(pSGG1)	1-129/600	====...........	0/0	21.5	100	plasmidfinder	FR824044	repUS59_1_rep(pSGG1)_FR824044
3316_SHI003846	3316_SHI003846	Unknown	362383	3848	3976	+	repUS59_1_rep(pSGG1)	1-129/600	====...........	0/0	21.5	100	plasmidfinder	FR824044	repUS59_1_rep(pSGG1)_FR824044
3341_SHI008510	3341_SHI008510	Asymptomatic	386603	3680	3808	+	repUS59_1_rep(pSGG1)	1-129/600	====...........	0/0	21.5	100	plasmidfinder	FR824044	repUS59_1_rep(pSGG1)_FR824044

## Sheet: vfdb
#FILE	#FILE		SEQUENCE	START	END	STRAND	GENE	COVERAGE	COVERAGE_MAP	GAPS	%COVERAGE	%IDENTITY	DATABASE	ACCESSION	PRODUCT	RESISTANCE
179_CjLMG23264.fas	179_CjLMG23264	Reference	92040	351	1013	+	flgA	1-663/663	===============	0/0	100	99.85	vfdb	YP_002344176	(flgA) flagellar basal body P-ring biosynthesis protein FlgA [Pse5Ac7Ac Pse5Ac7Am Pse8OAc Pse5Am7AcGlnAc (AI151)] [Campylobacter jejuni subsp. jejuni NCTC 11168]
179_CjLMG23264.fas	179_CjLMG23264	Reference	92042	103	1353	-	rpoN	1-1251/1251	===============	0/0	100	98.8	vfdb	YP_002344093	(rpoN) RNA polymerase factor sigma-54 [Pse5Ac7Ac Pse5Ac7Am Pse8OAc Pse5Am7AcGlnAc (AI151)] [Campylobacter jejuni subsp. jejuni NCTC 11168]
179_CjLMG23264.fas	179_CjLMG23264	Reference	92046	1	265	-	pseE/maf5	866-1130/1887	......===......	0/0	14.04	100	vfdb	NP_282483	(pseE/maf5) motility accessory factor PseE [Pse5Ac7Ac Pse5Ac7Am Pse8OAc Pse5Am7AcGlnAc (AI151)] [Campylobacter jejuni subsp. jejuni NCTC 11168]
179_CjLMG23264.fas	179_CjLMG23264	Reference	92050	296	402	+	flaA	1-107/1719	=..............	0/0	6.22	99.06	vfdb	NP_282485	(flaA) flagellin [Flagella (VF0114)] [Campylobacter jejuni subsp. jejuni NCTC 11168]
179_CjLMG23264.fas	179_CjLMG23264	Reference	92052	19016	19765	+	flaC	1-750/750	===============	0/0	100	99.87	vfdb	NP_281892	(flaC) flagellin [Flagella (VF0114)] [Campylobacter jejuni subsp. jejuni NCTC 11168]
179_CjLMG23264.fas	179_CjLMG23264	Reference	92052	39158	39949	-	flgG	1-792/792	===============	0/0	100	99.12	vfdb	NP_281870	(flgG) flagellar basal-body rod protein FlgG [Flagella (VF0114)] [Campylobacter jejuni subsp. jejuni NCTC 11168]
179_CjLMG23264.fas	179_CjLMG23264	Reference	92052	39980	40792	-	flgF	1-813/813	===============	0/0	100	99.26	vfdb	NP_281869	(flgF) flagellar basal-body rod protein [Flagella (VF0114)] [Campylobacter jejuni subsp. jejuni NCTC 11168]
179_CjLMG23264.fas	179_CjLMG23264	Reference	92052	54195	54893	+	flgH	1-699/699	===============	0/0	100	98.14	vfdb	NP_281859	(flgH) flagellar L-ring protein precursor FlgH [Flagella (VF0114)] [Campylobacter jejuni subsp. jejuni NCTC 11168]
179_CjLMG23264.fas	179_CjLMG23264	Reference	92053	1	947	+	Cj1136	227-1173/1173	..=============	0/0	80.73	100	vfdb	NP_282284	(Cj1136) glucosyltransferase [LOS (VF0326)] [Campylobacter jejuni subsp. jejuni NCTC 11168]
179_CjLMG23264.fas	179_CjLMG23264	Reference	92053	931	1926	-	Cj1137c	1-996/996	===============	0/0	100	100	vfdb	NP_282285	(Cj1137c) glycosyltransferase [LOS (VF0326)] [Campylobacter jejuni subsp. jejuni NCTC 11168]
179_CjLMG23264.fas	179_CjLMG23264	Reference	92054	1968	2987	+	hddA	1-1020/1020	===============	0/0	100	95.69	vfdb	NP_282566	(hddA) D-glycero-D-manno-heptose 7-phosphate kinase [Capsule (VF0323)] [Campylobacter jejuni subsp. jejuni NCTC 11168]
179_CjLMG23264.fas	179_CjLMG23264	Reference	92054	2975	3580	+	gmhA2	1-606/606	===============	0/0	100	92.41	vfdb	NP_282565	(gmhA2) phosphoheptose isomerase [Capsule (VF0323)] [Campylobacter jejuni subsp. jejuni NCTC 11168]
179_CjLMG23264.fas	179_CjLMG23264	Reference	92054	3568	4226	+	hddC	1-659/666	===============	0/0	98.95	92.26	vfdb	NP_282564	(hddC) D-glycero-D-manno-heptose 1-phosphate guanosyltransferase [Capsule (VF0323)] [Campylobacter jejuni subsp. jejuni NCTC 11168]
179_CjLMG23264.fas	179_CjLMG23264	Reference	92057	1	627	+	pseE/maf5	1261-1887/1887	..........=====	0/0	33.23	97.29	vfdb	NP_282483	(pseE/maf5) motility accessory factor PseE [Pse5Ac7Ac Pse5Ac7Am Pse8OAc Pse5Am7AcGlnAc (AI151)] [Campylobacter jejuni subsp. jejuni NCTC 11168]
179_CjLMG23264.fas	179_CjLMG23264	Reference	92057	658	834	-	flaB	1543-1719/1719	.............==	0/0	10.3	97.17	vfdb	NP_282484	(flaB) flagellin [Flagella (VF0114)] [Campylobacter jejuni subsp. jejuni NCTC 11168]
179_CjLMG23264.fas	179_CjLMG23264	Reference	92059	107	880	+	Cj1420c	1-774/774	===============	0/0	100	98.84	vfdb	NP_282561	(Cj1420c) methyltransferase [Capsule biosynthesis and transport (CVF393)] [Campylobacter jejuni subsp. jejuni NCTC 11168]
179_CjLMG23264.fas	179_CjLMG23264	Reference	92059	932	1693	+	Cj1419c	1-762/762	========/======	2019-02-02	99.87	98.95	vfdb	NP_282560	(Cj1419c) methyltransferase [Capsule biosynthesis and transport (CVF393)] [Campylobacter jejuni subsp. jejuni NCTC 11168]
179_CjLMG23264.fas	179_CjLMG23264	Reference	92059	4038	4640	+	Cj1417c	1-603/603	===============	0/0	100	99	vfdb	NP_282558	(Cj1417c) amidotransferase [Capsule biosynthesis and transport (CVF393)] [Campylobacter jejuni subsp. jejuni NCTC 11168]
179_CjLMG23264.fas	179_CjLMG23264	Reference	92059	4642	5402	+	Cj1416c	1-761/762	===============	0/0	99.87	98.95	vfdb	NP_282557	(Cj1416c) sugar nucleotidyltransferase [Capsule (VF0323)] [Campylobacter jejuni subsp. jejuni NCTC 11168]
179_CjLMG23264.fas	179_CjLMG23264	Reference	92059	5393	5905	+	cysC	1-513/513	===============	0/0	100	99.03	vfdb	NP_282556	(cysC) adenylylsulfate kinase [Capsule (VF0323)] [Campylobacter jejuni subsp. jejuni NCTC 11168]
179_CjLMG23264.fas	179_CjLMG23264	Reference	92059	5902	7971	+	kpsC	1-2070/2070	========/======	2019-02-02	99.95	95.94	vfdb	NP_282555	(kpsC) capsule polysaccharide modification protein [Capsule (VF0323)] [Campylobacter jejuni subsp. jejuni NCTC 11168]
179_CjLMG23264.fas	179_CjLMG23264	Reference	92059	7968	9152	+	kpsS	1-1185/1185	===============	0/0	100	99.41	vfdb	NP_282554	(kpsS) capsule polysaccharide modification protein [Capsule (VF0323)] [Campylobacter jejuni subsp. jejuni NCTC 11168]
179_CjLMG23264.fas	179_CjLMG23264	Reference	92059	12467	13003	-	fliL	1-537/537	===============	0/0	100	98.51	vfdb	NP_282549	(fliL) flagellar basal body protein FliL [Flagella (VF0114)] [Campylobacter jejuni subsp. jejuni NCTC 11168]
179_CjLMG23264.fas	179_CjLMG23264	Reference	92061	1	728	+	flaA	796-1514/1719	......==/=====.	2019-11-03	41.77	87.65	vfdb	NP_282485	(flaA) flagellin [Flagella (VF0114)] [Campylobacter jejuni subsp. jejuni NCTC 11168]
179_CjLMG23264.fas	179_CjLMG23264	Reference	92063	2712	4250	-	eptC	1-1539/1539	===============	0/0	100	99.94	vfdb	YP_002343698	(eptC) phosphoethanolamine transferase [Pse5Ac7Ac Pse5Ac7Am Pse8OAc Pse5Am7AcGlnAc (AI151)] [Campylobacter jejuni subsp. jejuni NCTC 11168]
179_CjLMG23264.fas	179_CjLMG23264	Reference	92067	3362	5536	-	flhA	1-2175/2175	===============	0/0	100	99.91	vfdb	NP_282036	(flhA) flagellar biosynthesis protein FlhA [Flagella (VF0114)] [Campylobacter jejuni subsp. jejuni NCTC 11168]
179_CjLMG23264.fas	179_CjLMG23264	Reference	92067	9416	11668	-	flaD	1-2253/2253	===============	0/0	100	99.91	vfdb	NP_282040	(flaD) flagellin [Flagella (VF0114)] [Campylobacter jejuni subsp. jejuni NCTC 11168]
179_CjLMG23264.fas	179_CjLMG23264	Reference	92076	1522	2652	-	pseC	1-1131/1131	===============	0/0	100	95.76	vfdb	NP_282440	(pseC) C4 aminotransferase [Pse5Ac7Ac Pse5Ac7Am Pse8OAc Pse5Am7AcGlnAc (AI151)] [Campylobacter jejuni subsp. jejuni NCTC 11168]
179_CjLMG23264.fas	179_CjLMG23264	Reference	92076	2654	3658	-	pseB	1-1005/1005	===============	0/0	100	97.51	vfdb	NP_282439	(pseB) UDP-GlcNAc-specific C46 dehydratase/C5 epimerase [Pse5Ac7Ac Pse5Ac7Am Pse8OAc Pse5Am7AcGlnAc (AI151)] [Campylobacter jejuni subsp. jejuni NCTC 11168]
179_CjLMG23264.fas	179_CjLMG23264	Reference	92076	38110	39393	-	porA	1-1275/1275	========/======	2019-09-02	100	96.81	vfdb	NP_282406	(porA) major outer membrane protein [MOMP (VF0328)] [Campylobacter jejuni subsp. jejuni NCTC 11168]
179_CjLMG23264.fas	179_CjLMG23264	Reference	92076	57555	57875	-	ciaC	1-321/321	===============	0/0	100	99.69	vfdb	YP_002344633	(ciaC) Campylobacter invasion antigen C [CiaC (VF0415)] [Campylobacter jejuni subsp. jejuni NCTC 11168]
179_CjLMG23264.fas	179_CjLMG23264	Reference	92076	109940	110112	+	cheV3	595-767/1302	......===......	0/0	13.29	76.3	vfdb	NP_207394	(cheV3) chemotaxis coupling protein CheV3 [Pse5Ac7Ac (AI150)] [Helicobacter pylori 26695]
179_CjLMG23264.fas	179_CjLMG23264	Reference	92076	121209	121976	+	fliR	1-768/768	===============	0/0	100	98.96	vfdb	NP_282326	(fliR) flagellar biosynthetic protein FliR [Flagella (VF0114)] [Campylobacter jejuni subsp. jejuni NCTC 11168]
179_CjLMG23264.fas	179_CjLMG23264	Reference	92078	20030	20590	+	gmhB	1-561/561	===============	0/0	100	99.64	vfdb	NP_282299	(gmhB) DD-heptose 17-bisphosphate phosphatase [LOS (CVF396)] [Campylobacter jejuni subsp. jejuni NCTC 11168]
179_CjLMG23264.fas	179_CjLMG23264	Reference	92078	20591	21544	+	hldD	1-954/954	===============	0/0	100	100	vfdb	NP_282298	(hldD) ADP-glyceromanno-heptose 6-epimerase [LOS (VF0326)] [Campylobacter jejuni subsp. jejuni NCTC 11168]
179_CjLMG23264.fas	179_CjLMG23264	Reference	92078	21537	22922	+	hldE	1-1386/1386	===============	0/0	100	99.93	vfdb	NP_282297	(hldE) bifunctional D-beta-D-heptose 7-phosphate kinase/D-beta-D-heptose 1-phosphate adenylyltransferase [LOS (VF0326)] [Campylobacter jejuni subsp. jejuni NCTC 11168]
179_CjLMG23264.fas	179_CjLMG23264	Reference	92078	22919	23479	+	gmhA	1-561/561	===============	0/0	100	98.04	vfdb	NP_282296	(gmhA) phosphoheptose isomerase [LOS (VF0326)] [Campylobacter jejuni subsp. jejuni NCTC 11168]
179_CjLMG23264.fas	179_CjLMG23264	Reference	92078	23460	24419	-	waaF	1-960/960	===============	0/0	100	100	vfdb	NP_282295	(waaF) heptosyltransferase II [LOS (VF0326)] [Campylobacter jejuni subsp. jejuni NCTC 11168]
179_CjLMG23264.fas	179_CjLMG23264	Reference	92078	24478	25302	+	waaV	1-825/825	===============	0/0	100	100	vfdb	NP_282294	(waaV) glucosyltransferase [LOS (VF0326)] [Campylobacter jejuni subsp. jejuni NCTC 11168]
179_CjLMG23264.fas	179_CjLMG23264	Reference	92079	1	107	-	flaB	1-107/1719	=..............	0/0	6.22	98.13	vfdb	NP_282484	(flaB) flagellin [Flagella (VF0114)] [Campylobacter jejuni subsp. jejuni NCTC 11168]
179_CjLMG23264.fas	179_CjLMG23264	Reference	92079	252	428	-	flaA	1543-1719/1719	.............==	0/0	10.3	95.48	vfdb	NP_282485	(flaA) flagellin [Flagella (VF0114)] [Campylobacter jejuni subsp. jejuni NCTC 11168]
179_CjLMG23264.fas	179_CjLMG23264	Reference	92081	1040	1309	-	fliQ	1-270/270	===============	0/0	100	100	vfdb	NP_282802	(fliQ) flagellar biosynthesis protein FliQ [Flagella (VF0114)] [Campylobacter jejuni subsp. jejuni NCTC 11168]
179_CjLMG23264.fas	179_CjLMG23264	Reference	92082	2946	4739	+	fliK	1-1797/1797	========/======	2019-03-01	99.83	99.72	vfdb	NP_281263	(fliK) flagellar hook-length control protein FliK [Pse5Ac7Ac Pse5Ac7Am Pse8OAc Pse5Am7AcGlnAc (AI151)] [Campylobacter jejuni subsp. jejuni NCTC 11168]
179_CjLMG23264.fas	179_CjLMG23264	Reference	92082	4793	5677	+	flgD	1-885/885	===============	0/0	100	100	vfdb	NP_281264	(flgD) flagellar basal-body rod modification protein FlgD [Flagella (VF0114)] [Campylobacter jejuni subsp. jejuni NCTC 11168]
179_CjLMG23264.fas	179_CjLMG23264	Reference	92082	5681	7318	+	flgE	1-1638/1638	===============	0/0	100	99.94	vfdb	NP_281265	(flgE) flagellar hook protein FlgE [Flagella (VF0114)] [Campylobacter jejuni subsp. jejuni NCTC 11168]
179_CjLMG23264.fas	179_CjLMG23264	Reference	92085	15921	16093	-	cheV3	563-735/1302	......===......	0/0	13.29	76.3	vfdb	NP_207394	(cheV3) chemotaxis coupling protein CheV3 [Pse5Ac7Ac (AI150)] [Helicobacter pylori 26695]
179_CjLMG23264.fas	179_CjLMG23264	Reference	92087	1	93	-	pseD/maf2	1-93/1962	=..............	0/0	4.74	95.7	vfdb	NP_282479	(pseD/maf2) motility accessory factor PseD [Pse5Ac7Ac Pse5Ac7Am Pse8OAc Pse5Am7AcGlnAc (AI151)] [Campylobacter jejuni subsp. jejuni NCTC 11168]
179_CjLMG23264.fas	179_CjLMG23264	Reference	92087	81	851	-	ptmA	1-771/771	===============	0/0	100	97.54	vfdb	NP_282478	(ptmA) flagellin modification protein A [Flagella (VF0114)] [Campylobacter jejuni subsp. jejuni NCTC 11168]
179_CjLMG23264.fas	179_CjLMG23264	Reference	92087	851	1558	-	ptmB	1-708/708	===============	0/0	100	100	vfdb	NP_282477	(ptmB) acylneuraminate cytidylyltransferase [Flagella (VF0114)] [Campylobacter jejuni subsp. jejuni NCTC 11168]
179_CjLMG23264.fas	179_CjLMG23264	Reference	92090	4885	5454	-	cdtC	1-570/570	===============	0/0	100	100	vfdb	NP_281290	(cdtC) cytolethal distending toxin C [CDT (VF0115)] [Campylobacter jejuni subsp. jejuni NCTC 11168]
179_CjLMG23264.fas	179_CjLMG23264	Reference	92090	5465	6262	-	cdtB	1-798/798	===============	0/0	100	100	vfdb	NP_281291	(cdtB) cytolethal distending toxin B [CDT (VF0115)] [Campylobacter jejuni subsp. jejuni NCTC 11168]
179_CjLMG23264.fas	179_CjLMG23264	Reference	92090	6259	7065	-	cdtA	1-807/807	===============	0/0	100	100	vfdb	NP_281292	(cdtA) cytolethal distending toxin A [CDT (VF0115)] [Campylobacter jejuni subsp. jejuni NCTC 11168]
179_CjLMG23264.fas	179_CjLMG23264	Reference	92093	1858	2592	-	fliP	1-735/735	===============	0/0	100	100	vfdb	NP_281981	(fliP) flagellar biosynthesis protein FliP [Flagella (VF0114)] [Campylobacter jejuni subsp. jejuni NCTC 11168]
179_CjLMG23264.fas	179_CjLMG23264	Reference	92094	5252	6706	+	flhF	1-1455/1455	===============	0/0	100	99.93	vfdb	NP_281279	(flhF) flagellar biosynthesis regulator FlhF [Flagella (VF0114)] [Campylobacter jejuni subsp. jejuni NCTC 11168]
179_CjLMG23264.fas	179_CjLMG23264	Reference	92094	6699	7565	+	flhG	1-867/867	===============	0/0	100	100	vfdb	NP_281278	(flhG) ATP-binding protein [Flagella (CVF397)] [Campylobacter jejuni subsp. jejuni NCTC 11168]
179_CjLMG23264.fas	179_CjLMG23264	Reference	92094	7897	8613	+	fliA	1-717/717	===============	0/0	100	100	vfdb	NP_281276	(fliA) flagellar biosynthesis sigma factor [Flagella (VF0114)] [Campylobacter jejuni subsp. jejuni NCTC 11168]
179_CjLMG23264.fas	179_CjLMG23264	Reference	92094	8613	9692	+	fliM	1-1080/1080	===============	0/0	100	100	vfdb	NP_281275	(fliM) flagellar motor switch protein FliM [Flagella (VF0114)] [Campylobacter jejuni subsp. jejuni NCTC 11168]
179_CjLMG23264.fas	179_CjLMG23264	Reference	92094	9689	10531	+	fliY	1-843/843	===============	0/0	100	100	vfdb	NP_281274	(fliY) flagellar motor switch protein FliY [Flagella (VF0114)] [Campylobacter jejuni subsp. jejuni NCTC 11168]
179_CjLMG23264.fas	179_CjLMG23264	Reference	92095	9252	10340	+	flhB	1-1089/1089	===============	0/0	100	100	vfdb	NP_281526	(flhB) flagellar biosynthetic protein [Flagella (VF0114)] [Campylobacter jejuni subsp. jejuni NCTC 11168]
179_CjLMG23264.fas	179_CjLMG23264	Reference	92095	10346	11089	-	motB	1-744/744	===============	0/0	100	99.46	vfdb	NP_281527	(motB) flagellar motor protein MotB [Flagella (VF0114)] [Campylobacter jejuni subsp. jejuni NCTC 11168]
179_CjLMG23264.fas	179_CjLMG23264	Reference	92095	11092	11868	-	motA	1-777/777	===============	0/0	100	98.2	vfdb	NP_281528	(motA) flagellar motor protein MotA [Flagella (VF0114)] [Campylobacter jejuni subsp. jejuni NCTC 11168]
179_CjLMG23264.fas	179_CjLMG23264	Reference	92095	27395	27703	+	fliN	1-309/309	===============	0/0	100	99.35	vfdb	NP_281542	(fliN) flagellar motor switch protein FliN [Flagella (VF0114)] [Campylobacter jejuni subsp. jejuni NCTC 11168]
179_CjLMG23264.fas	179_CjLMG23264	Reference	92096	64211	64597	-	fliS	1-387/387	===============	0/0	100	100	vfdb	NP_281733	(fliS) flagellar protein FliS [Flagella (VF0114)] [Campylobacter jejuni subsp. jejuni NCTC 11168]
179_CjLMG23264.fas	179_CjLMG23264	Reference	92096	64609	66537	-	fliD	1-1929/1929	===============	0/0	100	98.13	vfdb	NP_281732	(fliD) flagellar capping protein FliD [Flagella (VF0114)] [Campylobacter jejuni subsp. jejuni NCTC 11168]
179_CjLMG23264.fas	179_CjLMG23264	Reference	92096	66540	66905	-	flaG	1-366/366	===============	0/0	100	99.73	vfdb	NP_281731	(flaG) flagellar protein FlaG [Flagella (VF0114)] [Campylobacter jejuni subsp. jejuni NCTC 11168]
179_CjLMG23264.fas	179_CjLMG23264	Reference	92096	86694	87125	+	flgB	1-432/432	===============	0/0	100	100	vfdb	NP_281712	(flgB) flagellar basal body rod protein FlgB [Flagella (VF0114)] [Campylobacter jejuni subsp. jejuni NCTC 11168]
179_CjLMG23264.fas	179_CjLMG23264	Reference	92096	87135	87629	+	flgC	1-495/495	===============	0/0	100	100	vfdb	NP_281711	(flgC) flagellar basal body rod protein FlgC [Flagella (VF0114)] [Campylobacter jejuni subsp. jejuni NCTC 11168]
179_CjLMG23264.fas	179_CjLMG23264	Reference	92096	87636	87932	+	fliE	1-297/297	===============	0/0	100	100	vfdb	NP_281710	(fliE) flagellar hook-basal body complex protein FliE [Flagella (VF0114)] [Campylobacter jejuni subsp. jejuni NCTC 11168]
179_CjLMG23264.fas	179_CjLMG23264	Reference	92103	31132	31647	+	flgP	1-516/516	===============	0/0	100	97.87	vfdb	YP_002344421	(flgP) required for flagellar motility [Pse5Ac7Ac Pse5Ac7Am Pse8OAc Pse5Am7AcGlnAc (AI151)] [Campylobacter jejuni subsp. jejuni NCTC 11168]
179_CjLMG23264.fas	179_CjLMG23264	Reference	92103	31623	32072	+	flgQ	1-450/450	===============	0/0	100	98.67	vfdb	YP_002344420	(flgQ) required for flagellar motility [Pse5Ac7Ac Pse5Ac7Am Pse8OAc Pse5Am7AcGlnAc (AI151)] [Campylobacter jejuni subsp. jejuni NCTC 11168]
179_CjLMG23264.fas	179_CjLMG23264	Reference	92103	32129	33430	+	flgR	1-1302/1302	===============	0/0	100	98.39	vfdb	NP_282174	(flgR) sigma-54 associated transcriptional activator [Pse5Ac7Ac Pse5Ac7Am Pse8OAc Pse5Am7AcGlnAc (AI151)] [Campylobacter jejuni subsp. jejuni NCTC 11168]
179_CjLMG23264.fas	179_CjLMG23264	Reference	92103	70947	72065	-	jlpA	1-1119/1119	===============	0/0	100	98.57	vfdb	NP_282133	(jlpA) lipoprotein [JlpA (VF0329)] [Campylobacter jejuni subsp. jejuni NCTC 11168]
179_CjLMG23264.fas	179_CjLMG23264	Reference	92104	17395	18780	+	fliI	1-1386/1386	===============	0/0	100	100	vfdb	NP_281405	(fliI) flagellum-specific ATP synthase FliI [Flagella (VF0114)] [Campylobacter jejuni subsp. jejuni NCTC 11168]
179_CjLMG23264.fas	179_CjLMG23264	Reference	92108	1	81	-	maf4	1-81/1950	=..............	0/0	4.15	93.83	vfdb	YP_002344724	(maf4) motility accessory factor [Pse5Ac7Ac Pse5Ac7Am Pse8OAc Pse5Am7AcGlnAc (AI151)] [Campylobacter jejuni subsp. jejuni NCTC 11168]
179_CjLMG23264.fas	179_CjLMG23264	Reference	92111	1006	1157	+	tlpA	1636-1787/2028	............==.	0/0	7.5	76.97	vfdb	NP_206899	(tlpA) membrane-bound chemoreceptor sensing arginine and bicarbonate [Pse5Ac7Ac (AI150)] [Helicobacter pylori 26695]
179_CjLMG23264.fas	179_CjLMG23264	Reference	92111	34556	34945	-	fliW	1-390/390	===============	0/0	100	99.74	vfdb	YP_002344468	(fliW) flagellar assembly protein FliW [Pse5Ac7Ac Pse5Ac7Am Pse8OAc Pse5Am7AcGlnAc (AI151)] [Campylobacter jejuni subsp. jejuni NCTC 11168]
179_CjLMG23264.fas	179_CjLMG23264	Reference	92113	106	804	+	pseF	1-699/699	===============	0/0	100	99.86	vfdb	NP_282457	(pseF) acylneuraminate cytidylyltransferase [Pse5Ac7Ac Pse5Ac7Am Pse8OAc Pse5Am7AcGlnAc (AI151)] [Campylobacter jejuni subsp. jejuni NCTC 11168]
179_CjLMG23264.fas	179_CjLMG23264	Reference	92113	788	1612	+	pseG	1-825/825	===============	0/0	100	98.91	vfdb	NP_282458	(pseG) UDP-24-diacetamido-246-trideoxy-beta-L-altropyranose hydrolase [Flagella (VF0114)] [Campylobacter jejuni subsp. jejuni NCTC 11168]
179_CjLMG23264.fas	179_CjLMG23264	Reference	92113	1609	2082	+	pseH	1-474/474	===============	0/0	100	94.09	vfdb	NP_282459	(pseH) N-acetyltransferase [Flagella (VF0114)] [Campylobacter jejuni subsp. jejuni NCTC 11168]
179_CjLMG23264.fas	179_CjLMG23264	Reference	92113	3396	4532	-	pseA	1-1137/1137	===============	0/0	100	99.56	vfdb	NP_282462	(pseA) pseudaminic acid biosynthesis PseA protein [Pse5Ac7Ac Pse5Ac7Am Pse8OAc Pse5Am7AcGlnAc (AI151)] [Campylobacter jejuni subsp. jejuni NCTC 11168]
179_CjLMG23264.fas	179_CjLMG23264	Reference	92113	4788	5812	+	pseI	1-1025/1032	===============	0/0	99.32	97.76	vfdb	NP_282463	(pseI) N-acetylneuraminic acid synthetase [Pse5Ac7Ac Pse5Ac7Am Pse8OAc Pse5Am7AcGlnAc (AI151)] [Campylobacter jejuni subsp. jejuni NCTC 11168]
179_CjLMG23264.fas	179_CjLMG23264	Reference	92115	40284	41243	+	cadF	1-960/960	===============	0/0	100	99.38	vfdb	NP_282616	(cadF) outer membrane fibronectin-binding protein [CadF (VF0322)] [Campylobacter jejuni subsp. jejuni NCTC 11168]
179_CjLMG23264.fas	179_CjLMG23264	Reference	92115	52722	54548	-	flgK	1-1827/1827	===============	0/0	100	99.18	vfdb	NP_282606	(flgK) flagellar hook-associated protein 1 FlgK [Flagella (VF0114)] [Campylobacter jejuni subsp. jejuni NCTC 11168]
179_CjLMG23264.fas	179_CjLMG23264	Reference	92115	55035	55232	-	flgM	1-198/198	===============	0/0	100	98.48	vfdb	YP_002344846	(flgM) negative regulator of flagellin synthesis [Pse5Ac7Ac Pse5Ac7Am Pse8OAc Pse5Am7AcGlnAc (AI151)] [Campylobacter jejuni subsp. jejuni NCTC 11168]
179_CjLMG23264.fas	179_CjLMG23264	Reference	92115	55295	55636	-	flgJ	1-342/342	===============	0/0	100	99.12	vfdb	YP_002344845	(flgJ) flagellar rod assembly protein/muramidase FlgJ [Pse5Ac7Ac Pse5Ac7Am Pse8OAc Pse5Am7AcGlnAc (AI151)] [Campylobacter jejuni subsp. jejuni NCTC 11168]
179_CjLMG23264.fas	179_CjLMG23264	Reference	92115	55636	56682	-	flgI	1-1047/1047	===============	0/0	100	99.14	vfdb	NP_282602	(flgI) flagellar P-ring protein precursor FlgI [Flagella (VF0114)] [Campylobacter jejuni subsp. jejuni NCTC 11168]
179_CjLMG23264.fas	179_CjLMG23264	Reference	92115	67443	68225	+	kpsM	1-783/783	===============	0/0	100	91.06	vfdb	NP_282588	(kpsM) capsule polysaccharide export system inner membrane protein [Capsule (VF0323)] [Campylobacter jejuni subsp. jejuni NCTC 11168]
179_CjLMG23264.fas	179_CjLMG23264	Reference	92115	68222	68884	+	kpsT	1-663/663	===============	0/0	100	94.12	vfdb	NP_282587	(kpsT) capsule polysaccharide export ATP-binding protein [Capsule (VF0323)] [Campylobacter jejuni subsp. jejuni NCTC 11168]
179_CjLMG23264.fas	179_CjLMG23264	Reference	92115	68884	70002	+	kpsE	1-1119/1119	===============	0/0	100	96.69	vfdb	NP_282586	(kpsE) capsule polysaccharide export system inner membrane protein [Capsule (VF0323)] [Campylobacter jejuni subsp. jejuni NCTC 11168]
179_CjLMG23264.fas	179_CjLMG23264	Reference	92115	70004	71662	+	kpsD	1-1659/1659	===============	0/0	100	99.46	vfdb	NP_282585	(kpsD) capsule polysaccharide export system periplasmic protein [Capsule (VF0323)] [Campylobacter jejuni subsp. jejuni NCTC 11168]
179_CjLMG23264.fas	179_CjLMG23264	Reference	92115	71672	72609	+	kpsF	1-938/948	===============	0/0	98.95	94.99	vfdb	NP_282584	(kpsF) D-arabinose 5-phosphate isomerase [Capsule (VF0323)] [Campylobacter jejuni subsp. jejuni NCTC 11168]
179_CjLMG23264.fas	179_CjLMG23264	Reference	92115	80970	81107	+	hddC	1614-1749/1749	......../....==	2019-04-02	7.72	77.7	vfdb	NP_282572	(hddC) capsular polysaccharide heptosyltransferase [Capsule (VF0323)] [Campylobacter jejuni subsp. jejuni NCTC 11168]
179_CjLMG23264.fas	179_CjLMG23264	Reference	92115	82357	82902	+	rfbC	1-546/546	========/======	2019-04-02	99.63	83.21	vfdb	NP_282571	(rfbC) dTDP-4-dehydrorhamnose 35-epimerase [Capsule (VF0323)] [Campylobacter jejuni subsp. jejuni NCTC 11168]
179_CjLMG23264.fas	179_CjLMG23264	Reference	92117	1	458	-	maf4	928-1385/1950	.......====....	0/0	23.49	95.42	vfdb	YP_002344724	(maf4) motility accessory factor [Pse5Ac7Ac Pse5Ac7Am Pse8OAc Pse5Am7AcGlnAc (AI151)] [Campylobacter jejuni subsp. jejuni NCTC 11168]
179_CjLMG23264.fas	179_CjLMG23264	Reference	92120	3	754	-	Cj1422c	1-734/1878	======../......	2020-04-01	39.03	81.01	vfdb	NP_282563	(Cj1422c) sugar transferase [Capsule (VF0323)] [Campylobacter jejuni subsp. jejuni NCTC 11168]
179_CjLMG23264.fas	179_CjLMG23264	Reference	92121	16	668	+	pseE/maf5	1-653/1887	======.........	0/0	34.61	98.01	vfdb	NP_282483	(pseE/maf5) motility accessory factor PseE [Pse5Ac7Ac Pse5Ac7Am Pse8OAc Pse5Am7AcGlnAc (AI151)] [Campylobacter jejuni subsp. jejuni NCTC 11168]
179_CjLMG23264.fas	179_CjLMG23264	Reference	92124	184	1203	+	flgS	1-1020/1020	===============	0/0	100	100	vfdb	YP_002344200	(flgS) signal transduction histidine kinase [Pse5Ac7Ac Pse5Ac7Am Pse8OAc Pse5Am7AcGlnAc (AI151)] [Campylobacter jejuni subsp. jejuni NCTC 11168]
179_CjLMG23264.fas	179_CjLMG23264	Reference	92125	2	326	+	pseD/maf2	1436-1760/1962	..........====.	0/0	16.56	99.69	vfdb	NP_282479	(pseD/maf2) motility accessory factor PseD [Pse5Ac7Ac Pse5Ac7Am Pse8OAc Pse5Am7AcGlnAc (AI151)] [Campylobacter jejuni subsp. jejuni NCTC 11168]
179_CjLMG23264.fas	179_CjLMG23264	Reference	92128	39	1586	-	Cj1135	1-1548/1548	===============	0/0	100	99.29	vfdb	NP_282283	(Cj1135) glucosyltransferase [LOS (VF0326)] [Campylobacter jejuni subsp. jejuni NCTC 11168]
179_CjLMG23264.fas	179_CjLMG23264	Reference	92128	1583	2470	-	htrB	1-888/888	===============	0/0	100	100	vfdb	NP_282282	(htrB) lipid A biosynthesis lauroyl acyltransferase [LOS (VF0326)] [Campylobacter jejuni subsp. jejuni NCTC 11168]
179_CjLMG23264.fas	179_CjLMG23264	Reference	92128	2460	3488	-	waaC	1-1029/1029	===============	0/0	100	99.9	vfdb	NP_282281	(waaC) heptosyltransferase I [LOS (VF0326)] [Campylobacter jejuni subsp. jejuni NCTC 11168]
179_CjLMG23264.fas	179_CjLMG23264	Reference	92128	19263	19655	+	cheY	1-393/393	===============	0/0	100	99.75	vfdb	YP_002344511	(cheY) chemotaxis regulatory protein [Pse5Ac7Ac Pse5Ac7Am Pse8OAc Pse5Am7AcGlnAc (AI151)] [Campylobacter jejuni subsp. jejuni NCTC 11168]
179_CjLMG23264.fas	179_CjLMG23264	Reference	92131	1	433	+	flaB	215-647/1719	.=====.........	0/0	25.19	95.38	vfdb	NP_282484	(flaB) flagellin [Flagella (VF0114)] [Campylobacter jejuni subsp. jejuni NCTC 11168]
179_CjLMG23264.fas	179_CjLMG23264	Reference	92140	561	2171	-	neuA1	1-1611/1611	===============	0/0	100	99.88	vfdb	NP_282291	(neuA1) bifunctional beta-14-N-acetylgalactosaminyltransferase/CMP-Neu5Ac synthase [LOS (VF0326)] [Campylobacter jejuni subsp. jejuni NCTC 11168]
179_CjLMG23264.fas	179_CjLMG23264	Reference	92140	2168	3283	-	neuC1	1-1116/1116	===============	0/0	100	100	vfdb	NP_282290	(neuC1) UDP-N-acetylglucosamine 2-epimerase [LOS (VF0326)] [Campylobacter jejuni subsp. jejuni NCTC 11168]
179_CjLMG23264.fas	179_CjLMG23264	Reference	92140	3280	4311	-	neuB1	1-1032/1032	===============	0/0	100	100	vfdb	NP_282289	(neuB1) sialic acid synthase [LOS (VF0326)] [Campylobacter jejuni subsp. jejuni NCTC 11168]
179_CjLMG23264.fas	179_CjLMG23264	Reference	92140	4292	5176	-	cstIII	1-885/885	===============	0/0	100	100	vfdb	NP_282288	(cstIII) alpha-23 sialyltransferas [LOS (VF0326)] [Campylobacter jejuni subsp. jejuni NCTC 11168]
179_CjLMG23264.fas	179_CjLMG23264	Reference	92140	5231	6134	+	wlaN	1-912/912	========/======	2019-08-02	99.12	99.12	vfdb	NP_282287	(wlaN) beta-13 galactosyltransferase [LOS (VF0326)] [Campylobacter jejuni subsp. jejuni NCTC 11168]
179_CjLMG23264.fas	179_CjLMG23264	Reference	92140	6123	7066	-	Cj1138	227-1170/1170	..=============	0/0	80.68	99.79	vfdb	NP_282286	(Cj1138) glycosyltransferase [LOS (VF0326)] [Campylobacter jejuni subsp. jejuni NCTC 11168]
179_CjLMG23264.fas	179_CjLMG23264	Reference	92141	17352	17460	-	tcpI	1356-1464/1863	..........==...	0/0	5.85	85.32	vfdb	NP_230473	(tcpI) toxin co-regulated pilus biosynthesis protein I [TCP (VF0126)] [Vibrio cholerae O1 biovar El Tor str. N16961]
179_CjLMG23264.fas	179_CjLMG23264	Reference	92142	12109	12888	+	pebA	1-780/780	===============	0/0	100	100	vfdb	NP_282073	(pebA) bifunctional adhesin/ABC transporter aspartate/glutamate-binding protein [PEB1 (VF0327)] [Campylobacter jejuni subsp. jejuni NCTC 11168]
179_CjLMG23264.fas	179_CjLMG23264	Reference	92142	18320	20152	+	ciaB	1-1833/1833	===============	0/0	100	99.51	vfdb	NP_282066	(ciaB) invasion antigen CiaB [CiaB (VF0324)] [Campylobacter jejuni subsp. jejuni NCTC 11168]
179_CjLMG23264.fas	179_CjLMG23264	Reference	92152	7367	8496	+	flgE	1-1124/2598	=======./......	2020-09-01	42.99	83.2	vfdb	NP_282855	(flgE) flagellar hook protein [Flagella (VF0114)] [Campylobacter jejuni subsp. jejuni NCTC 11168]
179_CjLMG23264.fas	179_CjLMG23264	Reference	92152	8625	9934	+	flgE	1313-2598/2598	.......=/======	15/58	48.85	80.78	vfdb	NP_282855	(flgE) flagellar hook protein [Flagella (VF0114)] [Campylobacter jejuni subsp. jejuni NCTC 11168]
179_CjLMG23264.fas	179_CjLMG23264	Reference	92153	24519	26885	+	pflA	1-2367/2367	===============	0/0	100	98.39	vfdb	NP_282693	(pflA) paralysed flagellum protein [Flagella (VF0114)] [Campylobacter jejuni subsp. jejuni NCTC 11168]
179_CjLMG23264.fas	179_CjLMG23264	Reference	92154	1865	2695	-	fliH	1-831/831	===============	0/0	100	99.88	vfdb	NP_281511	(fliH) flagellar assembly protein H [Flagella (VF0114)] [Campylobacter jejuni subsp. jejuni NCTC 11168]
179_CjLMG23264.fas	179_CjLMG23264	Reference	92154	2703	3731	-	fliG	1-1029/1029	===============	0/0	100	100	vfdb	NP_281510	(fliG) flagellar motor switch protein G [Flagella (VF0114)] [Campylobacter jejuni subsp. jejuni NCTC 11168]
179_CjLMG23264.fas	179_CjLMG23264	Reference	92154	3731	5413	-	fliF	1-1683/1683	===============	0/0	100	99.82	vfdb	NP_281509	(fliF) flagellar M-ring protein FliF [Flagella (VF0114)] [Campylobacter jejuni subsp. jejuni NCTC 11168]
179_CjLMG23264.fas	179_CjLMG23264	Reference	92154	29695	30651	+	cheV	1-957/957	===============	0/0	100	99.79	vfdb	YP_002343726	(cheV) chemotaxis protein [Pse5Ac7Ac Pse5Ac7Am Pse8OAc Pse5Am7AcGlnAc (AI151)] [Campylobacter jejuni subsp. jejuni NCTC 11168]
179_CjLMG23264.fas	179_CjLMG23264	Reference	92154	30655	32964	+	cheA	1-2310/2310	===============	0/0	100	99.91	vfdb	YP_002343725	(cheA) chemotaxis histidine kinase [Pse5Ac7Ac Pse5Ac7Am Pse8OAc Pse5Am7AcGlnAc (AI151)] [Campylobacter jejuni subsp. jejuni NCTC 11168]
179_CjLMG23264.fas	179_CjLMG23264	Reference	92154	32969	33490	+	cheW	1-522/522	===============	0/0	100	100	vfdb	YP_002343724	(cheW) chemotaxis protein [Pse5Ac7Ac Pse5Ac7Am Pse8OAc Pse5Am7AcGlnAc (AI151)] [Campylobacter jejuni subsp. jejuni NCTC 11168]
182_CjLMG9879.fas	182_CjLMG9879	Reference	92399	303	2555	+	flaD	1-2253/2253	===============	0/0	100	99.91	vfdb	NP_282040	(flaD) flagellin [Flagella (VF0114)] [Campylobacter jejuni subsp. jejuni NCTC 11168]
182_CjLMG9879.fas	182_CjLMG9879	Reference	92399	6435	8609	+	flhA	1-2175/2175	===============	0/0	100	99.95	vfdb	NP_282036	(flhA) flagellar biosynthesis protein FlhA [Flagella (VF0114)] [Campylobacter jejuni subsp. jejuni NCTC 11168]
182_CjLMG9879.fas	182_CjLMG9879	Reference	92403	4654	6291	-	flgE	1-1638/1638	===============	0/0	100	99.94	vfdb	NP_281265	(flgE) flagellar hook protein FlgE [Flagella (VF0114)] [Campylobacter jejuni subsp. jejuni NCTC 11168]
182_CjLMG9879.fas	182_CjLMG9879	Reference	92403	6295	7179	-	flgD	1-885/885	===============	0/0	100	100	vfdb	NP_281264	(flgD) flagellar basal-body rod modification protein FlgD [Flagella (VF0114)] [Campylobacter jejuni subsp. jejuni NCTC 11168]
182_CjLMG9879.fas	182_CjLMG9879	Reference	92403	7233	9026	-	fliK	1-1797/1797	========/======	2019-03-01	99.83	99.72	vfdb	NP_281263	(fliK) flagellar hook-length control protein FliK [Pse5Ac7Ac Pse5Ac7Am Pse8OAc Pse5Am7AcGlnAc (AI151)] [Campylobacter jejuni subsp. jejuni NCTC 11168]
182_CjLMG9879.fas	182_CjLMG9879	Reference	92404	11852	12601	+	flaC	1-750/750	===============	0/0	100	100	vfdb	NP_281892	(flaC) flagellin [Flagella (VF0114)] [Campylobacter jejuni subsp. jejuni NCTC 11168]
182_CjLMG9879.fas	182_CjLMG9879	Reference	92405	63	1082	-	flgS	1-1020/1020	===============	0/0	100	100	vfdb	YP_002344200	(flgS) signal transduction histidine kinase [Pse5Ac7Ac Pse5Ac7Am Pse8OAc Pse5Am7AcGlnAc (AI151)] [Campylobacter jejuni subsp. jejuni NCTC 11168]
182_CjLMG9879.fas	182_CjLMG9879	Reference	92405	24307	24969	+	flgA	1-663/663	===============	0/0	100	100	vfdb	YP_002344176	(flgA) flagellar basal body P-ring biosynthesis protein FlgA [Pse5Ac7Ac Pse5Ac7Am Pse8OAc Pse5Am7AcGlnAc (AI151)] [Campylobacter jejuni subsp. jejuni NCTC 11168]
182_CjLMG9879.fas	182_CjLMG9879	Reference	92406	14636	14744	+	tcpI	1356-1464/1863	..........==...	0/0	5.85	85.32	vfdb	NP_230473	(tcpI) toxin co-regulated pilus biosynthesis protein I [TCP (VF0126)] [Vibrio cholerae O1 biovar El Tor str. N16961]
182_CjLMG9879.fas	182_CjLMG9879	Reference	92406	37827	38938	+	flgE	1-1088/2598	======../......	1938-11-01	41.61	82.66	vfdb	NP_282855	(flgE) flagellar hook protein [Flagella (VF0114)] [Campylobacter jejuni subsp. jejuni NCTC 11168]
182_CjLMG9879.fas	182_CjLMG9879	Reference	92406	39122	40391	+	flgE	1311-2598/2598	.......=/======	1932-10-01	48.61	82.78	vfdb	NP_282855	(flgE) flagellar hook protein [Flagella (VF0114)] [Campylobacter jejuni subsp. jejuni NCTC 11168]
182_CjLMG9879.fas	182_CjLMG9879	Reference	92406	82538	82807	-	fliQ	1-270/270	===============	0/0	100	100	vfdb	NP_282802	(fliQ) flagellar biosynthesis protein FliQ [Flagella (VF0114)] [Campylobacter jejuni subsp. jejuni NCTC 11168]
182_CjLMG9879.fas	182_CjLMG9879	Reference	92407	1	180	+	flaB	1540-1719/1719	.............==	0/0	10.47	99.44	vfdb	NP_282484	(flaB) flagellin [Flagella (VF0114)] [Campylobacter jejuni subsp. jejuni NCTC 11168]
182_CjLMG9879.fas	182_CjLMG9879	Reference	92407	211	1284	-	pseE/maf5	814-1887/1887	......=========	0/0	56.92	97.77	vfdb	NP_282483	(pseE/maf5) motility accessory factor PseE [Pse5Ac7Ac Pse5Ac7Am Pse8OAc Pse5Am7AcGlnAc (AI151)] [Campylobacter jejuni subsp. jejuni NCTC 11168]
182_CjLMG9879.fas	182_CjLMG9879	Reference	92408	6	396	-	pseE/maf5	249-639/1887	.=====.........	0/0	20.72	98.72	vfdb	NP_282483	(pseE/maf5) motility accessory factor PseE [Pse5Ac7Ac Pse5Ac7Am Pse8OAc Pse5Am7AcGlnAc (AI151)] [Campylobacter jejuni subsp. jejuni NCTC 11168]
182_CjLMG9879.fas	182_CjLMG9879	Reference	92410	296	402	+	flaA	1-107/1719	=..............	0/0	6.22	100	vfdb	NP_282485	(flaA) flagellin [Flagella (VF0114)] [Campylobacter jejuni subsp. jejuni NCTC 11168]
182_CjLMG9879.fas	182_CjLMG9879	Reference	92413	3093	4631	+	eptC	1-1539/1539	===============	0/0	100	99.87	vfdb	YP_002343698	(eptC) phosphoethanolamine transferase [Pse5Ac7Ac Pse5Ac7Am Pse8OAc Pse5Am7AcGlnAc (AI151)] [Campylobacter jejuni subsp. jejuni NCTC 11168]
182_CjLMG9879.fas	182_CjLMG9879	Reference	92415	17366	18751	+	fliI	1-1386/1386	===============	0/0	100	100	vfdb	NP_281405	(fliI) flagellum-specific ATP synthase FliI [Flagella (VF0114)] [Campylobacter jejuni subsp. jejuni NCTC 11168]
182_CjLMG9879.fas	182_CjLMG9879	Reference	92416	4967	5809	-	fliY	1-843/843	===============	0/0	100	100	vfdb	NP_281274	(fliY) flagellar motor switch protein FliY [Flagella (VF0114)] [Campylobacter jejuni subsp. jejuni NCTC 11168]
182_CjLMG9879.fas	182_CjLMG9879	Reference	92416	5806	6885	-	fliM	1-1080/1080	===============	0/0	100	100	vfdb	NP_281275	(fliM) flagellar motor switch protein FliM [Flagella (VF0114)] [Campylobacter jejuni subsp. jejuni NCTC 11168]
182_CjLMG9879.fas	182_CjLMG9879	Reference	92416	6885	7601	-	fliA	1-717/717	===============	0/0	100	99.86	vfdb	NP_281276	(fliA) flagellar biosynthesis sigma factor [Flagella (VF0114)] [Campylobacter jejuni subsp. jejuni NCTC 11168]
182_CjLMG9879.fas	182_CjLMG9879	Reference	92416	7933	8799	-	flhG	1-867/867	===============	0/0	100	100	vfdb	NP_281278	(flhG) ATP-binding protein [Flagella (CVF397)] [Campylobacter jejuni subsp. jejuni NCTC 11168]
182_CjLMG9879.fas	182_CjLMG9879	Reference	92416	8792	10246	-	flhF	1-1455/1455	===============	0/0	100	100	vfdb	NP_281279	(flhF) flagellar biosynthesis regulator FlhF [Flagella (VF0114)] [Campylobacter jejuni subsp. jejuni NCTC 11168]
182_CjLMG9879.fas	182_CjLMG9879	Reference	92421	23907	24203	-	fliE	1-297/297	===============	0/0	100	100	vfdb	NP_281710	(fliE) flagellar hook-basal body complex protein FliE [Flagella (VF0114)] [Campylobacter jejuni subsp. jejuni NCTC 11168]
182_CjLMG9879.fas	182_CjLMG9879	Reference	92421	24210	24704	-	flgC	1-495/495	===============	0/0	100	100	vfdb	NP_281711	(flgC) flagellar basal body rod protein FlgC [Flagella (VF0114)] [Campylobacter jejuni subsp. jejuni NCTC 11168]
182_CjLMG9879.fas	182_CjLMG9879	Reference	92421	24714	25145	-	flgB	1-432/432	===============	0/0	100	100	vfdb	NP_281712	(flgB) flagellar basal body rod protein FlgB [Flagella (VF0114)] [Campylobacter jejuni subsp. jejuni NCTC 11168]
182_CjLMG9879.fas	182_CjLMG9879	Reference	92426	28236	28970	+	fliP	1-735/735	===============	0/0	100	100	vfdb	NP_281981	(fliP) flagellar biosynthesis protein FliP [Flagella (VF0114)] [Campylobacter jejuni subsp. jejuni NCTC 11168]
182_CjLMG9879.fas	182_CjLMG9879	Reference	92437	2073	2224	+	tlpA	1636-1787/2028	............==.	0/0	7.5	76.97	vfdb	NP_206899	(tlpA) membrane-bound chemoreceptor sensing arginine and bicarbonate [Pse5Ac7Ac (AI150)] [Helicobacter pylori 26695]
182_CjLMG9879.fas	182_CjLMG9879	Reference	92439	6645	7343	+	flgH	1-699/699	===============	0/0	100	98.43	vfdb	NP_281859	(flgH) flagellar L-ring protein precursor FlgH [Flagella (VF0114)] [Campylobacter jejuni subsp. jejuni NCTC 11168]
182_CjLMG9879.fas	182_CjLMG9879	Reference	92443	596	1294	+	pseF	1-699/699	===============	0/0	100	100	vfdb	NP_282457	(pseF) acylneuraminate cytidylyltransferase [Pse5Ac7Ac Pse5Ac7Am Pse8OAc Pse5Am7AcGlnAc (AI151)] [Campylobacter jejuni subsp. jejuni NCTC 11168]
182_CjLMG9879.fas	182_CjLMG9879	Reference	92443	1278	2102	+	pseG	1-825/825	===============	0/0	100	100	vfdb	NP_282458	(pseG) UDP-24-diacetamido-246-trideoxy-beta-L-altropyranose hydrolase [Flagella (VF0114)] [Campylobacter jejuni subsp. jejuni NCTC 11168]
182_CjLMG9879.fas	182_CjLMG9879	Reference	92443	2099	2572	+	pseH	1-474/474	===============	0/0	100	93.88	vfdb	NP_282459	(pseH) N-acetyltransferase [Flagella (VF0114)] [Campylobacter jejuni subsp. jejuni NCTC 11168]
182_CjLMG9879.fas	182_CjLMG9879	Reference	92443	3886	5022	-	pseA	1-1137/1137	===============	0/0	100	99.91	vfdb	NP_282462	(pseA) pseudaminic acid biosynthesis PseA protein [Pse5Ac7Ac Pse5Ac7Am Pse8OAc Pse5Am7AcGlnAc (AI151)] [Campylobacter jejuni subsp. jejuni NCTC 11168]
182_CjLMG9879.fas	182_CjLMG9879	Reference	92446	4020	4826	+	cdtA	1-807/807	===============	0/0	100	100	vfdb	NP_281292	(cdtA) cytolethal distending toxin A [CDT (VF0115)] [Campylobacter jejuni subsp. jejuni NCTC 11168]
182_CjLMG9879.fas	182_CjLMG9879	Reference	92446	4823	5620	+	cdtB	1-798/798	===============	0/0	100	100	vfdb	NP_281291	(cdtB) cytolethal distending toxin B [CDT (VF0115)] [Campylobacter jejuni subsp. jejuni NCTC 11168]
182_CjLMG9879.fas	182_CjLMG9879	Reference	92446	5631	6200	+	cdtC	1-570/570	===============	0/0	100	100	vfdb	NP_281290	(cdtC) cytolethal distending toxin C [CDT (VF0115)] [Campylobacter jejuni subsp. jejuni NCTC 11168]
182_CjLMG9879.fas	182_CjLMG9879	Reference	92448	25	249	+	maf4	1078-1302/1950	.......=/==....	2019-04-02	11.44	87.22	vfdb	YP_002344724	(maf4) motility accessory factor [Pse5Ac7Ac Pse5Ac7Am Pse8OAc Pse5Am7AcGlnAc (AI151)] [Campylobacter jejuni subsp. jejuni NCTC 11168]
182_CjLMG9879.fas	182_CjLMG9879	Reference	92458	44	1294	-	rpoN	1-1251/1251	===============	0/0	100	98.96	vfdb	YP_002344093	(rpoN) RNA polymerase factor sigma-54 [Pse5Ac7Ac Pse5Ac7Am Pse8OAc Pse5Am7AcGlnAc (AI151)] [Campylobacter jejuni subsp. jejuni NCTC 11168]
182_CjLMG9879.fas	182_CjLMG9879	Reference	92461	3257	4375	-	jlpA	1-1119/1119	===============	0/0	100	97.94	vfdb	NP_282133	(jlpA) lipoprotein [JlpA (VF0329)] [Campylobacter jejuni subsp. jejuni NCTC 11168]
182_CjLMG9879.fas	182_CjLMG9879	Reference	92463	16	286	+	pseE/maf5	1-271/1887	===............	0/0	14.36	99.63	vfdb	NP_282483	(pseE/maf5) motility accessory factor PseE [Pse5Ac7Ac Pse5Ac7Am Pse8OAc Pse5Am7AcGlnAc (AI151)] [Campylobacter jejuni subsp. jejuni NCTC 11168]
182_CjLMG9879.fas	182_CjLMG9879	Reference	92464	1	736	+	flaA	798-1527/1719	......==/=====.	2019-06-01	42.47	93.48	vfdb	NP_282485	(flaA) flagellin [Flagella (VF0114)] [Campylobacter jejuni subsp. jejuni NCTC 11168]
182_CjLMG9879.fas	182_CjLMG9879	Reference	92469	12226	12612	-	fliS	1-387/387	===============	0/0	100	100	vfdb	NP_281733	(fliS) flagellar protein FliS [Flagella (VF0114)] [Campylobacter jejuni subsp. jejuni NCTC 11168]
182_CjLMG9879.fas	182_CjLMG9879	Reference	92469	12624	14552	-	fliD	1-1929/1929	===============	0/0	100	100	vfdb	NP_281732	(fliD) flagellar capping protein FliD [Flagella (VF0114)] [Campylobacter jejuni subsp. jejuni NCTC 11168]
182_CjLMG9879.fas	182_CjLMG9879	Reference	92469	14555	14920	-	flaG	1-366/366	===============	0/0	100	100	vfdb	NP_281731	(flaG) flagellar protein FlaG [Flagella (VF0114)] [Campylobacter jejuni subsp. jejuni NCTC 11168]
182_CjLMG9879.fas	182_CjLMG9879	Reference	92472	2198	3222	-	pseI	1-1025/1032	===============	0/0	99.32	97.66	vfdb	NP_282463	(pseI) N-acetylneuraminic acid synthetase [Pse5Ac7Ac Pse5Ac7Am Pse8OAc Pse5Am7AcGlnAc (AI151)] [Campylobacter jejuni subsp. jejuni NCTC 11168]
182_CjLMG9879.fas	182_CjLMG9879	Reference	92474	24517	26883	+	pflA	1-2367/2367	===============	0/0	100	100	vfdb	NP_282693	(pflA) paralysed flagellum protein [Flagella (VF0114)] [Campylobacter jejuni subsp. jejuni NCTC 11168]
182_CjLMG9879.fas	182_CjLMG9879	Reference	92476	26	796	-	ptmA	1-771/771	===============	0/0	100	97.28	vfdb	NP_282478	(ptmA) flagellin modification protein A [Flagella (VF0114)] [Campylobacter jejuni subsp. jejuni NCTC 11168]
182_CjLMG9879.fas	182_CjLMG9879	Reference	92476	796	1503	-	ptmB	1-708/708	===============	0/0	100	98.87	vfdb	NP_282477	(ptmB) acylneuraminate cytidylyltransferase [Flagella (VF0114)] [Campylobacter jejuni subsp. jejuni NCTC 11168]
182_CjLMG9879.fas	182_CjLMG9879	Reference	92477	4424	4732	-	fliN	1-309/309	===============	0/0	100	99.03	vfdb	NP_281542	(fliN) flagellar motor switch protein FliN [Flagella (VF0114)] [Campylobacter jejuni subsp. jejuni NCTC 11168]
182_CjLMG9879.fas	182_CjLMG9879	Reference	92479	10512	10684	-	cheV3	563-735/1302	......===......	0/0	13.29	75.72	vfdb	NP_207394	(cheV3) chemotaxis coupling protein CheV3 [Pse5Ac7Ac (AI150)] [Helicobacter pylori 26695]
182_CjLMG9879.fas	182_CjLMG9879	Reference	92480	25091	26391	-	flgR	1-1302/1302	========/======	2019-01-01	99.92	98.92	vfdb	NP_282174	(flgR) sigma-54 associated transcriptional activator [Pse5Ac7Ac Pse5Ac7Am Pse8OAc Pse5Am7AcGlnAc (AI151)] [Campylobacter jejuni subsp. jejuni NCTC 11168]
182_CjLMG9879.fas	182_CjLMG9879	Reference	92480	26448	26897	-	flgQ	1-450/450	===============	0/0	100	98.89	vfdb	YP_002344420	(flgQ) required for flagellar motility [Pse5Ac7Ac Pse5Ac7Am Pse8OAc Pse5Am7AcGlnAc (AI151)] [Campylobacter jejuni subsp. jejuni NCTC 11168]
182_CjLMG9879.fas	182_CjLMG9879	Reference	92480	26873	27388	-	flgP	1-516/516	===============	0/0	100	98.06	vfdb	YP_002344421	(flgP) required for flagellar motility [Pse5Ac7Ac Pse5Ac7Am Pse8OAc Pse5Am7AcGlnAc (AI151)] [Campylobacter jejuni subsp. jejuni NCTC 11168]
182_CjLMG9879.fas	182_CjLMG9879	Reference	92480	79243	79632	+	fliW	1-390/390	===============	0/0	100	100	vfdb	YP_002344468	(fliW) flagellar assembly protein FliW [Pse5Ac7Ac Pse5Ac7Am Pse8OAc Pse5Am7AcGlnAc (AI151)] [Campylobacter jejuni subsp. jejuni NCTC 11168]
182_CjLMG9879.fas	182_CjLMG9879	Reference	92483	1533	2663	-	pseC	1-1131/1131	===============	0/0	100	99.91	vfdb	NP_282440	(pseC) C4 aminotransferase [Pse5Ac7Ac Pse5Ac7Am Pse8OAc Pse5Am7AcGlnAc (AI151)] [Campylobacter jejuni subsp. jejuni NCTC 11168]
182_CjLMG9879.fas	182_CjLMG9879	Reference	92483	2665	3669	-	pseB	1-1005/1005	===============	0/0	100	97.81	vfdb	NP_282439	(pseB) UDP-GlcNAc-specific C46 dehydratase/C5 epimerase [Pse5Ac7Ac Pse5Ac7Am Pse8OAc Pse5Am7AcGlnAc (AI151)] [Campylobacter jejuni subsp. jejuni NCTC 11168]
182_CjLMG9879.fas	182_CjLMG9879	Reference	92483	38128	39405	-	porA	1-1275/1275	========/======	2019-03-01	100	98.2	vfdb	NP_282406	(porA) major outer membrane protein [MOMP (VF0328)] [Campylobacter jejuni subsp. jejuni NCTC 11168]
182_CjLMG9879.fas	182_CjLMG9879	Reference	92483	57567	57887	-	ciaC	1-321/321	===============	0/0	100	100	vfdb	YP_002344633	(ciaC) Campylobacter invasion antigen C [CiaC (VF0415)] [Campylobacter jejuni subsp. jejuni NCTC 11168]
182_CjLMG9879.fas	182_CjLMG9879	Reference	92484	6488	7048	+	gmhB	1-561/561	===============	0/0	100	98.04	vfdb	NP_282299	(gmhB) DD-heptose 17-bisphosphate phosphatase [LOS (CVF396)] [Campylobacter jejuni subsp. jejuni NCTC 11168]
182_CjLMG9879.fas	182_CjLMG9879	Reference	92484	7049	8002	+	hldD	1-954/954	===============	0/0	100	96.02	vfdb	NP_282298	(hldD) ADP-glyceromanno-heptose 6-epimerase [LOS (VF0326)] [Campylobacter jejuni subsp. jejuni NCTC 11168]
182_CjLMG9879.fas	182_CjLMG9879	Reference	92484	7995	9380	+	hldE	1-1386/1386	===============	0/0	100	95.02	vfdb	NP_282297	(hldE) bifunctional D-beta-D-heptose 7-phosphate kinase/D-beta-D-heptose 1-phosphate adenylyltransferase [LOS (VF0326)] [Campylobacter jejuni subsp. jejuni NCTC 11168]
182_CjLMG9879.fas	182_CjLMG9879	Reference	92484	9377	9937	+	gmhA	1-561/561	===============	0/0	100	93.41	vfdb	NP_282296	(gmhA) phosphoheptose isomerase [LOS (VF0326)] [Campylobacter jejuni subsp. jejuni NCTC 11168]
182_CjLMG9879.fas	182_CjLMG9879	Reference	92484	9920	10877	-	waaF	1-958/960	===============	0/0	99.79	95.41	vfdb	NP_282295	(waaF) heptosyltransferase II [LOS (VF0326)] [Campylobacter jejuni subsp. jejuni NCTC 11168]
182_CjLMG9879.fas	182_CjLMG9879	Reference	92484	10936	11721	+	waaV	1-786/825	===============	0/0	95.27	92.37	vfdb	NP_282294	(waaV) glucosyltransferase [LOS (VF0326)] [Campylobacter jejuni subsp. jejuni NCTC 11168]
182_CjLMG9879.fas	182_CjLMG9879	Reference	92484	13388	14340	-	neuC1	2-951/1116	========/====..	2019-11-07	84.77	77.53	vfdb	NP_282290	(neuC1) UDP-N-acetylglucosamine 2-epimerase [LOS (VF0326)] [Campylobacter jejuni subsp. jejuni NCTC 11168]
182_CjLMG9879.fas	182_CjLMG9879	Reference	92484	14344	15318	-	neuB1	55-1026/1032	========/======	2013-06-01	93.7	75.82	vfdb	NP_282289	(neuB1) sialic acid synthase [LOS (VF0326)] [Campylobacter jejuni subsp. jejuni NCTC 11168]
182_CjLMG9879.fas	182_CjLMG9879	Reference	92484	16350	16923	+	wlaN	8-587/912	========/==....	2014-07-01	62.5	75.69	vfdb	NP_282287	(wlaN) beta-13 galactosyltransferase [LOS (VF0326)] [Campylobacter jejuni subsp. jejuni NCTC 11168]
182_CjLMG9879.fas	182_CjLMG9879	Reference	92487	2318	2863	+	rfbC	1-546/546	========/======	2019-04-02	99.63	83.21	vfdb	NP_282571	(rfbC) dTDP-4-dehydrorhamnose 35-epimerase [Capsule (VF0323)] [Campylobacter jejuni subsp. jejuni NCTC 11168]
182_CjLMG9879.fas	182_CjLMG9879	Reference	92488	1	274	+	pseD/maf2	13-286/1962	===............	0/0	13.97	97.81	vfdb	NP_282479	(pseD/maf2) motility accessory factor PseD [Pse5Ac7Ac Pse5Ac7Am Pse8OAc Pse5Am7AcGlnAc (AI151)] [Campylobacter jejuni subsp. jejuni NCTC 11168]
182_CjLMG9879.fas	182_CjLMG9879	Reference	92490	9279	10222	-	kpsF	1-944/948	===============	0/0	99.58	95.34	vfdb	NP_282584	(kpsF) D-arabinose 5-phosphate isomerase [Capsule (VF0323)] [Campylobacter jejuni subsp. jejuni NCTC 11168]
182_CjLMG9879.fas	182_CjLMG9879	Reference	92490	10232	11890	-	kpsD	1-1659/1659	===============	0/0	100	99.28	vfdb	NP_282585	(kpsD) capsule polysaccharide export system periplasmic protein [Capsule (VF0323)] [Campylobacter jejuni subsp. jejuni NCTC 11168]
182_CjLMG9879.fas	182_CjLMG9879	Reference	92490	11892	13010	-	kpsE	1-1119/1119	===============	0/0	100	99.64	vfdb	NP_282586	(kpsE) capsule polysaccharide export system inner membrane protein [Capsule (VF0323)] [Campylobacter jejuni subsp. jejuni NCTC 11168]
182_CjLMG9879.fas	182_CjLMG9879	Reference	92490	13010	13672	-	kpsT	1-663/663	===============	0/0	100	99.85	vfdb	NP_282587	(kpsT) capsule polysaccharide export ATP-binding protein [Capsule (VF0323)] [Campylobacter jejuni subsp. jejuni NCTC 11168]
182_CjLMG9879.fas	182_CjLMG9879	Reference	92490	13669	14451	-	kpsM	1-783/783	===============	0/0	100	100	vfdb	NP_282588	(kpsM) capsule polysaccharide export system inner membrane protein [Capsule (VF0323)] [Campylobacter jejuni subsp. jejuni NCTC 11168]
182_CjLMG9879.fas	182_CjLMG9879	Reference	92490	25214	26260	+	flgI	1-1047/1047	===============	0/0	100	99.33	vfdb	NP_282602	(flgI) flagellar P-ring protein precursor FlgI [Flagella (VF0114)] [Campylobacter jejuni subsp. jejuni NCTC 11168]
182_CjLMG9879.fas	182_CjLMG9879	Reference	92490	26260	26601	+	flgJ	1-342/342	===============	0/0	100	99.12	vfdb	YP_002344845	(flgJ) flagellar rod assembly protein/muramidase FlgJ [Pse5Ac7Ac Pse5Ac7Am Pse8OAc Pse5Am7AcGlnAc (AI151)] [Campylobacter jejuni subsp. jejuni NCTC 11168]
182_CjLMG9879.fas	182_CjLMG9879	Reference	92490	26664	26861	+	flgM	1-198/198	===============	0/0	100	98.99	vfdb	YP_002344846	(flgM) negative regulator of flagellin synthesis [Pse5Ac7Ac Pse5Ac7Am Pse8OAc Pse5Am7AcGlnAc (AI151)] [Campylobacter jejuni subsp. jejuni NCTC 11168]
182_CjLMG9879.fas	182_CjLMG9879	Reference	92490	27348	29174	+	flgK	1-1827/1827	===============	0/0	100	99.89	vfdb	NP_282606	(flgK) flagellar hook-associated protein 1 FlgK [Flagella (VF0114)] [Campylobacter jejuni subsp. jejuni NCTC 11168]
182_CjLMG9879.fas	182_CjLMG9879	Reference	92490	40660	41619	-	cadF	1-960/960	===============	0/0	100	100	vfdb	NP_282616	(cadF) outer membrane fibronectin-binding protein [CadF (VF0322)] [Campylobacter jejuni subsp. jejuni NCTC 11168]
182_CjLMG9879.fas	182_CjLMG9879	Reference	92491	479	938	-	neuA1	55-515/1611	=====.../......	2019-07-04	28.37	81.9	vfdb	NP_282291	(neuA1) bifunctional beta-14-N-acetylgalactosaminyltransferase/CMP-Neu5Ac synthase [LOS (VF0326)] [Campylobacter jejuni subsp. jejuni NCTC 11168]
182_CjLMG9879.fas	182_CjLMG9879	Reference	92491	1145	2322	-	Cj1136	1-1156/1173	========/======	1932-09-01	98.12	79.46	vfdb	NP_282284	(Cj1136) glucosyltransferase [LOS (VF0326)] [Campylobacter jejuni subsp. jejuni NCTC 11168]
182_CjLMG9879.fas	182_CjLMG9879	Reference	92491	2326	3874	-	Cj1135	1-1548/1548	========/======	2019-03-02	99.94	89.03	vfdb	NP_282283	(Cj1135) glucosyltransferase [LOS (VF0326)] [Campylobacter jejuni subsp. jejuni NCTC 11168]
182_CjLMG9879.fas	182_CjLMG9879	Reference	92491	3871	4758	-	htrB	1-888/888	===============	0/0	100	95.5	vfdb	NP_282282	(htrB) lipid A biosynthesis lauroyl acyltransferase [LOS (VF0326)] [Campylobacter jejuni subsp. jejuni NCTC 11168]
182_CjLMG9879.fas	182_CjLMG9879	Reference	92491	4748	5776	-	waaC	1-1029/1029	===============	0/0	100	97.28	vfdb	NP_282281	(waaC) heptosyltransferase I [LOS (VF0326)] [Campylobacter jejuni subsp. jejuni NCTC 11168]
182_CjLMG9879.fas	182_CjLMG9879	Reference	92491	21553	21945	+	cheY	1-393/393	===============	0/0	100	99.75	vfdb	YP_002344511	(cheY) chemotaxis regulatory protein [Pse5Ac7Ac Pse5Ac7Am Pse8OAc Pse5Am7AcGlnAc (AI151)] [Campylobacter jejuni subsp. jejuni NCTC 11168]
182_CjLMG9879.fas	182_CjLMG9879	Reference	92492	18820	19356	+	fliL	1-537/537	===============	0/0	100	98.32	vfdb	NP_282549	(fliL) flagellar basal body protein FliL [Flagella (VF0114)] [Campylobacter jejuni subsp. jejuni NCTC 11168]
182_CjLMG9879.fas	182_CjLMG9879	Reference	92492	22672	23856	-	kpsS	1-1185/1185	===============	0/0	100	100	vfdb	NP_282554	(kpsS) capsule polysaccharide modification protein [Capsule (VF0323)] [Campylobacter jejuni subsp. jejuni NCTC 11168]
182_CjLMG9879.fas	182_CjLMG9879	Reference	92492	23853	25922	-	kpsC	1-2070/2070	===============	0/0	100	99.76	vfdb	NP_282555	(kpsC) capsule polysaccharide modification protein [Capsule (VF0323)] [Campylobacter jejuni subsp. jejuni NCTC 11168]
182_CjLMG9879.fas	182_CjLMG9879	Reference	92492	25919	26431	-	cysC	1-513/513	===============	0/0	100	97.86	vfdb	NP_282556	(cysC) adenylylsulfate kinase [Capsule (VF0323)] [Campylobacter jejuni subsp. jejuni NCTC 11168]
182_CjLMG9879.fas	182_CjLMG9879	Reference	92492	26422	27182	-	Cj1416c	1-761/762	===============	0/0	99.87	99.21	vfdb	NP_282557	(Cj1416c) sugar nucleotidyltransferase [Capsule (VF0323)] [Campylobacter jejuni subsp. jejuni NCTC 11168]
182_CjLMG9879.fas	182_CjLMG9879	Reference	92492	27184	27786	-	Cj1417c	1-603/603	===============	0/0	100	98.51	vfdb	NP_282558	(Cj1417c) amidotransferase [Capsule biosynthesis and transport (CVF393)] [Campylobacter jejuni subsp. jejuni NCTC 11168]
182_CjLMG9879.fas	182_CjLMG9879	Reference	92492	30131	30892	-	Cj1419c	1-762/762	===============	0/0	100	99.74	vfdb	NP_282560	(Cj1419c) methyltransferase [Capsule biosynthesis and transport (CVF393)] [Campylobacter jejuni subsp. jejuni NCTC 11168]
182_CjLMG9879.fas	182_CjLMG9879	Reference	92492	30945	31718	-	Cj1420c	1-774/774	===============	0/0	100	99.35	vfdb	NP_282561	(Cj1420c) methyltransferase [Capsule biosynthesis and transport (CVF393)] [Campylobacter jejuni subsp. jejuni NCTC 11168]
182_CjLMG9879.fas	182_CjLMG9879	Reference	92492	35627	36268	-	hddC	1-642/666	===============	0/0	96.4	91.12	vfdb	NP_282564	(hddC) D-glycero-D-manno-heptose 1-phosphate guanosyltransferase [Capsule (VF0323)] [Campylobacter jejuni subsp. jejuni NCTC 11168]
182_CjLMG9879.fas	182_CjLMG9879	Reference	92492	36256	36861	-	gmhA2	1-606/606	===============	0/0	100	92.57	vfdb	NP_282565	(gmhA2) phosphoheptose isomerase [Capsule (VF0323)] [Campylobacter jejuni subsp. jejuni NCTC 11168]
182_CjLMG9879.fas	182_CjLMG9879	Reference	92492	36849	37868	-	hddA	1-1020/1020	===============	0/0	100	94.41	vfdb	NP_282566	(hddA) D-glycero-D-manno-heptose 7-phosphate kinase [Capsule (VF0323)] [Campylobacter jejuni subsp. jejuni NCTC 11168]
182_CjLMG9879.fas	182_CjLMG9879	Reference	92493	1	180	+	flaA	1540-1719/1719	.............==	0/0	10.47	98.33	vfdb	NP_282485	(flaA) flagellin [Flagella (VF0114)] [Campylobacter jejuni subsp. jejuni NCTC 11168]
182_CjLMG9879.fas	182_CjLMG9879	Reference	92493	325	431	+	flaB	1-107/1719	=..............	0/0	6.22	99.06	vfdb	NP_282484	(flaB) flagellin [Flagella (VF0114)] [Campylobacter jejuni subsp. jejuni NCTC 11168]
182_CjLMG9879.fas	182_CjLMG9879	Reference	92495	1	347	+	pseD/maf2	1045-1391/1962	.......=/==....	2019-04-02	17.58	77.94	vfdb	NP_282479	(pseD/maf2) motility accessory factor PseD [Pse5Ac7Ac Pse5Ac7Am Pse8OAc Pse5Am7AcGlnAc (AI151)] [Campylobacter jejuni subsp. jejuni NCTC 11168]
182_CjLMG9879.fas	182_CjLMG9879	Reference	92496	1602	2393	-	flgG	1-792/792	===============	0/0	100	99.87	vfdb	NP_281870	(flgG) flagellar basal-body rod protein FlgG [Flagella (VF0114)] [Campylobacter jejuni subsp. jejuni NCTC 11168]
182_CjLMG9879.fas	182_CjLMG9879	Reference	92496	2422	3234	-	flgF	1-813/813	===============	0/0	100	100	vfdb	NP_281869	(flgF) flagellar basal-body rod protein [Flagella (VF0114)] [Campylobacter jejuni subsp. jejuni NCTC 11168]
182_CjLMG9879.fas	182_CjLMG9879	Reference	92498	4422	5201	+	pebA	1-780/780	===============	0/0	100	99.23	vfdb	NP_282073	(pebA) bifunctional adhesin/ABC transporter aspartate/glutamate-binding protein [PEB1 (VF0327)] [Campylobacter jejuni subsp. jejuni NCTC 11168]
182_CjLMG9879.fas	182_CjLMG9879	Reference	92498	10633	12465	+	ciaB	1-1833/1833	===============	0/0	100	100	vfdb	NP_282066	(ciaB) invasion antigen CiaB [CiaB (VF0324)] [Campylobacter jejuni subsp. jejuni NCTC 11168]
182_CjLMG9879.fas	182_CjLMG9879	Reference	92499	1	569	-	flaB	215-783/1719	.======........	0/0	33.1	97.36	vfdb	NP_282484	(flaB) flagellin [Flagella (VF0114)] [Campylobacter jejuni subsp. jejuni NCTC 11168]
182_CjLMG9879.fas	182_CjLMG9879	Reference	92500	9709	10485	+	motA	1-777/777	===============	0/0	100	100	vfdb	NP_281528	(motA) flagellar motor protein MotA [Flagella (VF0114)] [Campylobacter jejuni subsp. jejuni NCTC 11168]
182_CjLMG9879.fas	182_CjLMG9879	Reference	92500	10488	11231	+	motB	1-744/744	===============	0/0	100	99.33	vfdb	NP_281527	(motB) flagellar motor protein MotB [Flagella (VF0114)] [Campylobacter jejuni subsp. jejuni NCTC 11168]
182_CjLMG9879.fas	182_CjLMG9879	Reference	92500	11237	12325	-	flhB	1-1089/1089	===============	0/0	100	100	vfdb	NP_281526	(flhB) flagellar biosynthetic protein [Flagella (VF0114)] [Campylobacter jejuni subsp. jejuni NCTC 11168]
182_CjLMG9879.fas	182_CjLMG9879	Reference	92500	23418	24248	-	fliH	1-831/831	===============	0/0	100	99.88	vfdb	NP_281511	(fliH) flagellar assembly protein H [Flagella (VF0114)] [Campylobacter jejuni subsp. jejuni NCTC 11168]
182_CjLMG9879.fas	182_CjLMG9879	Reference	92500	24256	25284	-	fliG	1-1029/1029	===============	0/0	100	100	vfdb	NP_281510	(fliG) flagellar motor switch protein G [Flagella (VF0114)] [Campylobacter jejuni subsp. jejuni NCTC 11168]
182_CjLMG9879.fas	182_CjLMG9879	Reference	92500	25284	26966	-	fliF	1-1683/1683	===============	0/0	100	100	vfdb	NP_281509	(fliF) flagellar M-ring protein FliF [Flagella (VF0114)] [Campylobacter jejuni subsp. jejuni NCTC 11168]
182_CjLMG9879.fas	182_CjLMG9879	Reference	92500	89267	90223	+	cheV	1-957/957	===============	0/0	100	100	vfdb	YP_002343726	(cheV) chemotaxis protein [Pse5Ac7Ac Pse5Ac7Am Pse8OAc Pse5Am7AcGlnAc (AI151)] [Campylobacter jejuni subsp. jejuni NCTC 11168]
182_CjLMG9879.fas	182_CjLMG9879	Reference	92500	90227	92536	+	cheA	1-2310/2310	===============	0/0	100	99.91	vfdb	YP_002343725	(cheA) chemotaxis histidine kinase [Pse5Ac7Ac Pse5Ac7Am Pse8OAc Pse5Am7AcGlnAc (AI151)] [Campylobacter jejuni subsp. jejuni NCTC 11168]
182_CjLMG9879.fas	182_CjLMG9879	Reference	92500	92541	93062	+	cheW	1-522/522	===============	0/0	100	100	vfdb	YP_002343724	(cheW) chemotaxis protein [Pse5Ac7Ac Pse5Ac7Am Pse8OAc Pse5Am7AcGlnAc (AI151)] [Campylobacter jejuni subsp. jejuni NCTC 11168]
182_CjLMG9879.fas	182_CjLMG9879	Reference	92501	18751	18923	+	cheV3	595-767/1302	......===......	0/0	13.29	76.3	vfdb	NP_207394	(cheV3) chemotaxis coupling protein CheV3 [Pse5Ac7Ac (AI150)] [Helicobacter pylori 26695]
182_CjLMG9879.fas	182_CjLMG9879	Reference	92501	30020	30787	+	fliR	1-768/768	===============	0/0	100	99.87	vfdb	NP_282326	(fliR) flagellar biosynthetic protein FliR [Flagella (VF0114)] [Campylobacter jejuni subsp. jejuni NCTC 11168]
186_CjLMG9081.fas	186_CjLMG9081	Reference	92956	26	796	-	ptmA	1-771/771	===============	0/0	100	97.8	vfdb	NP_282478	(ptmA) flagellin modification protein A [Flagella (VF0114)] [Campylobacter jejuni subsp. jejuni NCTC 11168]
186_CjLMG9081.fas	186_CjLMG9081	Reference	92956	796	1503	-	ptmB	1-708/708	===============	0/0	100	99.29	vfdb	NP_282477	(ptmB) acylneuraminate cytidylyltransferase [Flagella (VF0114)] [Campylobacter jejuni subsp. jejuni NCTC 11168]
186_CjLMG9081.fas	186_CjLMG9081	Reference	92960	1	262	-	pseE/maf5	866-1127/1887	......===......	0/0	13.88	94.66	vfdb	NP_282483	(pseE/maf5) motility accessory factor PseE [Pse5Ac7Ac Pse5Ac7Am Pse8OAc Pse5Am7AcGlnAc (AI151)] [Campylobacter jejuni subsp. jejuni NCTC 11168]
186_CjLMG9081.fas	186_CjLMG9081	Reference	92961	11853	12602	+	flaC	1-750/750	===============	0/0	100	99.73	vfdb	NP_281892	(flaC) flagellin [Flagella (VF0114)] [Campylobacter jejuni subsp. jejuni NCTC 11168]
186_CjLMG9081.fas	186_CjLMG9081	Reference	92962	23912	24208	-	fliE	1-297/297	===============	0/0	100	98.99	vfdb	NP_281710	(fliE) flagellar hook-basal body complex protein FliE [Flagella (VF0114)] [Campylobacter jejuni subsp. jejuni NCTC 11168]
186_CjLMG9081.fas	186_CjLMG9081	Reference	92962	24215	24709	-	flgC	1-495/495	===============	0/0	100	99.19	vfdb	NP_281711	(flgC) flagellar basal body rod protein FlgC [Flagella (VF0114)] [Campylobacter jejuni subsp. jejuni NCTC 11168]
186_CjLMG9081.fas	186_CjLMG9081	Reference	92962	24719	25150	-	flgB	1-432/432	===============	0/0	100	97.22	vfdb	NP_281712	(flgB) flagellar basal body rod protein FlgB [Flagella (VF0114)] [Campylobacter jejuni subsp. jejuni NCTC 11168]
186_CjLMG9081.fas	186_CjLMG9081	Reference	92962	44939	45304	+	flaG	1-366/366	===============	0/0	100	98.36	vfdb	NP_281731	(flaG) flagellar protein FlaG [Flagella (VF0114)] [Campylobacter jejuni subsp. jejuni NCTC 11168]
186_CjLMG9081.fas	186_CjLMG9081	Reference	92962	45307	47238	+	fliD	1-1929/1929	========/======	2019-03-01	100	97.31	vfdb	NP_281732	(fliD) flagellar capping protein FliD [Flagella (VF0114)] [Campylobacter jejuni subsp. jejuni NCTC 11168]
186_CjLMG9081.fas	186_CjLMG9081	Reference	92962	47250	47636	+	fliS	1-387/387	===============	0/0	100	100	vfdb	NP_281733	(fliS) flagellar protein FliS [Flagella (VF0114)] [Campylobacter jejuni subsp. jejuni NCTC 11168]
186_CjLMG9081.fas	186_CjLMG9081	Reference	92963	1	627	+	pseE/maf5	1261-1887/1887	..........=====	0/0	33.23	98.09	vfdb	NP_282483	(pseE/maf5) motility accessory factor PseE [Pse5Ac7Ac Pse5Ac7Am Pse8OAc Pse5Am7AcGlnAc (AI151)] [Campylobacter jejuni subsp. jejuni NCTC 11168]
186_CjLMG9081.fas	186_CjLMG9081	Reference	92963	658	819	-	flaB	1558-1719/1719	.............==	0/0	9.42	92.59	vfdb	NP_282484	(flaB) flagellin [Flagella (VF0114)] [Campylobacter jejuni subsp. jejuni NCTC 11168]
186_CjLMG9081.fas	186_CjLMG9081	Reference	92965	4923	5492	-	cdtC	1-570/570	===============	0/0	100	99.65	vfdb	NP_281290	(cdtC) cytolethal distending toxin C [CDT (VF0115)] [Campylobacter jejuni subsp. jejuni NCTC 11168]
186_CjLMG9081.fas	186_CjLMG9081	Reference	92965	5503	6300	-	cdtB	1-798/798	===============	0/0	100	99.75	vfdb	NP_281291	(cdtB) cytolethal distending toxin B [CDT (VF0115)] [Campylobacter jejuni subsp. jejuni NCTC 11168]
186_CjLMG9081.fas	186_CjLMG9081	Reference	92965	6297	7103	-	cdtA	1-807/807	===============	0/0	100	99.38	vfdb	NP_281292	(cdtA) cytolethal distending toxin A [CDT (VF0115)] [Campylobacter jejuni subsp. jejuni NCTC 11168]
186_CjLMG9081.fas	186_CjLMG9081	Reference	92966	1	527	-	pseD/maf2	1436-1962/1962	..........=====	0/0	26.86	95.07	vfdb	NP_282479	(pseD/maf2) motility accessory factor PseD [Pse5Ac7Ac Pse5Ac7Am Pse8OAc Pse5Am7AcGlnAc (AI151)] [Campylobacter jejuni subsp. jejuni NCTC 11168]
186_CjLMG9081.fas	186_CjLMG9081	Reference	92970	8122	9804	+	fliF	1-1683/1683	===============	0/0	100	98.1	vfdb	NP_281509	(fliF) flagellar M-ring protein FliF [Flagella (VF0114)] [Campylobacter jejuni subsp. jejuni NCTC 11168]
186_CjLMG9081.fas	186_CjLMG9081	Reference	92970	9804	10832	+	fliG	1-1029/1029	===============	0/0	100	99.22	vfdb	NP_281510	(fliG) flagellar motor switch protein G [Flagella (VF0114)] [Campylobacter jejuni subsp. jejuni NCTC 11168]
186_CjLMG9081.fas	186_CjLMG9081	Reference	92970	10840	11670	+	fliH	1-831/831	===============	0/0	100	99.76	vfdb	NP_281511	(fliH) flagellar assembly protein H [Flagella (VF0114)] [Campylobacter jejuni subsp. jejuni NCTC 11168]
186_CjLMG9081.fas	186_CjLMG9081	Reference	92971	7	393	-	pseD/maf2	264-650/1962	..===..........	0/0	19.72	93.54	vfdb	NP_282479	(pseD/maf2) motility accessory factor PseD [Pse5Ac7Ac Pse5Ac7Am Pse8OAc Pse5Am7AcGlnAc (AI151)] [Campylobacter jejuni subsp. jejuni NCTC 11168]
186_CjLMG9081.fas	186_CjLMG9081	Reference	92972	9040	10872	-	ciaB	1-1833/1833	===============	0/0	100	98.85	vfdb	NP_282066	(ciaB) invasion antigen CiaB [CiaB (VF0324)] [Campylobacter jejuni subsp. jejuni NCTC 11168]
186_CjLMG9081.fas	186_CjLMG9081	Reference	92972	16304	17083	-	pebA	1-780/780	===============	0/0	100	99.61	vfdb	NP_282073	(pebA) bifunctional adhesin/ABC transporter aspartate/glutamate-binding protein [PEB1 (VF0327)] [Campylobacter jejuni subsp. jejuni NCTC 11168]
186_CjLMG9081.fas	186_CjLMG9081	Reference	92974	94	483	+	fliW	1-390/390	===============	0/0	100	100	vfdb	YP_002344468	(fliW) flagellar assembly protein FliW [Pse5Ac7Ac Pse5Ac7Am Pse8OAc Pse5Am7AcGlnAc (AI151)] [Campylobacter jejuni subsp. jejuni NCTC 11168]
186_CjLMG9081.fas	186_CjLMG9081	Reference	92974	33891	34036	-	tlpB	1177-1322/1698	..........==...	0/0	8.6	77.4	vfdb	NP_206903	(tlpB) membrane-bound chemoreceptor sensing pH and autoinducer-2 [Pse5Ac7Ac (AI150)] [Helicobacter pylori 26695]
186_CjLMG9081.fas	186_CjLMG9081	Reference	92974	41104	41496	-	cheY	1-393/393	===============	0/0	100	99.75	vfdb	YP_002344511	(cheY) chemotaxis regulatory protein [Pse5Ac7Ac Pse5Ac7Am Pse8OAc Pse5Am7AcGlnAc (AI151)] [Campylobacter jejuni subsp. jejuni NCTC 11168]
186_CjLMG9081.fas	186_CjLMG9081	Reference	92974	56667	57695	+	waaC	1-1029/1029	===============	0/0	100	97.96	vfdb	NP_282281	(waaC) heptosyltransferase I [LOS (VF0326)] [Campylobacter jejuni subsp. jejuni NCTC 11168]
186_CjLMG9081.fas	186_CjLMG9081	Reference	92974	57685	58572	+	htrB	1-888/888	===============	0/0	100	97.75	vfdb	NP_282282	(htrB) lipid A biosynthesis lauroyl acyltransferase [LOS (VF0326)] [Campylobacter jejuni subsp. jejuni NCTC 11168]
186_CjLMG9081.fas	186_CjLMG9081	Reference	92974	58569	60113	+	Cj1135	1-1545/1548	========/======	2019-02-02	99.74	90.43	vfdb	NP_282283	(Cj1135) glucosyltransferase [LOS (VF0326)] [Campylobacter jejuni subsp. jejuni NCTC 11168]
186_CjLMG9081.fas	186_CjLMG9081	Reference	92978	47890	48405	+	flgP	1-516/516	===============	0/0	100	98.26	vfdb	YP_002344421	(flgP) required for flagellar motility [Pse5Ac7Ac Pse5Ac7Am Pse8OAc Pse5Am7AcGlnAc (AI151)] [Campylobacter jejuni subsp. jejuni NCTC 11168]
186_CjLMG9081.fas	186_CjLMG9081	Reference	92978	48381	48830	+	flgQ	1-450/450	===============	0/0	100	99.11	vfdb	YP_002344420	(flgQ) required for flagellar motility [Pse5Ac7Ac Pse5Ac7Am Pse8OAc Pse5Am7AcGlnAc (AI151)] [Campylobacter jejuni subsp. jejuni NCTC 11168]
186_CjLMG9081.fas	186_CjLMG9081	Reference	92978	48887	50188	+	flgR	1-1302/1302	===============	0/0	100	99.08	vfdb	NP_282174	(flgR) sigma-54 associated transcriptional activator [Pse5Ac7Ac Pse5Ac7Am Pse8OAc Pse5Am7AcGlnAc (AI151)] [Campylobacter jejuni subsp. jejuni NCTC 11168]
186_CjLMG9081.fas	186_CjLMG9081	Reference	92979	503	636	-	waaV	171-304/825	...===.........	0/0	16.24	77.61	vfdb	NP_282294	(waaV) glucosyltransferase [LOS (VF0326)] [Campylobacter jejuni subsp. jejuni NCTC 11168]
186_CjLMG9081.fas	186_CjLMG9081	Reference	92980	41953	42687	+	fliP	1-735/735	===============	0/0	100	98.91	vfdb	NP_281981	(fliP) flagellar biosynthesis protein FliP [Flagella (VF0114)] [Campylobacter jejuni subsp. jejuni NCTC 11168]
186_CjLMG9081.fas	186_CjLMG9081	Reference	92982	1	271	-	pseE/maf5	1-271/1887	===............	0/0	14.36	98.52	vfdb	NP_282483	(pseE/maf5) motility accessory factor PseE [Pse5Ac7Ac Pse5Ac7Am Pse8OAc Pse5Am7AcGlnAc (AI151)] [Campylobacter jejuni subsp. jejuni NCTC 11168]
186_CjLMG9081.fas	186_CjLMG9081	Reference	92984	15935	16107	-	cheV3	563-735/1302	......===......	0/0	13.29	75.72	vfdb	NP_207394	(cheV3) chemotaxis coupling protein CheV3 [Pse5Ac7Ac (AI150)] [Helicobacter pylori 26695]
186_CjLMG9081.fas	186_CjLMG9081	Reference	92985	4	262	+	pseD/maf2	887-1145/1962	......===......	0/0	13.2	82.24	vfdb	NP_282479	(pseD/maf2) motility accessory factor PseD [Pse5Ac7Ac Pse5Ac7Am Pse8OAc Pse5Am7AcGlnAc (AI151)] [Campylobacter jejuni subsp. jejuni NCTC 11168]
186_CjLMG9081.fas	186_CjLMG9081	Reference	92987	7345	8456	+	flgE	1-1088/2598	======../......	1942-09-01	41.53	85.46	vfdb	NP_282855	(flgE) flagellar hook protein [Flagella (VF0114)] [Campylobacter jejuni subsp. jejuni NCTC 11168]
186_CjLMG9081.fas	186_CjLMG9081	Reference	92987	8637	9918	+	flgE	1311-2598/2598	.......=/======	2020-07-01	49.08	82.86	vfdb	NP_282855	(flgE) flagellar hook protein [Flagella (VF0114)] [Campylobacter jejuni subsp. jejuni NCTC 11168]
186_CjLMG9081.fas	186_CjLMG9081	Reference	92987	47051	47320	-	fliQ	1-270/270	===============	0/0	100	98.15	vfdb	NP_282802	(fliQ) flagellar biosynthesis protein FliQ [Flagella (VF0114)] [Campylobacter jejuni subsp. jejuni NCTC 11168]
186_CjLMG9081.fas	186_CjLMG9081	Reference	92989	809	1897	+	flhB	1-1089/1089	===============	0/0	100	99.72	vfdb	NP_281526	(flhB) flagellar biosynthetic protein [Flagella (VF0114)] [Campylobacter jejuni subsp. jejuni NCTC 11168]
186_CjLMG9081.fas	186_CjLMG9081	Reference	92989	1903	2646	-	motB	1-744/744	===============	0/0	100	99.73	vfdb	NP_281527	(motB) flagellar motor protein MotB [Flagella (VF0114)] [Campylobacter jejuni subsp. jejuni NCTC 11168]
186_CjLMG9081.fas	186_CjLMG9081	Reference	92989	2649	3425	-	motA	1-777/777	===============	0/0	100	97.3	vfdb	NP_281528	(motA) flagellar motor protein MotA [Flagella (VF0114)] [Campylobacter jejuni subsp. jejuni NCTC 11168]
186_CjLMG9081.fas	186_CjLMG9081	Reference	92989	18951	19259	+	fliN	1-309/309	===============	0/0	100	98.38	vfdb	NP_281542	(fliN) flagellar motor switch protein FliN [Flagella (VF0114)] [Campylobacter jejuni subsp. jejuni NCTC 11168]
186_CjLMG9081.fas	186_CjLMG9081	Reference	92990	1	107	-	flaA	1-107/1719	=..............	0/0	6.22	99.06	vfdb	NP_282485	(flaA) flagellin [Flagella (VF0114)] [Campylobacter jejuni subsp. jejuni NCTC 11168]
186_CjLMG9081.fas	186_CjLMG9081	Reference	92992	15519	15839	-	ciaC	1-321/321	===============	0/0	100	99.38	vfdb	YP_002344633	(ciaC) Campylobacter invasion antigen C [CiaC (VF0415)] [Campylobacter jejuni subsp. jejuni NCTC 11168]
186_CjLMG9081.fas	186_CjLMG9081	Reference	92992	67904	68077	+	cheV3	594-767/1302	......===......	0/0	13.36	76.44	vfdb	NP_207394	(cheV3) chemotaxis coupling protein CheV3 [Pse5Ac7Ac (AI150)] [Helicobacter pylori 26695]
186_CjLMG9081.fas	186_CjLMG9081	Reference	92992	79174	79941	+	fliR	1-768/768	===============	0/0	100	98.7	vfdb	NP_282326	(fliR) flagellar biosynthetic protein FliR [Flagella (VF0114)] [Campylobacter jejuni subsp. jejuni NCTC 11168]
186_CjLMG9081.fas	186_CjLMG9081	Reference	92992	100683	101244	+	gmhB	1-561/561	========/======	2019-01-01	100	95.73	vfdb	NP_282299	(gmhB) DD-heptose 17-bisphosphate phosphatase [LOS (CVF396)] [Campylobacter jejuni subsp. jejuni NCTC 11168]
186_CjLMG9081.fas	186_CjLMG9081	Reference	92992	101245	102198	+	hldD	1-954/954	===============	0/0	100	96.86	vfdb	NP_282298	(hldD) ADP-glyceromanno-heptose 6-epimerase [LOS (VF0326)] [Campylobacter jejuni subsp. jejuni NCTC 11168]
186_CjLMG9081.fas	186_CjLMG9081	Reference	92992	102191	103576	+	hldE	1-1386/1386	===============	0/0	100	93.87	vfdb	NP_282297	(hldE) bifunctional D-beta-D-heptose 7-phosphate kinase/D-beta-D-heptose 1-phosphate adenylyltransferase [LOS (VF0326)] [Campylobacter jejuni subsp. jejuni NCTC 11168]
186_CjLMG9081.fas	186_CjLMG9081	Reference	92992	103573	104133	+	gmhA	1-561/561	===============	0/0	100	93.76	vfdb	NP_282296	(gmhA) phosphoheptose isomerase [LOS (VF0326)] [Campylobacter jejuni subsp. jejuni NCTC 11168]
186_CjLMG9081.fas	186_CjLMG9081	Reference	92992	104895	105833	-	waaF	1-939/960	========/======	2019-06-02	97.5	93.63	vfdb	NP_282295	(waaF) heptosyltransferase II [LOS (VF0326)] [Campylobacter jejuni subsp. jejuni NCTC 11168]
186_CjLMG9081.fas	186_CjLMG9081	Reference	92992	105892	106690	+	waaV	1-799/825	===============	0/0	96.85	93.12	vfdb	NP_282294	(waaV) glucosyltransferase [LOS (VF0326)] [Campylobacter jejuni subsp. jejuni NCTC 11168]
186_CjLMG9081.fas	186_CjLMG9081	Reference	92992	107642	107829	+	wlaN	8-195/912	====...........	0/0	20.61	86.17	vfdb	NP_282287	(wlaN) beta-13 galactosyltransferase [LOS (VF0326)] [Campylobacter jejuni subsp. jejuni NCTC 11168]
186_CjLMG9081.fas	186_CjLMG9081	Reference	92993	3349	4467	-	jlpA	1-1119/1119	===============	0/0	100	99.91	vfdb	NP_282133	(jlpA) lipoprotein [JlpA (VF0329)] [Campylobacter jejuni subsp. jejuni NCTC 11168]
186_CjLMG9081.fas	186_CjLMG9081	Reference	92994	24519	26885	+	pflA	1-2367/2367	===============	0/0	100	98.9	vfdb	NP_282693	(pflA) paralysed flagellum protein [Flagella (VF0114)] [Campylobacter jejuni subsp. jejuni NCTC 11168]
186_CjLMG9081.fas	186_CjLMG9081	Reference	92998	42	1061	-	flgS	1-1020/1020	===============	0/0	100	99.12	vfdb	YP_002344200	(flgS) signal transduction histidine kinase [Pse5Ac7Ac Pse5Ac7Am Pse8OAc Pse5Am7AcGlnAc (AI151)] [Campylobacter jejuni subsp. jejuni NCTC 11168]
186_CjLMG9081.fas	186_CjLMG9081	Reference	92998	24278	24940	+	flgA	1-663/663	===============	0/0	100	99.4	vfdb	YP_002344176	(flgA) flagellar basal body P-ring biosynthesis protein FlgA [Pse5Ac7Ac Pse5Ac7Am Pse8OAc Pse5Am7AcGlnAc (AI151)] [Campylobacter jejuni subsp. jejuni NCTC 11168]
186_CjLMG9081.fas	186_CjLMG9081	Reference	92999	2702	4339	-	flgE	1-1638/1638	===============	0/0	100	100	vfdb	NP_281265	(flgE) flagellar hook protein FlgE [Flagella (VF0114)] [Campylobacter jejuni subsp. jejuni NCTC 11168]
186_CjLMG9081.fas	186_CjLMG9081	Reference	92999	4343	5227	-	flgD	1-885/885	===============	0/0	100	99.44	vfdb	NP_281264	(flgD) flagellar basal-body rod modification protein FlgD [Flagella (VF0114)] [Campylobacter jejuni subsp. jejuni NCTC 11168]
186_CjLMG9081.fas	186_CjLMG9081	Reference	92999	5281	7074	-	fliK	1-1797/1797	========/======	2019-03-01	99.83	99.56	vfdb	NP_281263	(fliK) flagellar hook-length control protein FliK [Pse5Ac7Ac Pse5Ac7Am Pse8OAc Pse5Am7AcGlnAc (AI151)] [Campylobacter jejuni subsp. jejuni NCTC 11168]
186_CjLMG9081.fas	186_CjLMG9081	Reference	93001	1546	2337	-	flgG	1-792/792	===============	0/0	100	100	vfdb	NP_281870	(flgG) flagellar basal-body rod protein FlgG [Flagella (VF0114)] [Campylobacter jejuni subsp. jejuni NCTC 11168]
186_CjLMG9081.fas	186_CjLMG9081	Reference	93001	2366	3178	-	flgF	1-813/813	===============	0/0	100	99.02	vfdb	NP_281869	(flgF) flagellar basal-body rod protein [Flagella (VF0114)] [Campylobacter jejuni subsp. jejuni NCTC 11168]
186_CjLMG9081.fas	186_CjLMG9081	Reference	93001	16580	17278	+	flgH	1-699/699	===============	0/0	100	99.57	vfdb	NP_281859	(flgH) flagellar L-ring protein precursor FlgH [Flagella (VF0114)] [Campylobacter jejuni subsp. jejuni NCTC 11168]
186_CjLMG9081.fas	186_CjLMG9081	Reference	93004	1	683	-	flaA	838-1517/1719	......==/=====.	2019-07-05	39.44	85.69	vfdb	NP_282485	(flaA) flagellin [Flagella (VF0114)] [Campylobacter jejuni subsp. jejuni NCTC 11168]
186_CjLMG9081.fas	186_CjLMG9081	Reference	93005	17353	18738	+	fliI	1-1386/1386	===============	0/0	100	99.35	vfdb	NP_281405	(fliI) flagellum-specific ATP synthase FliI [Flagella (VF0114)] [Campylobacter jejuni subsp. jejuni NCTC 11168]
186_CjLMG9081.fas	186_CjLMG9081	Reference	93007	189	1220	+	pseI	1-1032/1032	===============	0/0	100	96.32	vfdb	NP_282463	(pseI) N-acetylneuraminic acid synthetase [Pse5Ac7Ac Pse5Ac7Am Pse8OAc Pse5Am7AcGlnAc (AI151)] [Campylobacter jejuni subsp. jejuni NCTC 11168]
186_CjLMG9081.fas	186_CjLMG9081	Reference	93008	18857	19393	+	fliL	1-537/537	===============	0/0	100	99.63	vfdb	NP_282549	(fliL) flagellar basal body protein FliL [Flagella (VF0114)] [Campylobacter jejuni subsp. jejuni NCTC 11168]
186_CjLMG9081.fas	186_CjLMG9081	Reference	93008	22709	23893	-	kpsS	1-1185/1185	===============	0/0	100	99.33	vfdb	NP_282554	(kpsS) capsule polysaccharide modification protein [Capsule (VF0323)] [Campylobacter jejuni subsp. jejuni NCTC 11168]
186_CjLMG9081.fas	186_CjLMG9081	Reference	93008	23890	25959	-	kpsC	1-2070/2070	===============	0/0	100	97.78	vfdb	NP_282555	(kpsC) capsule polysaccharide modification protein [Capsule (VF0323)] [Campylobacter jejuni subsp. jejuni NCTC 11168]
186_CjLMG9081.fas	186_CjLMG9081	Reference	93008	25956	26468	-	cysC	1-513/513	===============	0/0	100	98.64	vfdb	NP_282556	(cysC) adenylylsulfate kinase [Capsule (VF0323)] [Campylobacter jejuni subsp. jejuni NCTC 11168]
186_CjLMG9081.fas	186_CjLMG9081	Reference	93008	26458	27219	-	Cj1416c	1-762/762	===============	0/0	100	99.08	vfdb	NP_282557	(Cj1416c) sugar nucleotidyltransferase [Capsule (VF0323)] [Campylobacter jejuni subsp. jejuni NCTC 11168]
186_CjLMG9081.fas	186_CjLMG9081	Reference	93008	27221	27823	-	Cj1417c	1-603/603	===============	0/0	100	99.34	vfdb	NP_282558	(Cj1417c) amidotransferase [Capsule biosynthesis and transport (CVF393)] [Campylobacter jejuni subsp. jejuni NCTC 11168]
186_CjLMG9081.fas	186_CjLMG9081	Reference	93008	30168	30929	-	Cj1419c	1-762/762	===============	0/0	100	99.61	vfdb	NP_282560	(Cj1419c) methyltransferase [Capsule biosynthesis and transport (CVF393)] [Campylobacter jejuni subsp. jejuni NCTC 11168]
186_CjLMG9081.fas	186_CjLMG9081	Reference	93008	30981	31754	-	Cj1420c	1-774/774	===============	0/0	100	99.74	vfdb	NP_282561	(Cj1420c) methyltransferase [Capsule biosynthesis and transport (CVF393)] [Campylobacter jejuni subsp. jejuni NCTC 11168]
186_CjLMG9081.fas	186_CjLMG9081	Reference	93008	32908	33634	-	Cj1421c	7-734/1839	======../......	2019-05-04	39.42	86.99	vfdb	NP_282562	(Cj1421c) sugar transferase [Capsule (VF0323)] [Campylobacter jejuni subsp. jejuni NCTC 11168]
186_CjLMG9081.fas	186_CjLMG9081	Reference	93008	33669	34327	-	hddC	1-659/666	===============	0/0	98.95	91.96	vfdb	NP_282564	(hddC) D-glycero-D-manno-heptose 1-phosphate guanosyltransferase [Capsule (VF0323)] [Campylobacter jejuni subsp. jejuni NCTC 11168]
186_CjLMG9081.fas	186_CjLMG9081	Reference	93008	34315	34920	-	gmhA2	1-606/606	===============	0/0	100	94.39	vfdb	NP_282565	(gmhA2) phosphoheptose isomerase [Capsule (VF0323)] [Campylobacter jejuni subsp. jejuni NCTC 11168]
186_CjLMG9081.fas	186_CjLMG9081	Reference	93008	34908	35927	-	hddA	1-1020/1020	===============	0/0	100	94.61	vfdb	NP_282566	(hddA) D-glycero-D-manno-heptose 7-phosphate kinase [Capsule (VF0323)] [Campylobacter jejuni subsp. jejuni NCTC 11168]
186_CjLMG9081.fas	186_CjLMG9081	Reference	93008	38134	39152	-	fcl	11-1026/1041	========/======	2019-05-03	97.5	75.39	vfdb	NP_282569	(fcl) GDP-L-fucose synthetase [Capsule (VF0323)] [Campylobacter jejuni subsp. jejuni NCTC 11168]
186_CjLMG9081.fas	186_CjLMG9081	Reference	93008	39190	39722	-	rfbC	1-530/546	========/======	2019-05-03	96.89	77.34	vfdb	NP_282571	(rfbC) dTDP-4-dehydrorhamnose 35-epimerase [Capsule (VF0323)] [Campylobacter jejuni subsp. jejuni NCTC 11168]
186_CjLMG9081.fas	186_CjLMG9081	Reference	93014	1	569	+	flaB	215-783/1719	.======........	0/0	33.1	95.78	vfdb	NP_282484	(flaB) flagellin [Flagella (VF0114)] [Campylobacter jejuni subsp. jejuni NCTC 11168]
186_CjLMG9081.fas	186_CjLMG9081	Reference	93019	88	1224	+	pseA	1-1137/1137	===============	0/0	100	99.3	vfdb	NP_282462	(pseA) pseudaminic acid biosynthesis PseA protein [Pse5Ac7Ac Pse5Ac7Am Pse8OAc Pse5Am7AcGlnAc (AI151)] [Campylobacter jejuni subsp. jejuni NCTC 11168]
186_CjLMG9081.fas	186_CjLMG9081	Reference	93019	2538	3011	-	pseH	1-474/474	===============	0/0	100	93.67	vfdb	NP_282459	(pseH) N-acetyltransferase [Flagella (VF0114)] [Campylobacter jejuni subsp. jejuni NCTC 11168]
186_CjLMG9081.fas	186_CjLMG9081	Reference	93019	3008	3832	-	pseG	1-825/825	===============	0/0	100	99.64	vfdb	NP_282458	(pseG) UDP-24-diacetamido-246-trideoxy-beta-L-altropyranose hydrolase [Flagella (VF0114)] [Campylobacter jejuni subsp. jejuni NCTC 11168]
186_CjLMG9081.fas	186_CjLMG9081	Reference	93019	3816	4514	-	pseF	1-699/699	===============	0/0	100	99.28	vfdb	NP_282457	(pseF) acylneuraminate cytidylyltransferase [Pse5Ac7Ac Pse5Ac7Am Pse8OAc Pse5Am7AcGlnAc (AI151)] [Campylobacter jejuni subsp. jejuni NCTC 11168]
186_CjLMG9081.fas	186_CjLMG9081	Reference	93022	1	390	+	pseE/maf5	249-638/1887	.=====.........	0/0	20.67	97.95	vfdb	NP_282483	(pseE/maf5) motility accessory factor PseE [Pse5Ac7Ac Pse5Ac7Am Pse8OAc Pse5Am7AcGlnAc (AI151)] [Campylobacter jejuni subsp. jejuni NCTC 11168]
186_CjLMG9081.fas	186_CjLMG9081	Reference	93024	6530	7660	-	pseC	1-1131/1131	===============	0/0	100	96.38	vfdb	NP_282440	(pseC) C4 aminotransferase [Pse5Ac7Ac Pse5Ac7Am Pse8OAc Pse5Am7AcGlnAc (AI151)] [Campylobacter jejuni subsp. jejuni NCTC 11168]
186_CjLMG9081.fas	186_CjLMG9081	Reference	93024	7662	8666	-	pseB	1-1005/1005	===============	0/0	100	97.02	vfdb	NP_282439	(pseB) UDP-GlcNAc-specific C46 dehydratase/C5 epimerase [Pse5Ac7Ac Pse5Ac7Am Pse8OAc Pse5Am7AcGlnAc (AI151)] [Campylobacter jejuni subsp. jejuni NCTC 11168]
186_CjLMG9081.fas	186_CjLMG9081	Reference	93024	43117	44391	-	porA	1-1275/1275	========/======	2019-02-02	99.92	96.86	vfdb	NP_282406	(porA) major outer membrane protein [MOMP (VF0328)] [Campylobacter jejuni subsp. jejuni NCTC 11168]
186_CjLMG9081.fas	186_CjLMG9081	Reference	93026	5221	6675	+	flhF	1-1455/1455	===============	0/0	100	99.59	vfdb	NP_281279	(flhF) flagellar biosynthesis regulator FlhF [Flagella (VF0114)] [Campylobacter jejuni subsp. jejuni NCTC 11168]
186_CjLMG9081.fas	186_CjLMG9081	Reference	93026	6668	7534	+	flhG	1-867/867	===============	0/0	100	99.89	vfdb	NP_281278	(flhG) ATP-binding protein [Flagella (CVF397)] [Campylobacter jejuni subsp. jejuni NCTC 11168]
186_CjLMG9081.fas	186_CjLMG9081	Reference	93026	7866	8582	+	fliA	1-717/717	===============	0/0	100	100	vfdb	NP_281276	(fliA) flagellar biosynthesis sigma factor [Flagella (VF0114)] [Campylobacter jejuni subsp. jejuni NCTC 11168]
186_CjLMG9081.fas	186_CjLMG9081	Reference	93026	8582	9661	+	fliM	1-1080/1080	===============	0/0	100	98.43	vfdb	NP_281275	(fliM) flagellar motor switch protein FliM [Flagella (VF0114)] [Campylobacter jejuni subsp. jejuni NCTC 11168]
186_CjLMG9081.fas	186_CjLMG9081	Reference	93026	9658	10500	+	fliY	1-843/843	===============	0/0	100	99.76	vfdb	NP_281274	(fliY) flagellar motor switch protein FliY [Flagella (VF0114)] [Campylobacter jejuni subsp. jejuni NCTC 11168]
186_CjLMG9081.fas	186_CjLMG9081	Reference	93031	5560	7098	-	eptC	1-1539/1539	===============	0/0	100	97.66	vfdb	YP_002343698	(eptC) phosphoethanolamine transferase [Pse5Ac7Ac Pse5Ac7Am Pse8OAc Pse5Am7AcGlnAc (AI151)] [Campylobacter jejuni subsp. jejuni NCTC 11168]
186_CjLMG9081.fas	186_CjLMG9081	Reference	93032	1	298	+	maf4	1-301/1950	===...../......	2019-03-01	15.28	96.35	vfdb	YP_002344724	(maf4) motility accessory factor [Pse5Ac7Ac Pse5Ac7Am Pse8OAc Pse5Am7AcGlnAc (AI151)] [Campylobacter jejuni subsp. jejuni NCTC 11168]
186_CjLMG9081.fas	186_CjLMG9081	Reference	93033	17479	18435	+	cheV	1-957/957	===============	0/0	100	99.79	vfdb	YP_002343726	(cheV) chemotaxis protein [Pse5Ac7Ac Pse5Ac7Am Pse8OAc Pse5Am7AcGlnAc (AI151)] [Campylobacter jejuni subsp. jejuni NCTC 11168]
186_CjLMG9081.fas	186_CjLMG9081	Reference	93033	18439	20748	+	cheA	1-2310/2310	===============	0/0	100	99.39	vfdb	YP_002343725	(cheA) chemotaxis histidine kinase [Pse5Ac7Ac Pse5Ac7Am Pse8OAc Pse5Am7AcGlnAc (AI151)] [Campylobacter jejuni subsp. jejuni NCTC 11168]
186_CjLMG9081.fas	186_CjLMG9081	Reference	93033	20753	21274	+	cheW	1-522/522	===============	0/0	100	100	vfdb	YP_002343724	(cheW) chemotaxis protein [Pse5Ac7Ac Pse5Ac7Am Pse8OAc Pse5Am7AcGlnAc (AI151)] [Campylobacter jejuni subsp. jejuni NCTC 11168]
186_CjLMG9081.fas	186_CjLMG9081	Reference	93034	17357	17465	-	tcpI	1356-1464/1863	..........==...	0/0	5.85	86.24	vfdb	NP_230473	(tcpI) toxin co-regulated pilus biosynthesis protein I [TCP (VF0126)] [Vibrio cholerae O1 biovar El Tor str. N16961]
186_CjLMG9081.fas	186_CjLMG9081	Reference	93035	3361	5535	-	flhA	1-2175/2175	===============	0/0	100	99.77	vfdb	NP_282036	(flhA) flagellar biosynthesis protein FlhA [Flagella (VF0114)] [Campylobacter jejuni subsp. jejuni NCTC 11168]
186_CjLMG9081.fas	186_CjLMG9081	Reference	93035	9415	11667	-	flaD	1-2253/2253	===============	0/0	100	99.33	vfdb	NP_282040	(flaD) flagellin [Flagella (VF0114)] [Campylobacter jejuni subsp. jejuni NCTC 11168]
186_CjLMG9081.fas	186_CjLMG9081	Reference	93036	1	162	+	flaA	1558-1719/1719	.............==	0/0	9.42	96.3	vfdb	NP_282485	(flaA) flagellin [Flagella (VF0114)] [Campylobacter jejuni subsp. jejuni NCTC 11168]
186_CjLMG9081.fas	186_CjLMG9081	Reference	93036	308	414	+	flaB	1-107/1719	=..............	0/0	6.22	98.13	vfdb	NP_282484	(flaB) flagellin [Flagella (VF0114)] [Campylobacter jejuni subsp. jejuni NCTC 11168]
186_CjLMG9081.fas	186_CjLMG9081	Reference	93040	37583	38833	+	rpoN	1-1251/1251	===============	0/0	100	98.96	vfdb	YP_002344093	(rpoN) RNA polymerase factor sigma-54 [Pse5Ac7Ac Pse5Ac7Am Pse8OAc Pse5Am7AcGlnAc (AI151)] [Campylobacter jejuni subsp. jejuni NCTC 11168]
186_CjLMG9081.fas	186_CjLMG9081	Reference	93041	40279	41238	+	cadF	1-960/960	===============	0/0	100	99.38	vfdb	NP_282616	(cadF) outer membrane fibronectin-binding protein [CadF (VF0322)] [Campylobacter jejuni subsp. jejuni NCTC 11168]
186_CjLMG9081.fas	186_CjLMG9081	Reference	93041	52718	54544	-	flgK	1-1827/1827	===============	0/0	100	99.23	vfdb	NP_282606	(flgK) flagellar hook-associated protein 1 FlgK [Flagella (VF0114)] [Campylobacter jejuni subsp. jejuni NCTC 11168]
186_CjLMG9081.fas	186_CjLMG9081	Reference	93041	55030	55227	-	flgM	1-198/198	===============	0/0	100	98.99	vfdb	YP_002344846	(flgM) negative regulator of flagellin synthesis [Pse5Ac7Ac Pse5Ac7Am Pse8OAc Pse5Am7AcGlnAc (AI151)] [Campylobacter jejuni subsp. jejuni NCTC 11168]
186_CjLMG9081.fas	186_CjLMG9081	Reference	93041	55290	55631	-	flgJ	1-342/342	===============	0/0	100	99.42	vfdb	YP_002344845	(flgJ) flagellar rod assembly protein/muramidase FlgJ [Pse5Ac7Ac Pse5Ac7Am Pse8OAc Pse5Am7AcGlnAc (AI151)] [Campylobacter jejuni subsp. jejuni NCTC 11168]
186_CjLMG9081.fas	186_CjLMG9081	Reference	93041	55631	56677	-	flgI	1-1047/1047	===============	0/0	100	99.05	vfdb	NP_282602	(flgI) flagellar P-ring protein precursor FlgI [Flagella (VF0114)] [Campylobacter jejuni subsp. jejuni NCTC 11168]
186_CjLMG9081.fas	186_CjLMG9081	Reference	93041	67439	68221	+	kpsM	1-783/783	===============	0/0	100	90.93	vfdb	NP_282588	(kpsM) capsule polysaccharide export system inner membrane protein [Capsule (VF0323)] [Campylobacter jejuni subsp. jejuni NCTC 11168]
186_CjLMG9081.fas	186_CjLMG9081	Reference	93041	68218	68880	+	kpsT	1-663/663	===============	0/0	100	93.97	vfdb	NP_282587	(kpsT) capsule polysaccharide export ATP-binding protein [Capsule (VF0323)] [Campylobacter jejuni subsp. jejuni NCTC 11168]
186_CjLMG9081.fas	186_CjLMG9081	Reference	93041	68880	69998	+	kpsE	1-1119/1119	===============	0/0	100	97.05	vfdb	NP_282586	(kpsE) capsule polysaccharide export system inner membrane protein [Capsule (VF0323)] [Campylobacter jejuni subsp. jejuni NCTC 11168]
186_CjLMG9081.fas	186_CjLMG9081	Reference	93041	70000	71658	+	kpsD	1-1659/1659	===============	0/0	100	99.16	vfdb	NP_282585	(kpsD) capsule polysaccharide export system periplasmic protein [Capsule (VF0323)] [Campylobacter jejuni subsp. jejuni NCTC 11168]
186_CjLMG9081.fas	186_CjLMG9081	Reference	93041	71668	72605	+	kpsF	1-938/948	===============	0/0	98.95	94.56	vfdb	NP_282584	(kpsF) D-arabinose 5-phosphate isomerase [Capsule (VF0323)] [Campylobacter jejuni subsp. jejuni NCTC 11168]
188_CjLMG9217.fas	188_CjLMG9217	Reference	93188	18484	19869	+	fliI	1-1386/1386	===============	0/0	100	98.41	vfdb	NP_281405	(fliI) flagellum-specific ATP synthase FliI [Flagella (VF0114)] [Campylobacter jejuni subsp. jejuni NCTC 11168]
188_CjLMG9217.fas	188_CjLMG9217	Reference	93191	6498	7059	+	gmhB	1-561/561	========/======	2019-01-01	100	95.73	vfdb	NP_282299	(gmhB) DD-heptose 17-bisphosphate phosphatase [LOS (CVF396)] [Campylobacter jejuni subsp. jejuni NCTC 11168]
188_CjLMG9217.fas	188_CjLMG9217	Reference	93191	7060	8013	+	hldD	1-954/954	===============	0/0	100	97.38	vfdb	NP_282298	(hldD) ADP-glyceromanno-heptose 6-epimerase [LOS (VF0326)] [Campylobacter jejuni subsp. jejuni NCTC 11168]
188_CjLMG9217.fas	188_CjLMG9217	Reference	93191	8006	9391	+	hldE	1-1386/1386	===============	0/0	100	93.72	vfdb	NP_282297	(hldE) bifunctional D-beta-D-heptose 7-phosphate kinase/D-beta-D-heptose 1-phosphate adenylyltransferase [LOS (VF0326)] [Campylobacter jejuni subsp. jejuni NCTC 11168]
188_CjLMG9217.fas	188_CjLMG9217	Reference	93191	9388	9948	+	gmhA	1-561/561	===============	0/0	100	93.76	vfdb	NP_282296	(gmhA) phosphoheptose isomerase [LOS (VF0326)] [Campylobacter jejuni subsp. jejuni NCTC 11168]
188_CjLMG9217.fas	188_CjLMG9217	Reference	93191	9931	10888	-	waaF	1-958/960	===============	0/0	99.79	95.2	vfdb	NP_282295	(waaF) heptosyltransferase II [LOS (VF0326)] [Campylobacter jejuni subsp. jejuni NCTC 11168]
188_CjLMG9217.fas	188_CjLMG9217	Reference	93191	10947	11732	+	waaV	1-786/825	===============	0/0	95.27	92.24	vfdb	NP_282294	(waaV) glucosyltransferase [LOS (VF0326)] [Campylobacter jejuni subsp. jejuni NCTC 11168]
188_CjLMG9217.fas	188_CjLMG9217	Reference	93192	676	1142	-	neuA1	49-519/1611	=====.../......	2019-04-02	28.99	80.25	vfdb	NP_282291	(neuA1) bifunctional beta-14-N-acetylgalactosaminyltransferase/CMP-Neu5Ac synthase [LOS (VF0326)] [Campylobacter jejuni subsp. jejuni NCTC 11168]
188_CjLMG9217.fas	188_CjLMG9217	Reference	93193	3048	3915	-	htrB	1-867/888	========/======	2019-01-01	97.64	97.58	vfdb	NP_282282	(htrB) lipid A biosynthesis lauroyl acyltransferase [LOS (VF0326)] [Campylobacter jejuni subsp. jejuni NCTC 11168]
188_CjLMG9217.fas	188_CjLMG9217	Reference	93193	3905	4933	-	waaC	1-1029/1029	===============	0/0	100	98.06	vfdb	NP_282281	(waaC) heptosyltransferase I [LOS (VF0326)] [Campylobacter jejuni subsp. jejuni NCTC 11168]
188_CjLMG9217.fas	188_CjLMG9217	Reference	93193	20108	20500	+	cheY	1-393/393	===============	0/0	100	99.75	vfdb	YP_002344511	(cheY) chemotaxis regulatory protein [Pse5Ac7Ac Pse5Ac7Am Pse8OAc Pse5Am7AcGlnAc (AI151)] [Campylobacter jejuni subsp. jejuni NCTC 11168]
188_CjLMG9217.fas	188_CjLMG9217	Reference	93194	24517	25239	+	pflA	1-723/2367	=====..........	0/0	30.54	100	vfdb	NP_282693	(pflA) paralysed flagellum protein [Flagella (VF0114)] [Campylobacter jejuni subsp. jejuni NCTC 11168]
188_CjLMG9217.fas	188_CjLMG9217	Reference	93196	1	632	-	pseE/maf5	1-632/1887	======.........	0/0	33.49	98.1	vfdb	NP_282483	(pseE/maf5) motility accessory factor PseE [Pse5Ac7Ac Pse5Ac7Am Pse8OAc Pse5Am7AcGlnAc (AI151)] [Campylobacter jejuni subsp. jejuni NCTC 11168]
188_CjLMG9217.fas	188_CjLMG9217	Reference	93199	208	1239	+	pseI	1-1032/1032	===============	0/0	100	96.51	vfdb	NP_282463	(pseI) N-acetylneuraminic acid synthetase [Pse5Ac7Ac Pse5Ac7Am Pse8OAc Pse5Am7AcGlnAc (AI151)] [Campylobacter jejuni subsp. jejuni NCTC 11168]
188_CjLMG9217.fas	188_CjLMG9217	Reference	93201	9473	10249	+	motA	1-777/777	===============	0/0	100	98.84	vfdb	NP_281528	(motA) flagellar motor protein MotA [Flagella (VF0114)] [Campylobacter jejuni subsp. jejuni NCTC 11168]
188_CjLMG9217.fas	188_CjLMG9217	Reference	93201	10252	10995	+	motB	1-744/744	===============	0/0	100	99.6	vfdb	NP_281527	(motB) flagellar motor protein MotB [Flagella (VF0114)] [Campylobacter jejuni subsp. jejuni NCTC 11168]
188_CjLMG9217.fas	188_CjLMG9217	Reference	93201	11001	12089	-	flhB	1-1089/1089	===============	0/0	100	99.91	vfdb	NP_281526	(flhB) flagellar biosynthetic protein [Flagella (VF0114)] [Campylobacter jejuni subsp. jejuni NCTC 11168]
188_CjLMG9217.fas	188_CjLMG9217	Reference	93201	23180	24010	-	fliH	1-831/831	===============	0/0	100	99.76	vfdb	NP_281511	(fliH) flagellar assembly protein H [Flagella (VF0114)] [Campylobacter jejuni subsp. jejuni NCTC 11168]
188_CjLMG9217.fas	188_CjLMG9217	Reference	93201	24018	25046	-	fliG	1-1029/1029	===============	0/0	100	99.71	vfdb	NP_281510	(fliG) flagellar motor switch protein G [Flagella (VF0114)] [Campylobacter jejuni subsp. jejuni NCTC 11168]
188_CjLMG9217.fas	188_CjLMG9217	Reference	93201	25046	26728	-	fliF	1-1683/1683	===============	0/0	100	99.7	vfdb	NP_281509	(fliF) flagellar M-ring protein FliF [Flagella (VF0114)] [Campylobacter jejuni subsp. jejuni NCTC 11168]
188_CjLMG9217.fas	188_CjLMG9217	Reference	93201	55408	56364	+	cheV	1-957/957	===============	0/0	100	99.9	vfdb	YP_002343726	(cheV) chemotaxis protein [Pse5Ac7Ac Pse5Ac7Am Pse8OAc Pse5Am7AcGlnAc (AI151)] [Campylobacter jejuni subsp. jejuni NCTC 11168]
188_CjLMG9217.fas	188_CjLMG9217	Reference	93201	56368	58677	+	cheA	1-2310/2310	===============	0/0	100	99.31	vfdb	YP_002343725	(cheA) chemotaxis histidine kinase [Pse5Ac7Ac Pse5Ac7Am Pse8OAc Pse5Am7AcGlnAc (AI151)] [Campylobacter jejuni subsp. jejuni NCTC 11168]
188_CjLMG9217.fas	188_CjLMG9217	Reference	93201	58682	59203	+	cheW	1-522/522	===============	0/0	100	100	vfdb	YP_002343724	(cheW) chemotaxis protein [Pse5Ac7Ac Pse5Ac7Am Pse8OAc Pse5Am7AcGlnAc (AI151)] [Campylobacter jejuni subsp. jejuni NCTC 11168]
188_CjLMG9217.fas	188_CjLMG9217	Reference	93202	37871	38989	+	jlpA	1-1119/1119	===============	0/0	100	98.66	vfdb	NP_282133	(jlpA) lipoprotein [JlpA (VF0329)] [Campylobacter jejuni subsp. jejuni NCTC 11168]
188_CjLMG9217.fas	188_CjLMG9217	Reference	93202	76512	77813	-	flgR	1-1302/1302	===============	0/0	100	98.85	vfdb	NP_282174	(flgR) sigma-54 associated transcriptional activator [Pse5Ac7Ac Pse5Ac7Am Pse8OAc Pse5Am7AcGlnAc (AI151)] [Campylobacter jejuni subsp. jejuni NCTC 11168]
188_CjLMG9217.fas	188_CjLMG9217	Reference	93202	77870	78319	-	flgQ	1-450/450	===============	0/0	100	98.67	vfdb	YP_002344420	(flgQ) required for flagellar motility [Pse5Ac7Ac Pse5Ac7Am Pse8OAc Pse5Am7AcGlnAc (AI151)] [Campylobacter jejuni subsp. jejuni NCTC 11168]
188_CjLMG9217.fas	188_CjLMG9217	Reference	93202	78295	78810	-	flgP	1-516/516	===============	0/0	100	98.45	vfdb	YP_002344421	(flgP) required for flagellar motility [Pse5Ac7Ac Pse5Ac7Am Pse8OAc Pse5Am7AcGlnAc (AI151)] [Campylobacter jejuni subsp. jejuni NCTC 11168]
188_CjLMG9217.fas	188_CjLMG9217	Reference	93202	133706	134095	+	fliW	1-390/390	===============	0/0	100	100	vfdb	YP_002344468	(fliW) flagellar assembly protein FliW [Pse5Ac7Ac Pse5Ac7Am Pse8OAc Pse5Am7AcGlnAc (AI151)] [Campylobacter jejuni subsp. jejuni NCTC 11168]
188_CjLMG9217.fas	188_CjLMG9217	Reference	93202	167494	167645	-	tlpA	1636-1787/2028	............==.	0/0	7.5	76.97	vfdb	NP_206899	(tlpA) membrane-bound chemoreceptor sensing arginine and bicarbonate [Pse5Ac7Ac (AI150)] [Helicobacter pylori 26695]
188_CjLMG9217.fas	188_CjLMG9217	Reference	93203	1	743	+	flaB	797-1527/1719	......==/=====.	2020-04-01	42.29	88.22	vfdb	NP_282484	(flaB) flagellin [Flagella (VF0114)] [Campylobacter jejuni subsp. jejuni NCTC 11168]
188_CjLMG9217.fas	188_CjLMG9217	Reference	93205	91	1110	-	flgS	1-1020/1020	===============	0/0	100	100	vfdb	YP_002344200	(flgS) signal transduction histidine kinase [Pse5Ac7Ac Pse5Ac7Am Pse8OAc Pse5Am7AcGlnAc (AI151)] [Campylobacter jejuni subsp. jejuni NCTC 11168]
188_CjLMG9217.fas	188_CjLMG9217	Reference	93205	24334	24996	+	flgA	1-663/663	===============	0/0	100	99.7	vfdb	YP_002344176	(flgA) flagellar basal body P-ring biosynthesis protein FlgA [Pse5Ac7Ac Pse5Ac7Am Pse8OAc Pse5Am7AcGlnAc (AI151)] [Campylobacter jejuni subsp. jejuni NCTC 11168]
188_CjLMG9217.fas	188_CjLMG9217	Reference	93206	1	264	+	pseD/maf2	1500-1763/1962	...........===.	0/0	13.46	88.64	vfdb	NP_282479	(pseD/maf2) motility accessory factor PseD [Pse5Ac7Ac Pse5Ac7Am Pse8OAc Pse5Am7AcGlnAc (AI151)] [Campylobacter jejuni subsp. jejuni NCTC 11168]
188_CjLMG9217.fas	188_CjLMG9217	Reference	93207	49444	49616	+	cheV3	563-735/1302	......===......	0/0	13.29	75.72	vfdb	NP_207394	(cheV3) chemotaxis coupling protein CheV3 [Pse5Ac7Ac (AI150)] [Helicobacter pylori 26695]
188_CjLMG9217.fas	188_CjLMG9217	Reference	93209	1	177	+	flaA	1543-1719/1719	.............==	0/0	10.3	92.09	vfdb	NP_282485	(flaA) flagellin [Flagella (VF0114)] [Campylobacter jejuni subsp. jejuni NCTC 11168]
188_CjLMG9217.fas	188_CjLMG9217	Reference	93209	325	440	+	flaB	1-116/1719	==.............	0/0	6.75	96.55	vfdb	NP_282484	(flaB) flagellin [Flagella (VF0114)] [Campylobacter jejuni subsp. jejuni NCTC 11168]
188_CjLMG9217.fas	188_CjLMG9217	Reference	93210	6083	7213	-	pseC	1-1131/1131	===============	0/0	100	95.49	vfdb	NP_282440	(pseC) C4 aminotransferase [Pse5Ac7Ac Pse5Ac7Am Pse8OAc Pse5Am7AcGlnAc (AI151)] [Campylobacter jejuni subsp. jejuni NCTC 11168]
188_CjLMG9217.fas	188_CjLMG9217	Reference	93210	7215	8219	-	pseB	1-1005/1005	===============	0/0	100	97.11	vfdb	NP_282439	(pseB) UDP-GlcNAc-specific C46 dehydratase/C5 epimerase [Pse5Ac7Ac Pse5Ac7Am Pse8OAc Pse5Am7AcGlnAc (AI151)] [Campylobacter jejuni subsp. jejuni NCTC 11168]
188_CjLMG9217.fas	188_CjLMG9217	Reference	93211	26	796	-	ptmA	1-771/771	===============	0/0	100	97.8	vfdb	NP_282478	(ptmA) flagellin modification protein A [Flagella (VF0114)] [Campylobacter jejuni subsp. jejuni NCTC 11168]
188_CjLMG9217.fas	188_CjLMG9217	Reference	93211	796	1503	-	ptmB	1-708/708	===============	0/0	100	99.86	vfdb	NP_282477	(ptmB) acylneuraminate cytidylyltransferase [Flagella (VF0114)] [Campylobacter jejuni subsp. jejuni NCTC 11168]
188_CjLMG9217.fas	188_CjLMG9217	Reference	93213	1274	2569	-	porA	1-1275/1275	========/======	22/83	97.57	78.45	vfdb	NP_282406	(porA) major outer membrane protein [MOMP (VF0328)] [Campylobacter jejuni subsp. jejuni NCTC 11168]
188_CjLMG9217.fas	188_CjLMG9217	Reference	93213	20732	21052	-	ciaC	1-321/321	===============	0/0	100	100	vfdb	YP_002344633	(ciaC) Campylobacter invasion antigen C [CiaC (VF0415)] [Campylobacter jejuni subsp. jejuni NCTC 11168]
188_CjLMG9217.fas	188_CjLMG9217	Reference	93216	5250	6704	+	flhF	1-1455/1455	===============	0/0	100	100	vfdb	NP_281279	(flhF) flagellar biosynthesis regulator FlhF [Flagella (VF0114)] [Campylobacter jejuni subsp. jejuni NCTC 11168]
188_CjLMG9217.fas	188_CjLMG9217	Reference	93216	6697	7563	+	flhG	1-867/867	===============	0/0	100	99.89	vfdb	NP_281278	(flhG) ATP-binding protein [Flagella (CVF397)] [Campylobacter jejuni subsp. jejuni NCTC 11168]
188_CjLMG9217.fas	188_CjLMG9217	Reference	93216	7895	8611	+	fliA	1-717/717	===============	0/0	100	99.72	vfdb	NP_281276	(fliA) flagellar biosynthesis sigma factor [Flagella (VF0114)] [Campylobacter jejuni subsp. jejuni NCTC 11168]
188_CjLMG9217.fas	188_CjLMG9217	Reference	93216	8611	9690	+	fliM	1-1080/1080	===============	0/0	100	98.98	vfdb	NP_281275	(fliM) flagellar motor switch protein FliM [Flagella (VF0114)] [Campylobacter jejuni subsp. jejuni NCTC 11168]
188_CjLMG9217.fas	188_CjLMG9217	Reference	93216	9687	10529	+	fliY	1-843/843	===============	0/0	100	100	vfdb	NP_281274	(fliY) flagellar motor switch protein FliY [Flagella (VF0114)] [Campylobacter jejuni subsp. jejuni NCTC 11168]
188_CjLMG9217.fas	188_CjLMG9217	Reference	93219	91	365	+	Cj1421c	460-734/1839	...===.........	0/0	14.95	81.09	vfdb	NP_282562	(Cj1421c) sugar transferase [Capsule (VF0323)] [Campylobacter jejuni subsp. jejuni NCTC 11168]
188_CjLMG9217.fas	188_CjLMG9217	Reference	93219	1378	1445	+	Cj1421c	1771-1838/1839	..............=	0/0	3.7	94.12	vfdb	NP_282562	(Cj1421c) sugar transferase [Capsule (VF0323)] [Campylobacter jejuni subsp. jejuni NCTC 11168]
188_CjLMG9217.fas	188_CjLMG9217	Reference	93219	1517	2290	+	Cj1420c	1-774/774	===============	0/0	100	99.87	vfdb	NP_282561	(Cj1420c) methyltransferase [Capsule biosynthesis and transport (CVF393)] [Campylobacter jejuni subsp. jejuni NCTC 11168]
188_CjLMG9217.fas	188_CjLMG9217	Reference	93219	2342	3103	+	Cj1419c	1-762/762	===============	0/0	100	99.87	vfdb	NP_282560	(Cj1419c) methyltransferase [Capsule biosynthesis and transport (CVF393)] [Campylobacter jejuni subsp. jejuni NCTC 11168]
188_CjLMG9217.fas	188_CjLMG9217	Reference	93219	5448	6050	+	Cj1417c	1-603/603	===============	0/0	100	98.01	vfdb	NP_282558	(Cj1417c) amidotransferase [Capsule biosynthesis and transport (CVF393)] [Campylobacter jejuni subsp. jejuni NCTC 11168]
188_CjLMG9217.fas	188_CjLMG9217	Reference	93219	6052	6812	+	Cj1416c	1-761/762	===============	0/0	99.87	99.47	vfdb	NP_282557	(Cj1416c) sugar nucleotidyltransferase [Capsule (VF0323)] [Campylobacter jejuni subsp. jejuni NCTC 11168]
188_CjLMG9217.fas	188_CjLMG9217	Reference	93219	6803	7315	+	cysC	1-513/513	===============	0/0	100	99.42	vfdb	NP_282556	(cysC) adenylylsulfate kinase [Capsule (VF0323)] [Campylobacter jejuni subsp. jejuni NCTC 11168]
188_CjLMG9217.fas	188_CjLMG9217	Reference	93219	7312	9381	+	kpsC	1-2070/2070	===============	0/0	100	96.04	vfdb	NP_282555	(kpsC) capsule polysaccharide modification protein [Capsule (VF0323)] [Campylobacter jejuni subsp. jejuni NCTC 11168]
188_CjLMG9217.fas	188_CjLMG9217	Reference	93219	9378	10562	+	kpsS	1-1185/1185	===============	0/0	100	97.89	vfdb	NP_282554	(kpsS) capsule polysaccharide modification protein [Capsule (VF0323)] [Campylobacter jejuni subsp. jejuni NCTC 11168]
188_CjLMG9217.fas	188_CjLMG9217	Reference	93219	13878	14414	-	fliL	1-537/537	===============	0/0	100	98.32	vfdb	NP_282549	(fliL) flagellar basal body protein FliL [Flagella (VF0114)] [Campylobacter jejuni subsp. jejuni NCTC 11168]
188_CjLMG9217.fas	188_CjLMG9217	Reference	93220	14136	14244	-	tcpI	1356-1464/1863	..........==...	0/0	5.85	84.4	vfdb	NP_230473	(tcpI) toxin co-regulated pilus biosynthesis protein I [TCP (VF0126)] [Vibrio cholerae O1 biovar El Tor str. N16961]
188_CjLMG9217.fas	188_CjLMG9217	Reference	93224	7587	8837	+	rpoN	1-1251/1251	===============	0/0	100	98.56	vfdb	YP_002344093	(rpoN) RNA polymerase factor sigma-54 [Pse5Ac7Ac Pse5Ac7Am Pse8OAc Pse5Am7AcGlnAc (AI151)] [Campylobacter jejuni subsp. jejuni NCTC 11168]
188_CjLMG9217.fas	188_CjLMG9217	Reference	93231	8823	9131	-	fliN	1-309/309	===============	0/0	100	99.03	vfdb	NP_281542	(fliN) flagellar motor switch protein FliN [Flagella (VF0114)] [Campylobacter jejuni subsp. jejuni NCTC 11168]
188_CjLMG9217.fas	188_CjLMG9217	Reference	93233	1	442	+	flaA	215-656/1719	.=====.........	0/0	25.71	98.19	vfdb	NP_282485	(flaA) flagellin [Flagella (VF0114)] [Campylobacter jejuni subsp. jejuni NCTC 11168]
188_CjLMG9217.fas	188_CjLMG9217	Reference	93238	3664	5838	+	flhA	1-2175/2175	===============	0/0	100	99.91	vfdb	NP_282036	(flhA) flagellar biosynthesis protein FlhA [Flagella (VF0114)] [Campylobacter jejuni subsp. jejuni NCTC 11168]
188_CjLMG9217.fas	188_CjLMG9217	Reference	93240	241	2493	-	flaD	1-2253/2253	===============	0/0	100	96.76	vfdb	NP_282040	(flaD) flagellin [Flagella (VF0114)] [Campylobacter jejuni subsp. jejuni NCTC 11168]
188_CjLMG9217.fas	188_CjLMG9217	Reference	93240	26429	28261	-	ciaB	1-1833/1833	===============	0/0	100	99.29	vfdb	NP_282066	(ciaB) invasion antigen CiaB [CiaB (VF0324)] [Campylobacter jejuni subsp. jejuni NCTC 11168]
188_CjLMG9217.fas	188_CjLMG9217	Reference	93240	33693	34472	-	pebA	1-780/780	===============	0/0	100	99.23	vfdb	NP_282073	(pebA) bifunctional adhesin/ABC transporter aspartate/glutamate-binding protein [PEB1 (VF0327)] [Campylobacter jejuni subsp. jejuni NCTC 11168]
188_CjLMG9217.fas	188_CjLMG9217	Reference	93241	16243	18036	+	fliK	1-1797/1797	========/======	2019-03-01	99.83	99.5	vfdb	NP_281263	(fliK) flagellar hook-length control protein FliK [Pse5Ac7Ac Pse5Ac7Am Pse8OAc Pse5Am7AcGlnAc (AI151)] [Campylobacter jejuni subsp. jejuni NCTC 11168]
188_CjLMG9217.fas	188_CjLMG9217	Reference	93241	18089	18973	+	flgD	1-885/885	===============	0/0	100	99.66	vfdb	NP_281264	(flgD) flagellar basal-body rod modification protein FlgD [Flagella (VF0114)] [Campylobacter jejuni subsp. jejuni NCTC 11168]
188_CjLMG9217.fas	188_CjLMG9217	Reference	93241	18977	20614	+	flgE	1-1638/1638	===============	0/0	100	99.94	vfdb	NP_281265	(flgE) flagellar hook protein FlgE [Flagella (VF0114)] [Campylobacter jejuni subsp. jejuni NCTC 11168]
188_CjLMG9217.fas	188_CjLMG9217	Reference	93242	6937	7686	-	flaC	1-750/750	===============	0/0	100	99.6	vfdb	NP_281892	(flaC) flagellin [Flagella (VF0114)] [Campylobacter jejuni subsp. jejuni NCTC 11168]
188_CjLMG9217.fas	188_CjLMG9217	Reference	93248	71	1207	+	pseA	1-1137/1137	===============	0/0	100	99.56	vfdb	NP_282462	(pseA) pseudaminic acid biosynthesis PseA protein [Pse5Ac7Ac Pse5Ac7Am Pse8OAc Pse5Am7AcGlnAc (AI151)] [Campylobacter jejuni subsp. jejuni NCTC 11168]
188_CjLMG9217.fas	188_CjLMG9217	Reference	93248	2521	2994	-	pseH	1-474/474	===============	0/0	100	94.09	vfdb	NP_282459	(pseH) N-acetyltransferase [Flagella (VF0114)] [Campylobacter jejuni subsp. jejuni NCTC 11168]
188_CjLMG9217.fas	188_CjLMG9217	Reference	93248	2991	3815	-	pseG	1-825/825	===============	0/0	100	98.91	vfdb	NP_282458	(pseG) UDP-24-diacetamido-246-trideoxy-beta-L-altropyranose hydrolase [Flagella (VF0114)] [Campylobacter jejuni subsp. jejuni NCTC 11168]
188_CjLMG9217.fas	188_CjLMG9217	Reference	93248	3799	4497	-	pseF	1-699/699	===============	0/0	100	95.14	vfdb	NP_282457	(pseF) acylneuraminate cytidylyltransferase [Pse5Ac7Ac Pse5Ac7Am Pse8OAc Pse5Am7AcGlnAc (AI151)] [Campylobacter jejuni subsp. jejuni NCTC 11168]
188_CjLMG9217.fas	188_CjLMG9217	Reference	93251	3095	4633	+	eptC	1-1539/1539	===============	0/0	100	97.92	vfdb	YP_002343698	(eptC) phosphoethanolamine transferase [Pse5Ac7Ac Pse5Ac7Am Pse8OAc Pse5Am7AcGlnAc (AI151)] [Campylobacter jejuni subsp. jejuni NCTC 11168]
188_CjLMG9217.fas	188_CjLMG9217	Reference	93255	40279	41238	+	cadF	1-960/960	===============	0/0	100	100	vfdb	NP_282616	(cadF) outer membrane fibronectin-binding protein [CadF (VF0322)] [Campylobacter jejuni subsp. jejuni NCTC 11168]
188_CjLMG9217.fas	188_CjLMG9217	Reference	93255	52718	54544	-	flgK	1-1827/1827	===============	0/0	100	99.12	vfdb	NP_282606	(flgK) flagellar hook-associated protein 1 FlgK [Flagella (VF0114)] [Campylobacter jejuni subsp. jejuni NCTC 11168]
188_CjLMG9217.fas	188_CjLMG9217	Reference	93255	55031	55228	-	flgM	1-198/198	===============	0/0	100	98.48	vfdb	YP_002344846	(flgM) negative regulator of flagellin synthesis [Pse5Ac7Ac Pse5Ac7Am Pse8OAc Pse5Am7AcGlnAc (AI151)] [Campylobacter jejuni subsp. jejuni NCTC 11168]
188_CjLMG9217.fas	188_CjLMG9217	Reference	93255	55291	55632	-	flgJ	1-342/342	===============	0/0	100	99.12	vfdb	YP_002344845	(flgJ) flagellar rod assembly protein/muramidase FlgJ [Pse5Ac7Ac Pse5Ac7Am Pse8OAc Pse5Am7AcGlnAc (AI151)] [Campylobacter jejuni subsp. jejuni NCTC 11168]
188_CjLMG9217.fas	188_CjLMG9217	Reference	93255	55632	56678	-	flgI	1-1047/1047	===============	0/0	100	99.14	vfdb	NP_282602	(flgI) flagellar P-ring protein precursor FlgI [Flagella (VF0114)] [Campylobacter jejuni subsp. jejuni NCTC 11168]
188_CjLMG9217.fas	188_CjLMG9217	Reference	93255	67442	68224	+	kpsM	1-783/783	===============	0/0	100	90.93	vfdb	NP_282588	(kpsM) capsule polysaccharide export system inner membrane protein [Capsule (VF0323)] [Campylobacter jejuni subsp. jejuni NCTC 11168]
188_CjLMG9217.fas	188_CjLMG9217	Reference	93255	68221	68883	+	kpsT	1-663/663	===============	0/0	100	93.82	vfdb	NP_282587	(kpsT) capsule polysaccharide export ATP-binding protein [Capsule (VF0323)] [Campylobacter jejuni subsp. jejuni NCTC 11168]
188_CjLMG9217.fas	188_CjLMG9217	Reference	93255	68883	70001	+	kpsE	1-1119/1119	===============	0/0	100	96.78	vfdb	NP_282586	(kpsE) capsule polysaccharide export system inner membrane protein [Capsule (VF0323)] [Campylobacter jejuni subsp. jejuni NCTC 11168]
188_CjLMG9217.fas	188_CjLMG9217	Reference	93255	70003	71661	+	kpsD	1-1659/1659	===============	0/0	100	98.92	vfdb	NP_282585	(kpsD) capsule polysaccharide export system periplasmic protein [Capsule (VF0323)] [Campylobacter jejuni subsp. jejuni NCTC 11168]
188_CjLMG9217.fas	188_CjLMG9217	Reference	93255	71671	72618	+	kpsF	1-948/948	===============	0/0	100	93.78	vfdb	NP_282584	(kpsF) D-arabinose 5-phosphate isomerase [Capsule (VF0323)] [Campylobacter jejuni subsp. jejuni NCTC 11168]
188_CjLMG9217.fas	188_CjLMG9217	Reference	93255	74268	74777	+	Cj1138	1-507/1170	=======./......	2019-10-01	42.65	77.03	vfdb	NP_282286	(Cj1138) glycosyltransferase [LOS (VF0326)] [Campylobacter jejuni subsp. jejuni NCTC 11168]
188_CjLMG9217.fas	188_CjLMG9217	Reference	93257	55569	56375	+	cdtA	1-807/807	===============	0/0	100	99.38	vfdb	NP_281292	(cdtA) cytolethal distending toxin A [CDT (VF0115)] [Campylobacter jejuni subsp. jejuni NCTC 11168]
188_CjLMG9217.fas	188_CjLMG9217	Reference	93257	56372	57169	+	cdtB	1-798/798	===============	0/0	100	99.62	vfdb	NP_281291	(cdtB) cytolethal distending toxin B [CDT (VF0115)] [Campylobacter jejuni subsp. jejuni NCTC 11168]
188_CjLMG9217.fas	188_CjLMG9217	Reference	93257	57180	57749	+	cdtC	1-570/570	===============	0/0	100	99.83	vfdb	NP_281290	(cdtC) cytolethal distending toxin C [CDT (VF0115)] [Campylobacter jejuni subsp. jejuni NCTC 11168]
188_CjLMG9217.fas	188_CjLMG9217	Reference	93259	63749	64135	-	fliS	1-387/387	===============	0/0	100	99.74	vfdb	NP_281733	(fliS) flagellar protein FliS [Flagella (VF0114)] [Campylobacter jejuni subsp. jejuni NCTC 11168]
188_CjLMG9217.fas	188_CjLMG9217	Reference	93259	64147	66057	-	fliD	1-1929/1929	========/======	2018-01-01	99.07	96.68	vfdb	NP_281732	(fliD) flagellar capping protein FliD [Flagella (VF0114)] [Campylobacter jejuni subsp. jejuni NCTC 11168]
188_CjLMG9217.fas	188_CjLMG9217	Reference	93259	66060	66425	-	flaG	1-366/366	===============	0/0	100	99.45	vfdb	NP_281731	(flaG) flagellar protein FlaG [Flagella (VF0114)] [Campylobacter jejuni subsp. jejuni NCTC 11168]
188_CjLMG9217.fas	188_CjLMG9217	Reference	93259	86212	86643	+	flgB	1-432/432	===============	0/0	100	97.22	vfdb	NP_281712	(flgB) flagellar basal body rod protein FlgB [Flagella (VF0114)] [Campylobacter jejuni subsp. jejuni NCTC 11168]
188_CjLMG9217.fas	188_CjLMG9217	Reference	93259	86653	87147	+	flgC	1-495/495	===============	0/0	100	99.19	vfdb	NP_281711	(flgC) flagellar basal body rod protein FlgC [Flagella (VF0114)] [Campylobacter jejuni subsp. jejuni NCTC 11168]
188_CjLMG9217.fas	188_CjLMG9217	Reference	93259	87154	87450	+	fliE	1-297/297	===============	0/0	100	99.33	vfdb	NP_281710	(fliE) flagellar hook-basal body complex protein FliE [Flagella (VF0114)] [Campylobacter jejuni subsp. jejuni NCTC 11168]
188_CjLMG9217.fas	188_CjLMG9217	Reference	93260	899	1633	-	fliP	1-735/735	===============	0/0	100	99.32	vfdb	NP_281981	(fliP) flagellar biosynthesis protein FliP [Flagella (VF0114)] [Campylobacter jejuni subsp. jejuni NCTC 11168]
188_CjLMG9217.fas	188_CjLMG9217	Reference	93262	27	1675	+	pflA	719-2367/2367	....===========	0/0	69.67	99.94	vfdb	NP_282693	(pflA) paralysed flagellum protein [Flagella (VF0114)] [Campylobacter jejuni subsp. jejuni NCTC 11168]
188_CjLMG9217.fas	188_CjLMG9217	Reference	93265	21447	21619	+	cheV3	595-767/1302	......===......	0/0	13.29	76.3	vfdb	NP_207394	(cheV3) chemotaxis coupling protein CheV3 [Pse5Ac7Ac (AI150)] [Helicobacter pylori 26695]
188_CjLMG9217.fas	188_CjLMG9217	Reference	93265	32718	33485	+	fliR	1-768/768	===============	0/0	100	98.83	vfdb	NP_282326	(fliR) flagellar biosynthetic protein FliR [Flagella (VF0114)] [Campylobacter jejuni subsp. jejuni NCTC 11168]
188_CjLMG9217.fas	188_CjLMG9217	Reference	93266	1	425	-	maf4	241-665/1950	.=====.........	0/0	21.79	91.29	vfdb	YP_002344724	(maf4) motility accessory factor [Pse5Ac7Ac Pse5Ac7Am Pse8OAc Pse5Am7AcGlnAc (AI151)] [Campylobacter jejuni subsp. jejuni NCTC 11168]
188_CjLMG9217.fas	188_CjLMG9217	Reference	93267	1	252	+	maf4	1500-1751/1950	...........===.	0/0	12.92	89.29	vfdb	YP_002344724	(maf4) motility accessory factor [Pse5Ac7Ac Pse5Ac7Am Pse8OAc Pse5Am7AcGlnAc (AI151)] [Campylobacter jejuni subsp. jejuni NCTC 11168]
188_CjLMG9217.fas	188_CjLMG9217	Reference	93268	7342	8514	+	flgE	1-1167/2598	=======./......	2016-07-01	44.73	88.71	vfdb	NP_282855	(flgE) flagellar hook protein [Flagella (VF0114)] [Campylobacter jejuni subsp. jejuni NCTC 11168]
188_CjLMG9217.fas	188_CjLMG9217	Reference	93268	8590	9876	+	flgE	1312-2598/2598	.......=/======	1930-11-01	48.96	86.17	vfdb	NP_282855	(flgE) flagellar hook protein [Flagella (VF0114)] [Campylobacter jejuni subsp. jejuni NCTC 11168]
188_CjLMG9217.fas	188_CjLMG9217	Reference	93268	46985	47254	-	fliQ	1-270/270	===============	0/0	100	98.52	vfdb	NP_282802	(fliQ) flagellar biosynthesis protein FliQ [Flagella (VF0114)] [Campylobacter jejuni subsp. jejuni NCTC 11168]
188_CjLMG9217.fas	188_CjLMG9217	Reference	93269	1	116	-	flaA	1-116/1719	==.............	0/0	6.75	99.14	vfdb	NP_282485	(flaA) flagellin [Flagella (VF0114)] [Campylobacter jejuni subsp. jejuni NCTC 11168]
188_CjLMG9217.fas	188_CjLMG9217	Reference	93270	1	326	+	pseD/maf2	1045-1370/1962	.......=/==....	2019-04-02	16.51	76.83	vfdb	NP_282479	(pseD/maf2) motility accessory factor PseD [Pse5Ac7Ac Pse5Ac7Am Pse8OAc Pse5Am7AcGlnAc (AI151)] [Campylobacter jejuni subsp. jejuni NCTC 11168]
188_CjLMG9217.fas	188_CjLMG9217	Reference	93273	1606	2397	-	flgG	1-792/792	===============	0/0	100	100	vfdb	NP_281870	(flgG) flagellar basal-body rod protein FlgG [Flagella (VF0114)] [Campylobacter jejuni subsp. jejuni NCTC 11168]
188_CjLMG9217.fas	188_CjLMG9217	Reference	93273	2426	3238	-	flgF	1-813/813	===============	0/0	100	99.51	vfdb	NP_281869	(flgF) flagellar basal-body rod protein [Flagella (VF0114)] [Campylobacter jejuni subsp. jejuni NCTC 11168]
188_CjLMG9217.fas	188_CjLMG9217	Reference	93273	16641	17339	+	flgH	1-699/699	===============	0/0	100	99.71	vfdb	NP_281859	(flgH) flagellar L-ring protein precursor FlgH [Flagella (VF0114)] [Campylobacter jejuni subsp. jejuni NCTC 11168]
188_CjLMG9217.fas	188_CjLMG9217	Reference	93274	1	177	+	flaB	1543-1719/1719	.............==	0/0	10.3	98.31	vfdb	NP_282484	(flaB) flagellin [Flagella (VF0114)] [Campylobacter jejuni subsp. jejuni NCTC 11168]
188_CjLMG9217.fas	188_CjLMG9217	Reference	93274	208	1215	-	pseE/maf5	880-1887/1887	......=========	0/0	53.42	96.33	vfdb	NP_282483	(pseE/maf5) motility accessory factor PseE [Pse5Ac7Ac Pse5Ac7Am Pse8OAc Pse5Am7AcGlnAc (AI151)] [Campylobacter jejuni subsp. jejuni NCTC 11168]
189_Cj2008_1025.fas	189_Cj2008_1025	Reference	93276	20014	20574	+	gmhB	1-561/561	===============	0/0	100	98.04	vfdb	NP_282299	(gmhB) DD-heptose 17-bisphosphate phosphatase [LOS (CVF396)] [Campylobacter jejuni subsp. jejuni NCTC 11168]
189_Cj2008_1025.fas	189_Cj2008_1025	Reference	93276	20575	21528	+	hldD	1-954/954	===============	0/0	100	96.12	vfdb	NP_282298	(hldD) ADP-glyceromanno-heptose 6-epimerase [LOS (VF0326)] [Campylobacter jejuni subsp. jejuni NCTC 11168]
189_Cj2008_1025.fas	189_Cj2008_1025	Reference	93276	21521	22906	+	hldE	1-1386/1386	===============	0/0	100	97.62	vfdb	NP_282297	(hldE) bifunctional D-beta-D-heptose 7-phosphate kinase/D-beta-D-heptose 1-phosphate adenylyltransferase [LOS (VF0326)] [Campylobacter jejuni subsp. jejuni NCTC 11168]
189_Cj2008_1025.fas	189_Cj2008_1025	Reference	93276	22903	23463	+	gmhA	1-561/561	===============	0/0	100	100	vfdb	NP_282296	(gmhA) phosphoheptose isomerase [LOS (VF0326)] [Campylobacter jejuni subsp. jejuni NCTC 11168]
189_Cj2008_1025.fas	189_Cj2008_1025	Reference	93276	23444	24403	-	waaF	1-960/960	===============	0/0	100	100	vfdb	NP_282295	(waaF) heptosyltransferase II [LOS (VF0326)] [Campylobacter jejuni subsp. jejuni NCTC 11168]
189_Cj2008_1025.fas	189_Cj2008_1025	Reference	93276	24462	25286	+	waaV	1-825/825	===============	0/0	100	99.88	vfdb	NP_282294	(waaV) glucosyltransferase [LOS (VF0326)] [Campylobacter jejuni subsp. jejuni NCTC 11168]
189_Cj2008_1025.fas	189_Cj2008_1025	Reference	93276	26117	27727	-	neuA1	1-1611/1611	===============	0/0	100	99.94	vfdb	NP_282291	(neuA1) bifunctional beta-14-N-acetylgalactosaminyltransferase/CMP-Neu5Ac synthase [LOS (VF0326)] [Campylobacter jejuni subsp. jejuni NCTC 11168]
189_Cj2008_1025.fas	189_Cj2008_1025	Reference	93276	27724	28839	-	neuC1	1-1116/1116	===============	0/0	100	100	vfdb	NP_282290	(neuC1) UDP-N-acetylglucosamine 2-epimerase [LOS (VF0326)] [Campylobacter jejuni subsp. jejuni NCTC 11168]
189_Cj2008_1025.fas	189_Cj2008_1025	Reference	93276	28836	29867	-	neuB1	1-1032/1032	===============	0/0	100	100	vfdb	NP_282289	(neuB1) sialic acid synthase [LOS (VF0326)] [Campylobacter jejuni subsp. jejuni NCTC 11168]
189_Cj2008_1025.fas	189_Cj2008_1025	Reference	93276	29848	30732	-	cstIII	1-885/885	===============	0/0	100	100	vfdb	NP_282288	(cstIII) alpha-23 sialyltransferas [LOS (VF0326)] [Campylobacter jejuni subsp. jejuni NCTC 11168]
189_Cj2008_1025.fas	189_Cj2008_1025	Reference	93276	30787	31698	+	wlaN	1-912/912	===============	0/0	100	100	vfdb	NP_282287	(wlaN) beta-13 galactosyltransferase [LOS (VF0326)] [Campylobacter jejuni subsp. jejuni NCTC 11168]
189_Cj2008_1025.fas	189_Cj2008_1025	Reference	93276	31687	32627	-	Cj1138	230-1170/1170	..=============	0/0	80.43	100	vfdb	NP_282286	(Cj1138) glycosyltransferase [LOS (VF0326)] [Campylobacter jejuni subsp. jejuni NCTC 11168]
189_Cj2008_1025.fas	189_Cj2008_1025	Reference	93279	4544	5251	+	ptmB	1-708/708	===============	0/0	100	97.74	vfdb	NP_282477	(ptmB) acylneuraminate cytidylyltransferase [Flagella (VF0114)] [Campylobacter jejuni subsp. jejuni NCTC 11168]
189_Cj2008_1025.fas	189_Cj2008_1025	Reference	93279	5251	6021	+	ptmA	1-771/771	===============	0/0	100	94.68	vfdb	NP_282478	(ptmA) flagellin modification protein A [Flagella (VF0114)] [Campylobacter jejuni subsp. jejuni NCTC 11168]
189_Cj2008_1025.fas	189_Cj2008_1025	Reference	93284	2186	3205	+	hddA	1-1020/1020	===============	0/0	100	95.39	vfdb	NP_282566	(hddA) D-glycero-D-manno-heptose 7-phosphate kinase [Capsule (VF0323)] [Campylobacter jejuni subsp. jejuni NCTC 11168]
189_Cj2008_1025.fas	189_Cj2008_1025	Reference	93284	3193	3798	+	gmhA2	1-606/606	===============	0/0	100	92.9	vfdb	NP_282565	(gmhA2) phosphoheptose isomerase [Capsule (VF0323)] [Campylobacter jejuni subsp. jejuni NCTC 11168]
189_Cj2008_1025.fas	189_Cj2008_1025	Reference	93284	3786	4426	+	hddC	1-641/666	===============	0/0	96.25	92.67	vfdb	NP_282564	(hddC) D-glycero-D-manno-heptose 1-phosphate guanosyltransferase [Capsule (VF0323)] [Campylobacter jejuni subsp. jejuni NCTC 11168]
189_Cj2008_1025.fas	189_Cj2008_1025	Reference	93286	1	414	+	pseE/maf5	249-662/1887	.=====.........	0/0	21.94	97.1	vfdb	NP_282483	(pseE/maf5) motility accessory factor PseE [Pse5Ac7Ac Pse5Ac7Am Pse8OAc Pse5Am7AcGlnAc (AI151)] [Campylobacter jejuni subsp. jejuni NCTC 11168]
189_Cj2008_1025.fas	189_Cj2008_1025	Reference	93288	17838	18587	-	flaC	1-750/750	===============	0/0	100	100	vfdb	NP_281892	(flaC) flagellin [Flagella (VF0114)] [Campylobacter jejuni subsp. jejuni NCTC 11168]
189_Cj2008_1025.fas	189_Cj2008_1025	Reference	93289	1	733	+	flaA	785-1517/1719	......==/=====.	2019-08-02	42.41	90.91	vfdb	NP_282485	(flaA) flagellin [Flagella (VF0114)] [Campylobacter jejuni subsp. jejuni NCTC 11168]
189_Cj2008_1025.fas	189_Cj2008_1025	Reference	93294	39	1586	-	Cj1135	1-1548/1548	===============	0/0	100	100	vfdb	NP_282283	(Cj1135) glucosyltransferase [LOS (VF0326)] [Campylobacter jejuni subsp. jejuni NCTC 11168]
189_Cj2008_1025.fas	189_Cj2008_1025	Reference	93294	1583	2470	-	htrB	1-888/888	===============	0/0	100	99.66	vfdb	NP_282282	(htrB) lipid A biosynthesis lauroyl acyltransferase [LOS (VF0326)] [Campylobacter jejuni subsp. jejuni NCTC 11168]
189_Cj2008_1025.fas	189_Cj2008_1025	Reference	93294	2460	3488	-	waaC	1-1029/1029	===============	0/0	100	97.96	vfdb	NP_282281	(waaC) heptosyltransferase I [LOS (VF0326)] [Campylobacter jejuni subsp. jejuni NCTC 11168]
189_Cj2008_1025.fas	189_Cj2008_1025	Reference	93294	19263	19655	+	cheY	1-393/393	===============	0/0	100	99.75	vfdb	YP_002344511	(cheY) chemotaxis regulatory protein [Pse5Ac7Ac Pse5Ac7Am Pse8OAc Pse5Am7AcGlnAc (AI151)] [Campylobacter jejuni subsp. jejuni NCTC 11168]
189_Cj2008_1025.fas	189_Cj2008_1025	Reference	93294	26726	26877	+	tlpA	1636-1787/2028	............==.	0/0	7.5	76.97	vfdb	NP_206899	(tlpA) membrane-bound chemoreceptor sensing arginine and bicarbonate [Pse5Ac7Ac (AI150)] [Helicobacter pylori 26695]
189_Cj2008_1025.fas	189_Cj2008_1025	Reference	93297	93	1088	+	Cj1137c	1-996/996	===============	0/0	100	100	vfdb	NP_282285	(Cj1137c) glycosyltransferase [LOS (VF0326)] [Campylobacter jejuni subsp. jejuni NCTC 11168]
189_Cj2008_1025.fas	189_Cj2008_1025	Reference	93297	1072	2015	-	Cj1136	230-1173/1173	..=============	0/0	80.48	100	vfdb	NP_282284	(Cj1136) glucosyltransferase [LOS (VF0326)] [Campylobacter jejuni subsp. jejuni NCTC 11168]
189_Cj2008_1025.fas	189_Cj2008_1025	Reference	93301	9044	10294	+	rpoN	1-1251/1251	===============	0/0	100	100	vfdb	YP_002344093	(rpoN) RNA polymerase factor sigma-54 [Pse5Ac7Ac Pse5Ac7Am Pse8OAc Pse5Am7AcGlnAc (AI151)] [Campylobacter jejuni subsp. jejuni NCTC 11168]
189_Cj2008_1025.fas	189_Cj2008_1025	Reference	93316	4885	5454	-	cdtC	1-570/570	===============	0/0	100	100	vfdb	NP_281290	(cdtC) cytolethal distending toxin C [CDT (VF0115)] [Campylobacter jejuni subsp. jejuni NCTC 11168]
189_Cj2008_1025.fas	189_Cj2008_1025	Reference	93316	5465	6262	-	cdtB	1-798/798	===============	0/0	100	100	vfdb	NP_281291	(cdtB) cytolethal distending toxin B [CDT (VF0115)] [Campylobacter jejuni subsp. jejuni NCTC 11168]
189_Cj2008_1025.fas	189_Cj2008_1025	Reference	93316	6259	7065	-	cdtA	1-807/807	===============	0/0	100	100	vfdb	NP_281292	(cdtA) cytolethal distending toxin A [CDT (VF0115)] [Campylobacter jejuni subsp. jejuni NCTC 11168]
189_Cj2008_1025.fas	189_Cj2008_1025	Reference	93319	283	1062	+	pebA	1-780/780	===============	0/0	100	100	vfdb	NP_282073	(pebA) bifunctional adhesin/ABC transporter aspartate/glutamate-binding protein [PEB1 (VF0327)] [Campylobacter jejuni subsp. jejuni NCTC 11168]
189_Cj2008_1025.fas	189_Cj2008_1025	Reference	93319	6494	8326	+	ciaB	1-1833/1833	===============	0/0	100	99.56	vfdb	NP_282066	(ciaB) invasion antigen CiaB [CiaB (VF0324)] [Campylobacter jejuni subsp. jejuni NCTC 11168]
189_Cj2008_1025.fas	189_Cj2008_1025	Reference	93323	22079	23098	+	flgS	1-1020/1020	===============	0/0	100	99.71	vfdb	YP_002344200	(flgS) signal transduction histidine kinase [Pse5Ac7Ac Pse5Ac7Am Pse8OAc Pse5Am7AcGlnAc (AI151)] [Campylobacter jejuni subsp. jejuni NCTC 11168]
189_Cj2008_1025.fas	189_Cj2008_1025	Reference	93328	1	271	-	pseE/maf5	1-271/1887	===............	0/0	14.36	99.63	vfdb	NP_282483	(pseE/maf5) motility accessory factor PseE [Pse5Ac7Ac Pse5Ac7Am Pse8OAc Pse5Am7AcGlnAc (AI151)] [Campylobacter jejuni subsp. jejuni NCTC 11168]
189_Cj2008_1025.fas	189_Cj2008_1025	Reference	93330	69	2435	-	pflA	1-2367/2367	===============	0/0	100	99.32	vfdb	NP_282693	(pflA) paralysed flagellum protein [Flagella (VF0114)] [Campylobacter jejuni subsp. jejuni NCTC 11168]
189_Cj2008_1025.fas	189_Cj2008_1025	Reference	93337	37900	39018	+	jlpA	1-1119/1119	===============	0/0	100	98.03	vfdb	NP_282133	(jlpA) lipoprotein [JlpA (VF0329)] [Campylobacter jejuni subsp. jejuni NCTC 11168]
189_Cj2008_1025.fas	189_Cj2008_1025	Reference	93337	76547	77848	-	flgR	1-1302/1302	===============	0/0	100	99.77	vfdb	NP_282174	(flgR) sigma-54 associated transcriptional activator [Pse5Ac7Ac Pse5Ac7Am Pse8OAc Pse5Am7AcGlnAc (AI151)] [Campylobacter jejuni subsp. jejuni NCTC 11168]
189_Cj2008_1025.fas	189_Cj2008_1025	Reference	93337	77905	78354	-	flgQ	1-450/450	===============	0/0	100	99.56	vfdb	YP_002344420	(flgQ) required for flagellar motility [Pse5Ac7Ac Pse5Ac7Am Pse8OAc Pse5Am7AcGlnAc (AI151)] [Campylobacter jejuni subsp. jejuni NCTC 11168]
189_Cj2008_1025.fas	189_Cj2008_1025	Reference	93337	78330	78845	-	flgP	1-516/516	===============	0/0	100	99.22	vfdb	YP_002344421	(flgP) required for flagellar motility [Pse5Ac7Ac Pse5Ac7Am Pse8OAc Pse5Am7AcGlnAc (AI151)] [Campylobacter jejuni subsp. jejuni NCTC 11168]
189_Cj2008_1025.fas	189_Cj2008_1025	Reference	93337	130696	131085	+	fliW	1-390/390	===============	0/0	100	100	vfdb	YP_002344468	(fliW) flagellar assembly protein FliW [Pse5Ac7Ac Pse5Ac7Am Pse8OAc Pse5Am7AcGlnAc (AI151)] [Campylobacter jejuni subsp. jejuni NCTC 11168]
189_Cj2008_1025.fas	189_Cj2008_1025	Reference	93338	114	340	-	flaA	1492-1718/1719	.............==	0/0	13.21	95.15	vfdb	NP_282485	(flaA) flagellin [Flagella (VF0114)] [Campylobacter jejuni subsp. jejuni NCTC 11168]
189_Cj2008_1025.fas	189_Cj2008_1025	Reference	93340	41648	42382	+	fliP	1-735/735	===============	0/0	100	100	vfdb	NP_281981	(fliP) flagellar biosynthesis protein FliP [Flagella (VF0114)] [Campylobacter jejuni subsp. jejuni NCTC 11168]
189_Cj2008_1025.fas	189_Cj2008_1025	Reference	93347	403	2196	+	fliK	1-1797/1797	========/======	2019-03-01	99.83	99.72	vfdb	NP_281263	(fliK) flagellar hook-length control protein FliK [Pse5Ac7Ac Pse5Ac7Am Pse8OAc Pse5Am7AcGlnAc (AI151)] [Campylobacter jejuni subsp. jejuni NCTC 11168]
189_Cj2008_1025.fas	189_Cj2008_1025	Reference	93347	2250	3134	+	flgD	1-885/885	===============	0/0	100	100	vfdb	NP_281264	(flgD) flagellar basal-body rod modification protein FlgD [Flagella (VF0114)] [Campylobacter jejuni subsp. jejuni NCTC 11168]
189_Cj2008_1025.fas	189_Cj2008_1025	Reference	93347	3138	4775	+	flgE	1-1638/1638	===============	0/0	100	99.88	vfdb	NP_281265	(flgE) flagellar hook protein FlgE [Flagella (VF0114)] [Campylobacter jejuni subsp. jejuni NCTC 11168]
189_Cj2008_1025.fas	189_Cj2008_1025	Reference	93348	378	1040	+	flgA	1-663/663	===============	0/0	100	99.85	vfdb	YP_002344176	(flgA) flagellar basal body P-ring biosynthesis protein FlgA [Pse5Ac7Ac Pse5Ac7Am Pse8OAc Pse5Am7AcGlnAc (AI151)] [Campylobacter jejuni subsp. jejuni NCTC 11168]
189_Cj2008_1025.fas	189_Cj2008_1025	Reference	93350	2206	3230	-	pseI	1-1025/1032	===============	0/0	99.32	96.29	vfdb	NP_282463	(pseI) N-acetylneuraminic acid synthetase [Pse5Ac7Ac Pse5Ac7Am Pse8OAc Pse5Am7AcGlnAc (AI151)] [Campylobacter jejuni subsp. jejuni NCTC 11168]
189_Cj2008_1025.fas	189_Cj2008_1025	Reference	93350	3488	4624	+	pseA	1-1137/1137	===============	0/0	100	99.65	vfdb	NP_282462	(pseA) pseudaminic acid biosynthesis PseA protein [Pse5Ac7Ac Pse5Ac7Am Pse8OAc Pse5Am7AcGlnAc (AI151)] [Campylobacter jejuni subsp. jejuni NCTC 11168]
189_Cj2008_1025.fas	189_Cj2008_1025	Reference	93350	5938	6411	-	pseH	1-474/474	===============	0/0	100	93.88	vfdb	NP_282459	(pseH) N-acetyltransferase [Flagella (VF0114)] [Campylobacter jejuni subsp. jejuni NCTC 11168]
189_Cj2008_1025.fas	189_Cj2008_1025	Reference	93350	6408	7232	-	pseG	1-825/825	===============	0/0	100	99.76	vfdb	NP_282458	(pseG) UDP-24-diacetamido-246-trideoxy-beta-L-altropyranose hydrolase [Flagella (VF0114)] [Campylobacter jejuni subsp. jejuni NCTC 11168]
189_Cj2008_1025.fas	189_Cj2008_1025	Reference	93350	7216	7914	-	pseF	1-699/699	===============	0/0	100	100	vfdb	NP_282457	(pseF) acylneuraminate cytidylyltransferase [Pse5Ac7Ac Pse5Ac7Am Pse8OAc Pse5Am7AcGlnAc (AI151)] [Campylobacter jejuni subsp. jejuni NCTC 11168]
189_Cj2008_1025.fas	189_Cj2008_1025	Reference	93352	3093	4631	+	eptC	1-1539/1539	===============	0/0	100	99.94	vfdb	YP_002343698	(eptC) phosphoethanolamine transferase [Pse5Ac7Ac Pse5Ac7Am Pse8OAc Pse5Am7AcGlnAc (AI151)] [Campylobacter jejuni subsp. jejuni NCTC 11168]
189_Cj2008_1025.fas	189_Cj2008_1025	Reference	93357	1	227	+	flaB	1492-1718/1719	.............==	0/0	13.21	94.71	vfdb	NP_282484	(flaB) flagellin [Flagella (VF0114)] [Campylobacter jejuni subsp. jejuni NCTC 11168]
189_Cj2008_1025.fas	189_Cj2008_1025	Reference	93357	259	1319	-	pseE/maf5	827-1887/1887	......=========	0/0	56.23	98.21	vfdb	NP_282483	(pseE/maf5) motility accessory factor PseE [Pse5Ac7Ac Pse5Ac7Am Pse8OAc Pse5Am7AcGlnAc (AI151)] [Campylobacter jejuni subsp. jejuni NCTC 11168]
189_Cj2008_1025.fas	189_Cj2008_1025	Reference	93362	60576	60748	+	cheV3	563-735/1302	......===......	0/0	13.29	75.72	vfdb	NP_207394	(cheV3) chemotaxis coupling protein CheV3 [Pse5Ac7Ac (AI150)] [Helicobacter pylori 26695]
189_Cj2008_1025.fas	189_Cj2008_1025	Reference	93364	6737	7273	+	fliL	1-537/537	===============	0/0	100	98.32	vfdb	NP_282549	(fliL) flagellar basal body protein FliL [Flagella (VF0114)] [Campylobacter jejuni subsp. jejuni NCTC 11168]
189_Cj2008_1025.fas	189_Cj2008_1025	Reference	93364	10589	11773	-	kpsS	1-1185/1185	===============	0/0	100	98.56	vfdb	NP_282554	(kpsS) capsule polysaccharide modification protein [Capsule (VF0323)] [Campylobacter jejuni subsp. jejuni NCTC 11168]
189_Cj2008_1025.fas	189_Cj2008_1025	Reference	93364	11770	13839	-	kpsC	1-2070/2070	========/======	2019-02-02	99.95	95.32	vfdb	NP_282555	(kpsC) capsule polysaccharide modification protein [Capsule (VF0323)] [Campylobacter jejuni subsp. jejuni NCTC 11168]
189_Cj2008_1025.fas	189_Cj2008_1025	Reference	93364	13836	14348	-	cysC	1-513/513	===============	0/0	100	99.03	vfdb	NP_282556	(cysC) adenylylsulfate kinase [Capsule (VF0323)] [Campylobacter jejuni subsp. jejuni NCTC 11168]
189_Cj2008_1025.fas	189_Cj2008_1025	Reference	93364	14339	15099	-	Cj1416c	1-761/762	===============	0/0	99.87	98.82	vfdb	NP_282557	(Cj1416c) sugar nucleotidyltransferase [Capsule (VF0323)] [Campylobacter jejuni subsp. jejuni NCTC 11168]
189_Cj2008_1025.fas	189_Cj2008_1025	Reference	93364	15101	15703	-	Cj1417c	1-603/603	===============	0/0	100	99.34	vfdb	NP_282558	(Cj1417c) amidotransferase [Capsule biosynthesis and transport (CVF393)] [Campylobacter jejuni subsp. jejuni NCTC 11168]
189_Cj2008_1025.fas	189_Cj2008_1025	Reference	93364	18048	18809	-	Cj1419c	1-762/762	===============	0/0	100	99.21	vfdb	NP_282560	(Cj1419c) methyltransferase [Capsule biosynthesis and transport (CVF393)] [Campylobacter jejuni subsp. jejuni NCTC 11168]
189_Cj2008_1025.fas	189_Cj2008_1025	Reference	93364	18862	19635	-	Cj1420c	1-774/774	===============	0/0	100	97.16	vfdb	NP_282561	(Cj1420c) methyltransferase [Capsule biosynthesis and transport (CVF393)] [Campylobacter jejuni subsp. jejuni NCTC 11168]
189_Cj2008_1025.fas	189_Cj2008_1025	Reference	93364	19702	19812	-	Cj1421c	1729-1839/1839	..............=	0/0	6.04	90.09	vfdb	NP_282562	(Cj1421c) sugar transferase [Capsule (VF0323)] [Campylobacter jejuni subsp. jejuni NCTC 11168]
189_Cj2008_1025.fas	189_Cj2008_1025	Reference	93364	20786	21561	-	Cj1421c	1-758/1839	======../......	2022-04-01	41.11	80.21	vfdb	NP_282562	(Cj1421c) sugar transferase [Capsule (VF0323)] [Campylobacter jejuni subsp. jejuni NCTC 11168]
189_Cj2008_1025.fas	189_Cj2008_1025	Reference	93373	160	266	+	flaA	1-107/1719	=..............	0/0	6.22	100	vfdb	NP_282485	(flaA) flagellin [Flagella (VF0114)] [Campylobacter jejuni subsp. jejuni NCTC 11168]
189_Cj2008_1025.fas	189_Cj2008_1025	Reference	93374	1579	2370	-	flgG	1-792/792	===============	0/0	100	100	vfdb	NP_281870	(flgG) flagellar basal-body rod protein FlgG [Flagella (VF0114)] [Campylobacter jejuni subsp. jejuni NCTC 11168]
189_Cj2008_1025.fas	189_Cj2008_1025	Reference	93374	2399	3211	-	flgF	1-813/813	===============	0/0	100	100	vfdb	NP_281869	(flgF) flagellar basal-body rod protein [Flagella (VF0114)] [Campylobacter jejuni subsp. jejuni NCTC 11168]
189_Cj2008_1025.fas	189_Cj2008_1025	Reference	93374	16613	17311	+	flgH	1-699/699	===============	0/0	100	99	vfdb	NP_281859	(flgH) flagellar L-ring protein precursor FlgH [Flagella (VF0114)] [Campylobacter jejuni subsp. jejuni NCTC 11168]
189_Cj2008_1025.fas	189_Cj2008_1025	Reference	93375	46067	46336	+	fliQ	1-270/270	===============	0/0	100	98.52	vfdb	NP_282802	(fliQ) flagellar biosynthesis protein FliQ [Flagella (VF0114)] [Campylobacter jejuni subsp. jejuni NCTC 11168]
189_Cj2008_1025.fas	189_Cj2008_1025	Reference	93376	36457	36765	-	fliN	1-309/309	===============	0/0	100	100	vfdb	NP_281542	(fliN) flagellar motor switch protein FliN [Flagella (VF0114)] [Campylobacter jejuni subsp. jejuni NCTC 11168]
189_Cj2008_1025.fas	189_Cj2008_1025	Reference	93376	52293	53069	+	motA	1-777/777	===============	0/0	100	100	vfdb	NP_281528	(motA) flagellar motor protein MotA [Flagella (VF0114)] [Campylobacter jejuni subsp. jejuni NCTC 11168]
189_Cj2008_1025.fas	189_Cj2008_1025	Reference	93376	53072	53815	+	motB	1-744/744	===============	0/0	100	100	vfdb	NP_281527	(motB) flagellar motor protein MotB [Flagella (VF0114)] [Campylobacter jejuni subsp. jejuni NCTC 11168]
189_Cj2008_1025.fas	189_Cj2008_1025	Reference	93376	53821	54909	-	flhB	1-1089/1089	===============	0/0	100	100	vfdb	NP_281526	(flhB) flagellar biosynthetic protein [Flagella (VF0114)] [Campylobacter jejuni subsp. jejuni NCTC 11168]
189_Cj2008_1025.fas	189_Cj2008_1025	Reference	93376	66002	66832	-	fliH	1-831/831	===============	0/0	100	99.76	vfdb	NP_281511	(fliH) flagellar assembly protein H [Flagella (VF0114)] [Campylobacter jejuni subsp. jejuni NCTC 11168]
189_Cj2008_1025.fas	189_Cj2008_1025	Reference	93376	66840	67868	-	fliG	1-1029/1029	===============	0/0	100	100	vfdb	NP_281510	(fliG) flagellar motor switch protein G [Flagella (VF0114)] [Campylobacter jejuni subsp. jejuni NCTC 11168]
189_Cj2008_1025.fas	189_Cj2008_1025	Reference	93376	67868	69550	-	fliF	1-1683/1683	===============	0/0	100	100	vfdb	NP_281509	(fliF) flagellar M-ring protein FliF [Flagella (VF0114)] [Campylobacter jejuni subsp. jejuni NCTC 11168]
189_Cj2008_1025.fas	189_Cj2008_1025	Reference	93376	93834	94790	+	cheV	1-957/957	===============	0/0	100	100	vfdb	YP_002343726	(cheV) chemotaxis protein [Pse5Ac7Ac Pse5Ac7Am Pse8OAc Pse5Am7AcGlnAc (AI151)] [Campylobacter jejuni subsp. jejuni NCTC 11168]
189_Cj2008_1025.fas	189_Cj2008_1025	Reference	93376	94794	97103	+	cheA	1-2310/2310	===============	0/0	100	99.96	vfdb	YP_002343725	(cheA) chemotaxis histidine kinase [Pse5Ac7Ac Pse5Ac7Am Pse8OAc Pse5Am7AcGlnAc (AI151)] [Campylobacter jejuni subsp. jejuni NCTC 11168]
189_Cj2008_1025.fas	189_Cj2008_1025	Reference	93376	97108	97629	+	cheW	1-522/522	===============	0/0	100	100	vfdb	YP_002343724	(cheW) chemotaxis protein [Pse5Ac7Ac Pse5Ac7Am Pse8OAc Pse5Am7AcGlnAc (AI151)] [Campylobacter jejuni subsp. jejuni NCTC 11168]
189_Cj2008_1025.fas	189_Cj2008_1025	Reference	93378	39863	41248	-	fliI	1-1386/1386	===============	0/0	100	100	vfdb	NP_281405	(fliI) flagellum-specific ATP synthase FliI [Flagella (VF0114)] [Campylobacter jejuni subsp. jejuni NCTC 11168]
189_Cj2008_1025.fas	189_Cj2008_1025	Reference	93379	37060	39678	-	flgE	1-2598/2598	========/======	13/51	99.42	84.85	vfdb	NP_282855	(flgE) flagellar hook protein [Flagella (VF0114)] [Campylobacter jejuni subsp. jejuni NCTC 11168]
189_Cj2008_1025.fas	189_Cj2008_1025	Reference	93379	62761	62869	-	tcpI	1356-1464/1863	..........==...	0/0	5.85	85.32	vfdb	NP_230473	(tcpI) toxin co-regulated pilus biosynthesis protein I [TCP (VF0126)] [Vibrio cholerae O1 biovar El Tor str. N16961]
189_Cj2008_1025.fas	189_Cj2008_1025	Reference	93382	5979	6761	+	kpsM	1-783/783	===============	0/0	100	90.93	vfdb	NP_282588	(kpsM) capsule polysaccharide export system inner membrane protein [Capsule (VF0323)] [Campylobacter jejuni subsp. jejuni NCTC 11168]
189_Cj2008_1025.fas	189_Cj2008_1025	Reference	93382	6758	7420	+	kpsT	1-663/663	===============	0/0	100	94.27	vfdb	NP_282587	(kpsT) capsule polysaccharide export ATP-binding protein [Capsule (VF0323)] [Campylobacter jejuni subsp. jejuni NCTC 11168]
189_Cj2008_1025.fas	189_Cj2008_1025	Reference	93382	7420	8538	+	kpsE	1-1119/1119	===============	0/0	100	97.05	vfdb	NP_282586	(kpsE) capsule polysaccharide export system inner membrane protein [Capsule (VF0323)] [Campylobacter jejuni subsp. jejuni NCTC 11168]
189_Cj2008_1025.fas	189_Cj2008_1025	Reference	93382	8540	10198	+	kpsD	1-1659/1659	===============	0/0	100	98.79	vfdb	NP_282585	(kpsD) capsule polysaccharide export system periplasmic protein [Capsule (VF0323)] [Campylobacter jejuni subsp. jejuni NCTC 11168]
189_Cj2008_1025.fas	189_Cj2008_1025	Reference	93382	10208	11145	+	kpsF	1-938/948	===============	0/0	98.95	94.88	vfdb	NP_282584	(kpsF) D-arabinose 5-phosphate isomerase [Capsule (VF0323)] [Campylobacter jejuni subsp. jejuni NCTC 11168]
189_Cj2008_1025.fas	189_Cj2008_1025	Reference	93382	20574	21119	+	rfbC	1-546/546	========/======	2019-04-02	99.63	83.03	vfdb	NP_282571	(rfbC) dTDP-4-dehydrorhamnose 35-epimerase [Capsule (VF0323)] [Campylobacter jejuni subsp. jejuni NCTC 11168]
189_Cj2008_1025.fas	189_Cj2008_1025	Reference	93383	3364	5538	-	flhA	1-2175/2175	===============	0/0	100	99.95	vfdb	NP_282036	(flhA) flagellar biosynthesis protein FlhA [Flagella (VF0114)] [Campylobacter jejuni subsp. jejuni NCTC 11168]
189_Cj2008_1025.fas	189_Cj2008_1025	Reference	93383	9418	11670	-	flaD	1-2253/2253	===============	0/0	100	99.96	vfdb	NP_282040	(flaD) flagellin [Flagella (VF0114)] [Campylobacter jejuni subsp. jejuni NCTC 11168]
189_Cj2008_1025.fas	189_Cj2008_1025	Reference	93384	5939	6985	+	flgI	1-1047/1047	===============	0/0	100	97.9	vfdb	NP_282602	(flgI) flagellar P-ring protein precursor FlgI [Flagella (VF0114)] [Campylobacter jejuni subsp. jejuni NCTC 11168]
189_Cj2008_1025.fas	189_Cj2008_1025	Reference	93384	6985	7326	+	flgJ	1-342/342	===============	0/0	100	97.37	vfdb	YP_002344845	(flgJ) flagellar rod assembly protein/muramidase FlgJ [Pse5Ac7Ac Pse5Ac7Am Pse8OAc Pse5Am7AcGlnAc (AI151)] [Campylobacter jejuni subsp. jejuni NCTC 11168]
189_Cj2008_1025.fas	189_Cj2008_1025	Reference	93384	7389	7586	+	flgM	1-198/198	===============	0/0	100	98.48	vfdb	YP_002344846	(flgM) negative regulator of flagellin synthesis [Pse5Ac7Ac Pse5Ac7Am Pse8OAc Pse5Am7AcGlnAc (AI151)] [Campylobacter jejuni subsp. jejuni NCTC 11168]
189_Cj2008_1025.fas	189_Cj2008_1025	Reference	93384	8072	9898	+	flgK	1-1827/1827	===============	0/0	100	97.32	vfdb	NP_282606	(flgK) flagellar hook-associated protein 1 FlgK [Flagella (VF0114)] [Campylobacter jejuni subsp. jejuni NCTC 11168]
189_Cj2008_1025.fas	189_Cj2008_1025	Reference	93384	21379	22338	-	cadF	1-960/960	===============	0/0	100	100	vfdb	NP_282616	(cadF) outer membrane fibronectin-binding protein [CadF (VF0322)] [Campylobacter jejuni subsp. jejuni NCTC 11168]
189_Cj2008_1025.fas	189_Cj2008_1025	Reference	93390	1533	2663	-	pseC	1-1131/1131	===============	0/0	100	99.91	vfdb	NP_282440	(pseC) C4 aminotransferase [Pse5Ac7Ac Pse5Ac7Am Pse8OAc Pse5Am7AcGlnAc (AI151)] [Campylobacter jejuni subsp. jejuni NCTC 11168]
189_Cj2008_1025.fas	189_Cj2008_1025	Reference	93390	2665	3669	-	pseB	1-1005/1005	===============	0/0	100	96.62	vfdb	NP_282439	(pseB) UDP-GlcNAc-specific C46 dehydratase/C5 epimerase [Pse5Ac7Ac Pse5Ac7Am Pse8OAc Pse5Am7AcGlnAc (AI151)] [Campylobacter jejuni subsp. jejuni NCTC 11168]
189_Cj2008_1025.fas	189_Cj2008_1025	Reference	93390	38125	39420	-	porA	1-1275/1275	========/======	24/87	97.41	78.78	vfdb	NP_282406	(porA) major outer membrane protein [MOMP (VF0328)] [Campylobacter jejuni subsp. jejuni NCTC 11168]
189_Cj2008_1025.fas	189_Cj2008_1025	Reference	93390	57578	57898	-	ciaC	1-321/321	===============	0/0	100	99.06	vfdb	YP_002344633	(ciaC) Campylobacter invasion antigen C [CiaC (VF0415)] [Campylobacter jejuni subsp. jejuni NCTC 11168]
189_Cj2008_1025.fas	189_Cj2008_1025	Reference	93390	109965	110137	+	cheV3	595-767/1302	......===......	0/0	13.29	76.3	vfdb	NP_207394	(cheV3) chemotaxis coupling protein CheV3 [Pse5Ac7Ac (AI150)] [Helicobacter pylori 26695]
189_Cj2008_1025.fas	189_Cj2008_1025	Reference	93390	121234	122001	+	fliR	1-768/768	===============	0/0	100	99.09	vfdb	NP_282326	(fliR) flagellar biosynthetic protein FliR [Flagella (VF0114)] [Campylobacter jejuni subsp. jejuni NCTC 11168]
189_Cj2008_1025.fas	189_Cj2008_1025	Reference	93396	1	433	+	flaB	215-647/1719	.=====.........	0/0	25.19	97.46	vfdb	NP_282484	(flaB) flagellin [Flagella (VF0114)] [Campylobacter jejuni subsp. jejuni NCTC 11168]
189_Cj2008_1025.fas	189_Cj2008_1025	Reference	93399	12786	13082	-	fliE	1-297/297	===============	0/0	100	98.65	vfdb	NP_281710	(fliE) flagellar hook-basal body complex protein FliE [Flagella (VF0114)] [Campylobacter jejuni subsp. jejuni NCTC 11168]
189_Cj2008_1025.fas	189_Cj2008_1025	Reference	93399	13089	13583	-	flgC	1-495/495	===============	0/0	100	99.19	vfdb	NP_281711	(flgC) flagellar basal body rod protein FlgC [Flagella (VF0114)] [Campylobacter jejuni subsp. jejuni NCTC 11168]
189_Cj2008_1025.fas	189_Cj2008_1025	Reference	93399	13593	14024	-	flgB	1-432/432	===============	0/0	100	97.22	vfdb	NP_281712	(flgB) flagellar basal body rod protein FlgB [Flagella (VF0114)] [Campylobacter jejuni subsp. jejuni NCTC 11168]
189_Cj2008_1025.fas	189_Cj2008_1025	Reference	93399	33813	34178	+	flaG	1-366/366	===============	0/0	100	98.36	vfdb	NP_281731	(flaG) flagellar protein FlaG [Flagella (VF0114)] [Campylobacter jejuni subsp. jejuni NCTC 11168]
189_Cj2008_1025.fas	189_Cj2008_1025	Reference	93399	34181	36112	+	fliD	1-1929/1929	========/======	2019-03-01	100	97.31	vfdb	NP_281732	(fliD) flagellar capping protein FliD [Flagella (VF0114)] [Campylobacter jejuni subsp. jejuni NCTC 11168]
189_Cj2008_1025.fas	189_Cj2008_1025	Reference	93399	36124	36510	+	fliS	1-387/387	===============	0/0	100	100	vfdb	NP_281733	(fliS) flagellar protein FliS [Flagella (VF0114)] [Campylobacter jejuni subsp. jejuni NCTC 11168]
189_Cj2008_1025.fas	189_Cj2008_1025	Reference	93400	4982	5824	-	fliY	1-843/843	===============	0/0	100	99.88	vfdb	NP_281274	(fliY) flagellar motor switch protein FliY [Flagella (VF0114)] [Campylobacter jejuni subsp. jejuni NCTC 11168]
189_Cj2008_1025.fas	189_Cj2008_1025	Reference	93400	5821	6900	-	fliM	1-1080/1080	===============	0/0	100	100	vfdb	NP_281275	(fliM) flagellar motor switch protein FliM [Flagella (VF0114)] [Campylobacter jejuni subsp. jejuni NCTC 11168]
189_Cj2008_1025.fas	189_Cj2008_1025	Reference	93400	6900	7616	-	fliA	1-717/717	===============	0/0	100	100	vfdb	NP_281276	(fliA) flagellar biosynthesis sigma factor [Flagella (VF0114)] [Campylobacter jejuni subsp. jejuni NCTC 11168]
189_Cj2008_1025.fas	189_Cj2008_1025	Reference	93400	7948	8814	-	flhG	1-867/867	===============	0/0	100	100	vfdb	NP_281278	(flhG) ATP-binding protein [Flagella (CVF397)] [Campylobacter jejuni subsp. jejuni NCTC 11168]
189_Cj2008_1025.fas	189_Cj2008_1025	Reference	93400	8807	10261	-	flhF	1-1455/1455	===============	0/0	100	100	vfdb	NP_281279	(flhF) flagellar biosynthesis regulator FlhF [Flagella (VF0114)] [Campylobacter jejuni subsp. jejuni NCTC 11168]
190_Cj2008_894.fas	190_Cj2008_894	Reference	93405	4	605	-	pseE/maf5	1-602/1887	=====..........	0/0	31.9	94.35	vfdb	NP_282483	(pseE/maf5) motility accessory factor PseE [Pse5Ac7Ac Pse5Ac7Am Pse8OAc Pse5Am7AcGlnAc (AI151)] [Campylobacter jejuni subsp. jejuni NCTC 11168]
190_Cj2008_894.fas	190_Cj2008_894	Reference	93408	1019	1139	+	acfB	1374-1494/1881	..........==...	0/0	6.43	82.64	vfdb	NP_230488	(acfB) accessory colonization factor AcfB [ACF (VF0127)] [Vibrio cholerae O1 biovar El Tor str. N16961]
190_Cj2008_894.fas	190_Cj2008_894	Reference	93409	4915	5483	-	cdtC	1-570/570	========/======	2019-01-01	99.82	99.65	vfdb	NP_281290	(cdtC) cytolethal distending toxin C [CDT (VF0115)] [Campylobacter jejuni subsp. jejuni NCTC 11168]
190_Cj2008_894.fas	190_Cj2008_894	Reference	93409	5494	6291	-	cdtB	1-798/798	===============	0/0	100	99.75	vfdb	NP_281291	(cdtB) cytolethal distending toxin B [CDT (VF0115)] [Campylobacter jejuni subsp. jejuni NCTC 11168]
190_Cj2008_894.fas	190_Cj2008_894	Reference	93409	6288	7094	-	cdtA	1-807/807	===============	0/0	100	99.13	vfdb	NP_281292	(cdtA) cytolethal distending toxin A [CDT (VF0115)] [Campylobacter jejuni subsp. jejuni NCTC 11168]
190_Cj2008_894.fas	190_Cj2008_894	Reference	93410	2604	3302	-	flgH	1-699/699	===============	0/0	100	98.57	vfdb	NP_281859	(flgH) flagellar L-ring protein precursor FlgH [Flagella (VF0114)] [Campylobacter jejuni subsp. jejuni NCTC 11168]
190_Cj2008_894.fas	190_Cj2008_894	Reference	93410	12841	13653	+	flgF	1-813/813	===============	0/0	100	99.39	vfdb	NP_281869	(flgF) flagellar basal-body rod protein [Flagella (VF0114)] [Campylobacter jejuni subsp. jejuni NCTC 11168]
190_Cj2008_894.fas	190_Cj2008_894	Reference	93410	13682	14473	+	flgG	1-792/792	===============	0/0	100	99.24	vfdb	NP_281870	(flgG) flagellar basal-body rod protein FlgG [Flagella (VF0114)] [Campylobacter jejuni subsp. jejuni NCTC 11168]
190_Cj2008_894.fas	190_Cj2008_894	Reference	93411	3517	4616	+	kpsC	971-2070/2070	......==/======	2019-02-02	53.09	94.28	vfdb	NP_282555	(kpsC) capsule polysaccharide modification protein [Capsule (VF0323)] [Campylobacter jejuni subsp. jejuni NCTC 11168]
190_Cj2008_894.fas	190_Cj2008_894	Reference	93411	4613	5797	+	kpsS	1-1185/1185	===============	0/0	100	97.47	vfdb	NP_282554	(kpsS) capsule polysaccharide modification protein [Capsule (VF0323)] [Campylobacter jejuni subsp. jejuni NCTC 11168]
190_Cj2008_894.fas	190_Cj2008_894	Reference	93411	14839	15375	-	fliL	1-537/537	===============	0/0	100	97.77	vfdb	NP_282549	(fliL) flagellar basal body protein FliL [Flagella (VF0114)] [Campylobacter jejuni subsp. jejuni NCTC 11168]
190_Cj2008_894.fas	190_Cj2008_894	Reference	93413	12108	12887	+	pebA	1-780/780	===============	0/0	100	98.85	vfdb	NP_282073	(pebA) bifunctional adhesin/ABC transporter aspartate/glutamate-binding protein [PEB1 (VF0327)] [Campylobacter jejuni subsp. jejuni NCTC 11168]
190_Cj2008_894.fas	190_Cj2008_894	Reference	93413	18319	20151	+	ciaB	1-1833/1833	===============	0/0	100	99.13	vfdb	NP_282066	(ciaB) invasion antigen CiaB [CiaB (VF0324)] [Campylobacter jejuni subsp. jejuni NCTC 11168]
190_Cj2008_894.fas	190_Cj2008_894	Reference	93414	4675	5325	-	hddC	1-651/666	===============	0/0	97.75	90.78	vfdb	NP_282564	(hddC) D-glycero-D-manno-heptose 1-phosphate guanosyltransferase [Capsule (VF0323)] [Campylobacter jejuni subsp. jejuni NCTC 11168]
190_Cj2008_894.fas	190_Cj2008_894	Reference	93414	5313	5918	-	gmhA2	1-606/606	===============	0/0	100	91.25	vfdb	NP_282565	(gmhA2) phosphoheptose isomerase [Capsule (VF0323)] [Campylobacter jejuni subsp. jejuni NCTC 11168]
190_Cj2008_894.fas	190_Cj2008_894	Reference	93414	5910	6925	-	hddA	1-1017/1020	========/======	2019-01-01	99.61	92.23	vfdb	NP_282566	(hddA) D-glycero-D-manno-heptose 7-phosphate kinase [Capsule (VF0323)] [Campylobacter jejuni subsp. jejuni NCTC 11168]
190_Cj2008_894.fas	190_Cj2008_894	Reference	93414	9037	9553	-	rfbC	13-529/546	========/======	2019-02-02	94.51	80.89	vfdb	NP_282571	(rfbC) dTDP-4-dehydrorhamnose 35-epimerase [Capsule (VF0323)] [Campylobacter jejuni subsp. jejuni NCTC 11168]
190_Cj2008_894.fas	190_Cj2008_894	Reference	93419	1	857	+	fliK	938-1797/1797	.......=/======	2019-03-01	47.69	98.14	vfdb	NP_281263	(fliK) flagellar hook-length control protein FliK [Pse5Ac7Ac Pse5Ac7Am Pse8OAc Pse5Am7AcGlnAc (AI151)] [Campylobacter jejuni subsp. jejuni NCTC 11168]
190_Cj2008_894.fas	190_Cj2008_894	Reference	93419	911	1795	+	flgD	1-885/885	===============	0/0	100	99.89	vfdb	NP_281264	(flgD) flagellar basal-body rod modification protein FlgD [Flagella (VF0114)] [Campylobacter jejuni subsp. jejuni NCTC 11168]
190_Cj2008_894.fas	190_Cj2008_894	Reference	93419	1799	3436	+	flgE	1-1638/1638	===============	0/0	100	99.27	vfdb	NP_281265	(flgE) flagellar hook protein FlgE [Flagella (VF0114)] [Campylobacter jejuni subsp. jejuni NCTC 11168]
190_Cj2008_894.fas	190_Cj2008_894	Reference	93428	20523	21044	-	cheW	1-522/522	===============	0/0	100	99.23	vfdb	YP_002343724	(cheW) chemotaxis protein [Pse5Ac7Ac Pse5Ac7Am Pse8OAc Pse5Am7AcGlnAc (AI151)] [Campylobacter jejuni subsp. jejuni NCTC 11168]
190_Cj2008_894.fas	190_Cj2008_894	Reference	93428	21049	23358	-	cheA	1-2310/2310	===============	0/0	100	98.4	vfdb	YP_002343725	(cheA) chemotaxis histidine kinase [Pse5Ac7Ac Pse5Ac7Am Pse8OAc Pse5Am7AcGlnAc (AI151)] [Campylobacter jejuni subsp. jejuni NCTC 11168]
190_Cj2008_894.fas	190_Cj2008_894	Reference	93428	23362	24318	-	cheV	1-957/957	===============	0/0	100	99.48	vfdb	YP_002343726	(cheV) chemotaxis protein [Pse5Ac7Ac Pse5Ac7Am Pse8OAc Pse5Am7AcGlnAc (AI151)] [Campylobacter jejuni subsp. jejuni NCTC 11168]
190_Cj2008_894.fas	190_Cj2008_894	Reference	93429	36459	36767	-	fliN	1-309/309	===============	0/0	100	99.03	vfdb	NP_281542	(fliN) flagellar motor switch protein FliN [Flagella (VF0114)] [Campylobacter jejuni subsp. jejuni NCTC 11168]
190_Cj2008_894.fas	190_Cj2008_894	Reference	93429	52297	53073	+	motA	1-777/777	===============	0/0	100	100	vfdb	NP_281528	(motA) flagellar motor protein MotA [Flagella (VF0114)] [Campylobacter jejuni subsp. jejuni NCTC 11168]
190_Cj2008_894.fas	190_Cj2008_894	Reference	93429	53076	53819	+	motB	1-744/744	===============	0/0	100	100	vfdb	NP_281527	(motB) flagellar motor protein MotB [Flagella (VF0114)] [Campylobacter jejuni subsp. jejuni NCTC 11168]
190_Cj2008_894.fas	190_Cj2008_894	Reference	93429	53825	54913	-	flhB	1-1089/1089	===============	0/0	100	99.91	vfdb	NP_281526	(flhB) flagellar biosynthetic protein [Flagella (VF0114)] [Campylobacter jejuni subsp. jejuni NCTC 11168]
190_Cj2008_894.fas	190_Cj2008_894	Reference	93429	66006	66836	-	fliH	1-831/831	===============	0/0	100	97.83	vfdb	NP_281511	(fliH) flagellar assembly protein H [Flagella (VF0114)] [Campylobacter jejuni subsp. jejuni NCTC 11168]
190_Cj2008_894.fas	190_Cj2008_894	Reference	93429	66844	67872	-	fliG	1-1029/1029	===============	0/0	100	98.83	vfdb	NP_281510	(fliG) flagellar motor switch protein G [Flagella (VF0114)] [Campylobacter jejuni subsp. jejuni NCTC 11168]
190_Cj2008_894.fas	190_Cj2008_894	Reference	93429	67872	69554	-	fliF	1-1683/1683	===============	0/0	100	98.4	vfdb	NP_281509	(fliF) flagellar M-ring protein FliF [Flagella (VF0114)] [Campylobacter jejuni subsp. jejuni NCTC 11168]
190_Cj2008_894.fas	190_Cj2008_894	Reference	93430	1	1309	-	flaA	215-1514/1719	.=======/=====.	2019-11-03	75.57	89.47	vfdb	NP_282485	(flaA) flagellin [Flagella (VF0114)] [Campylobacter jejuni subsp. jejuni NCTC 11168]
190_Cj2008_894.fas	190_Cj2008_894	Reference	93434	19681	20430	+	flaC	1-750/750	===============	0/0	100	98.67	vfdb	NP_281892	(flaC) flagellin [Flagella (VF0114)] [Campylobacter jejuni subsp. jejuni NCTC 11168]
190_Cj2008_894.fas	190_Cj2008_894	Reference	93443	68	2434	-	pflA	1-2367/2367	===============	0/0	100	98.56	vfdb	NP_282693	(pflA) paralysed flagellum protein [Flagella (VF0114)] [Campylobacter jejuni subsp. jejuni NCTC 11168]
190_Cj2008_894.fas	190_Cj2008_894	Reference	93450	1	162	+	flaB	1558-1719/1719	.............==	0/0	9.42	96.3	vfdb	NP_282484	(flaB) flagellin [Flagella (VF0114)] [Campylobacter jejuni subsp. jejuni NCTC 11168]
190_Cj2008_894.fas	190_Cj2008_894	Reference	93450	194	1340	-	pseE/maf5	741-1887/1887	.....==========	0/0	60.78	94.59	vfdb	NP_282483	(pseE/maf5) motility accessory factor PseE [Pse5Ac7Ac Pse5Ac7Am Pse8OAc Pse5Am7AcGlnAc (AI151)] [Campylobacter jejuni subsp. jejuni NCTC 11168]
190_Cj2008_894.fas	190_Cj2008_894	Reference	93452	14642	14750	+	tcpI	1356-1464/1863	..........==...	0/0	5.85	85.32	vfdb	NP_230473	(tcpI) toxin co-regulated pilus biosynthesis protein I [TCP (VF0126)] [Vibrio cholerae O1 biovar El Tor str. N16961]
190_Cj2008_894.fas	190_Cj2008_894	Reference	93452	37834	38963	+	flgE	1-1124/2598	=======./......	2020-09-01	42.99	83.29	vfdb	NP_282855	(flgE) flagellar hook protein [Flagella (VF0114)] [Campylobacter jejuni subsp. jejuni NCTC 11168]
190_Cj2008_894.fas	190_Cj2008_894	Reference	93452	39092	40401	+	flgE	1313-2598/2598	.......=/======	15/58	48.85	80.71	vfdb	NP_282855	(flgE) flagellar hook protein [Flagella (VF0114)] [Campylobacter jejuni subsp. jejuni NCTC 11168]
190_Cj2008_894.fas	190_Cj2008_894	Reference	93452	74336	74605	-	fliQ	1-270/270	===============	0/0	100	98.52	vfdb	NP_282802	(fliQ) flagellar biosynthesis protein FliQ [Flagella (VF0114)] [Campylobacter jejuni subsp. jejuni NCTC 11168]
190_Cj2008_894.fas	190_Cj2008_894	Reference	93453	83	1102	-	flgS	1-1020/1020	===============	0/0	100	98.63	vfdb	YP_002344200	(flgS) signal transduction histidine kinase [Pse5Ac7Ac Pse5Ac7Am Pse8OAc Pse5Am7AcGlnAc (AI151)] [Campylobacter jejuni subsp. jejuni NCTC 11168]
190_Cj2008_894.fas	190_Cj2008_894	Reference	93457	1296	2030	-	fliP	1-735/735	===============	0/0	100	99.32	vfdb	NP_281981	(fliP) flagellar biosynthesis protein FliP [Flagella (VF0114)] [Campylobacter jejuni subsp. jejuni NCTC 11168]
190_Cj2008_894.fas	190_Cj2008_894	Reference	93457	53464	55638	-	flhA	1-2175/2175	===============	0/0	100	98.34	vfdb	NP_282036	(flhA) flagellar biosynthesis protein FlhA [Flagella (VF0114)] [Campylobacter jejuni subsp. jejuni NCTC 11168]
190_Cj2008_894.fas	190_Cj2008_894	Reference	93457	59516	61768	-	flaD	1-2253/2253	===============	0/0	100	97.65	vfdb	NP_282040	(flaD) flagellin [Flagella (VF0114)] [Campylobacter jejuni subsp. jejuni NCTC 11168]
190_Cj2008_894.fas	190_Cj2008_894	Reference	93460	1711	2553	-	fliY	1-843/843	===============	0/0	100	96.68	vfdb	NP_281274	(fliY) flagellar motor switch protein FliY [Flagella (VF0114)] [Campylobacter jejuni subsp. jejuni NCTC 11168]
190_Cj2008_894.fas	190_Cj2008_894	Reference	93460	2550	3629	-	fliM	1-1080/1080	===============	0/0	100	98.33	vfdb	NP_281275	(fliM) flagellar motor switch protein FliM [Flagella (VF0114)] [Campylobacter jejuni subsp. jejuni NCTC 11168]
190_Cj2008_894.fas	190_Cj2008_894	Reference	93460	3629	4345	-	fliA	1-717/717	===============	0/0	100	97.91	vfdb	NP_281276	(fliA) flagellar biosynthesis sigma factor [Flagella (VF0114)] [Campylobacter jejuni subsp. jejuni NCTC 11168]
190_Cj2008_894.fas	190_Cj2008_894	Reference	93460	4677	5543	-	flhG	1-867/867	===============	0/0	100	98.85	vfdb	NP_281278	(flhG) ATP-binding protein [Flagella (CVF397)] [Campylobacter jejuni subsp. jejuni NCTC 11168]
190_Cj2008_894.fas	190_Cj2008_894	Reference	93460	5536	6990	-	flhF	1-1455/1455	===============	0/0	100	99.31	vfdb	NP_281279	(flhF) flagellar biosynthesis regulator FlhF [Flagella (VF0114)] [Campylobacter jejuni subsp. jejuni NCTC 11168]
190_Cj2008_894.fas	190_Cj2008_894	Reference	93463	12780	13076	-	fliE	1-297/297	===============	0/0	100	98.99	vfdb	NP_281710	(fliE) flagellar hook-basal body complex protein FliE [Flagella (VF0114)] [Campylobacter jejuni subsp. jejuni NCTC 11168]
190_Cj2008_894.fas	190_Cj2008_894	Reference	93463	13083	13577	-	flgC	1-495/495	===============	0/0	100	98.99	vfdb	NP_281711	(flgC) flagellar basal body rod protein FlgC [Flagella (VF0114)] [Campylobacter jejuni subsp. jejuni NCTC 11168]
190_Cj2008_894.fas	190_Cj2008_894	Reference	93463	13587	14018	-	flgB	1-432/432	===============	0/0	100	99.77	vfdb	NP_281712	(flgB) flagellar basal body rod protein FlgB [Flagella (VF0114)] [Campylobacter jejuni subsp. jejuni NCTC 11168]
190_Cj2008_894.fas	190_Cj2008_894	Reference	93463	33807	34172	+	flaG	1-366/366	===============	0/0	100	99.73	vfdb	NP_281731	(flaG) flagellar protein FlaG [Flagella (VF0114)] [Campylobacter jejuni subsp. jejuni NCTC 11168]
190_Cj2008_894.fas	190_Cj2008_894	Reference	93463	34175	36106	+	fliD	1-1929/1929	========/======	2019-03-01	100	96.17	vfdb	NP_281732	(fliD) flagellar capping protein FliD [Flagella (VF0114)] [Campylobacter jejuni subsp. jejuni NCTC 11168]
190_Cj2008_894.fas	190_Cj2008_894	Reference	93463	36118	36504	+	fliS	1-387/387	===============	0/0	100	98.97	vfdb	NP_281733	(fliS) flagellar protein FliS [Flagella (VF0114)] [Campylobacter jejuni subsp. jejuni NCTC 11168]
190_Cj2008_894.fas	190_Cj2008_894	Reference	93463	145383	146633	+	rpoN	1-1251/1251	===============	0/0	100	99.04	vfdb	YP_002344093	(rpoN) RNA polymerase factor sigma-54 [Pse5Ac7Ac Pse5Ac7Am Pse8OAc Pse5Am7AcGlnAc (AI151)] [Campylobacter jejuni subsp. jejuni NCTC 11168]
190_Cj2008_894.fas	190_Cj2008_894	Reference	93463	159707	160447	-	Cj1416c	1-741/762	===============	0/0	97.24	98.65	vfdb	NP_282557	(Cj1416c) sugar nucleotidyltransferase [Capsule (VF0323)] [Campylobacter jejuni subsp. jejuni NCTC 11168]
190_Cj2008_894.fas	190_Cj2008_894	Reference	93463	160449	161051	-	Cj1417c	1-603/603	===============	0/0	100	97.51	vfdb	NP_282558	(Cj1417c) amidotransferase [Capsule biosynthesis and transport (CVF393)] [Campylobacter jejuni subsp. jejuni NCTC 11168]
190_Cj2008_894.fas	190_Cj2008_894	Reference	93463	163396	164157	-	Cj1419c	1-762/762	===============	0/0	100	99.08	vfdb	NP_282560	(Cj1419c) methyltransferase [Capsule biosynthesis and transport (CVF393)] [Campylobacter jejuni subsp. jejuni NCTC 11168]
190_Cj2008_894.fas	190_Cj2008_894	Reference	93463	164210	164983	-	Cj1420c	1-774/774	===============	0/0	100	97.67	vfdb	NP_282561	(Cj1420c) methyltransferase [Capsule biosynthesis and transport (CVF393)] [Campylobacter jejuni subsp. jejuni NCTC 11168]
190_Cj2008_894.fas	190_Cj2008_894	Reference	93465	1	258	-	pseD/maf2	1483-1740/1962	...........===.	0/0	13.15	96.12	vfdb	NP_282479	(pseD/maf2) motility accessory factor PseD [Pse5Ac7Ac Pse5Ac7Am Pse8OAc Pse5Am7AcGlnAc (AI151)] [Campylobacter jejuni subsp. jejuni NCTC 11168]
190_Cj2008_894.fas	190_Cj2008_894	Reference	93467	9	998	-	fliK	1-963/1797	========/......	2027-01-01	53.59	95.96	vfdb	NP_281263	(fliK) flagellar hook-length control protein FliK [Pse5Ac7Ac Pse5Ac7Am Pse8OAc Pse5Am7AcGlnAc (AI151)] [Campylobacter jejuni subsp. jejuni NCTC 11168]
190_Cj2008_894.fas	190_Cj2008_894	Reference	93469	15780	15952	-	cheV3	563-735/1302	......===......	0/0	13.29	75.72	vfdb	NP_207394	(cheV3) chemotaxis coupling protein CheV3 [Pse5Ac7Ac (AI150)] [Helicobacter pylori 26695]
190_Cj2008_894.fas	190_Cj2008_894	Reference	93471	144	1274	-	pseC	1-1131/1131	===============	0/0	100	95.4	vfdb	NP_282440	(pseC) C4 aminotransferase [Pse5Ac7Ac Pse5Ac7Am Pse8OAc Pse5Am7AcGlnAc (AI151)] [Campylobacter jejuni subsp. jejuni NCTC 11168]
190_Cj2008_894.fas	190_Cj2008_894	Reference	93471	1276	2280	-	pseB	1-1005/1005	===============	0/0	100	96.42	vfdb	NP_282439	(pseB) UDP-GlcNAc-specific C46 dehydratase/C5 epimerase [Pse5Ac7Ac Pse5Ac7Am Pse8OAc Pse5Am7AcGlnAc (AI151)] [Campylobacter jejuni subsp. jejuni NCTC 11168]
190_Cj2008_894.fas	190_Cj2008_894	Reference	93471	36732	38027	-	porA	1-1275/1275	========/======	22/83	97.57	78.52	vfdb	NP_282406	(porA) major outer membrane protein [MOMP (VF0328)] [Campylobacter jejuni subsp. jejuni NCTC 11168]
190_Cj2008_894.fas	190_Cj2008_894	Reference	93471	56614	56934	-	ciaC	1-321/321	===============	0/0	100	95.95	vfdb	YP_002344633	(ciaC) Campylobacter invasion antigen C [CiaC (VF0415)] [Campylobacter jejuni subsp. jejuni NCTC 11168]
190_Cj2008_894.fas	190_Cj2008_894	Reference	93471	108999	109172	+	cheV3	594-767/1302	......===......	0/0	13.36	76.44	vfdb	NP_207394	(cheV3) chemotaxis coupling protein CheV3 [Pse5Ac7Ac (AI150)] [Helicobacter pylori 26695]
190_Cj2008_894.fas	190_Cj2008_894	Reference	93471	120268	121035	+	fliR	1-768/768	===============	0/0	100	97.79	vfdb	NP_282326	(fliR) flagellar biosynthetic protein FliR [Flagella (VF0114)] [Campylobacter jejuni subsp. jejuni NCTC 11168]
190_Cj2008_894.fas	190_Cj2008_894	Reference	93472	3304	4422	-	jlpA	1-1119/1119	===============	0/0	100	98.84	vfdb	NP_282133	(jlpA) lipoprotein [JlpA (VF0329)] [Campylobacter jejuni subsp. jejuni NCTC 11168]
190_Cj2008_894.fas	190_Cj2008_894	Reference	93474	5508	6215	+	ptmB	1-708/708	===============	0/0	100	98.59	vfdb	NP_282477	(ptmB) acylneuraminate cytidylyltransferase [Flagella (VF0114)] [Campylobacter jejuni subsp. jejuni NCTC 11168]
190_Cj2008_894.fas	190_Cj2008_894	Reference	93474	6215	6985	+	ptmA	1-771/771	===============	0/0	100	97.41	vfdb	NP_282478	(ptmA) flagellin modification protein A [Flagella (VF0114)] [Campylobacter jejuni subsp. jejuni NCTC 11168]
190_Cj2008_894.fas	190_Cj2008_894	Reference	93478	1	107	-	flaA	1-107/1719	=..............	0/0	6.22	99.06	vfdb	NP_282485	(flaA) flagellin [Flagella (VF0114)] [Campylobacter jejuni subsp. jejuni NCTC 11168]
190_Cj2008_894.fas	190_Cj2008_894	Reference	93479	1	301	+	pseD/maf2	902-1202/1962	......====.....	0/0	15.34	99.67	vfdb	NP_282479	(pseD/maf2) motility accessory factor PseD [Pse5Ac7Ac Pse5Ac7Am Pse8OAc Pse5Am7AcGlnAc (AI151)] [Campylobacter jejuni subsp. jejuni NCTC 11168]
190_Cj2008_894.fas	190_Cj2008_894	Reference	93480	31229	31618	-	fliW	1-390/390	===============	0/0	100	100	vfdb	YP_002344468	(fliW) flagellar assembly protein FliW [Pse5Ac7Ac Pse5Ac7Am Pse8OAc Pse5Am7AcGlnAc (AI151)] [Campylobacter jejuni subsp. jejuni NCTC 11168]
190_Cj2008_894.fas	190_Cj2008_894	Reference	93480	83488	84003	+	flgP	1-516/516	===============	0/0	100	99.61	vfdb	YP_002344421	(flgP) required for flagellar motility [Pse5Ac7Ac Pse5Ac7Am Pse8OAc Pse5Am7AcGlnAc (AI151)] [Campylobacter jejuni subsp. jejuni NCTC 11168]
190_Cj2008_894.fas	190_Cj2008_894	Reference	93480	83979	84428	+	flgQ	1-450/450	===============	0/0	100	98	vfdb	YP_002344420	(flgQ) required for flagellar motility [Pse5Ac7Ac Pse5Ac7Am Pse8OAc Pse5Am7AcGlnAc (AI151)] [Campylobacter jejuni subsp. jejuni NCTC 11168]
190_Cj2008_894.fas	190_Cj2008_894	Reference	93480	84485	85786	+	flgR	1-1302/1302	===============	0/0	100	98.54	vfdb	NP_282174	(flgR) sigma-54 associated transcriptional activator [Pse5Ac7Ac Pse5Ac7Am Pse8OAc Pse5Am7AcGlnAc (AI151)] [Campylobacter jejuni subsp. jejuni NCTC 11168]
190_Cj2008_894.fas	190_Cj2008_894	Reference	93482	1	162	+	flaA	1558-1719/1719	.............==	0/0	9.42	95.68	vfdb	NP_282485	(flaA) flagellin [Flagella (VF0114)] [Campylobacter jejuni subsp. jejuni NCTC 11168]
190_Cj2008_894.fas	190_Cj2008_894	Reference	93482	309	415	+	flaB	1-107/1719	=..............	0/0	6.22	98.13	vfdb	NP_282484	(flaB) flagellin [Flagella (VF0114)] [Campylobacter jejuni subsp. jejuni NCTC 11168]
190_Cj2008_894.fas	190_Cj2008_894	Reference	93483	1	256	+	pseD/maf2	31-286/1962	===............	0/0	13.05	96.48	vfdb	NP_282479	(pseD/maf2) motility accessory factor PseD [Pse5Ac7Ac Pse5Ac7Am Pse8OAc Pse5Am7AcGlnAc (AI151)] [Campylobacter jejuni subsp. jejuni NCTC 11168]
190_Cj2008_894.fas	190_Cj2008_894	Reference	93485	195	1226	+	pseI	1-1032/1032	===============	0/0	100	94.96	vfdb	NP_282463	(pseI) N-acetylneuraminic acid synthetase [Pse5Ac7Ac Pse5Ac7Am Pse8OAc Pse5Am7AcGlnAc (AI151)] [Campylobacter jejuni subsp. jejuni NCTC 11168]
190_Cj2008_894.fas	190_Cj2008_894	Reference	93486	84	1220	+	pseA	1-1137/1137	===============	0/0	100	99.91	vfdb	NP_282462	(pseA) pseudaminic acid biosynthesis PseA protein [Pse5Ac7Ac Pse5Ac7Am Pse8OAc Pse5Am7AcGlnAc (AI151)] [Campylobacter jejuni subsp. jejuni NCTC 11168]
190_Cj2008_894.fas	190_Cj2008_894	Reference	93486	2534	3007	-	pseH	1-474/474	===============	0/0	100	100	vfdb	NP_282459	(pseH) N-acetyltransferase [Flagella (VF0114)] [Campylobacter jejuni subsp. jejuni NCTC 11168]
190_Cj2008_894.fas	190_Cj2008_894	Reference	93486	3004	3828	-	pseG	1-825/825	===============	0/0	100	100	vfdb	NP_282458	(pseG) UDP-24-diacetamido-246-trideoxy-beta-L-altropyranose hydrolase [Flagella (VF0114)] [Campylobacter jejuni subsp. jejuni NCTC 11168]
190_Cj2008_894.fas	190_Cj2008_894	Reference	93486	3812	4510	-	pseF	1-699/699	===============	0/0	100	100	vfdb	NP_282457	(pseF) acylneuraminate cytidylyltransferase [Pse5Ac7Ac Pse5Ac7Am Pse8OAc Pse5Am7AcGlnAc (AI151)] [Campylobacter jejuni subsp. jejuni NCTC 11168]
190_Cj2008_894.fas	190_Cj2008_894	Reference	93488	10218	11000	+	kpsM	1-783/783	===============	0/0	100	89.27	vfdb	NP_282588	(kpsM) capsule polysaccharide export system inner membrane protein [Capsule (VF0323)] [Campylobacter jejuni subsp. jejuni NCTC 11168]
190_Cj2008_894.fas	190_Cj2008_894	Reference	93488	10997	11659	+	kpsT	1-663/663	===============	0/0	100	94.12	vfdb	NP_282587	(kpsT) capsule polysaccharide export ATP-binding protein [Capsule (VF0323)] [Campylobacter jejuni subsp. jejuni NCTC 11168]
190_Cj2008_894.fas	190_Cj2008_894	Reference	93488	11659	12777	+	kpsE	1-1119/1119	===============	0/0	100	96.34	vfdb	NP_282586	(kpsE) capsule polysaccharide export system inner membrane protein [Capsule (VF0323)] [Campylobacter jejuni subsp. jejuni NCTC 11168]
190_Cj2008_894.fas	190_Cj2008_894	Reference	93488	12779	14437	+	kpsD	1-1659/1659	===============	0/0	100	97.11	vfdb	NP_282585	(kpsD) capsule polysaccharide export system periplasmic protein [Capsule (VF0323)] [Campylobacter jejuni subsp. jejuni NCTC 11168]
190_Cj2008_894.fas	190_Cj2008_894	Reference	93488	14446	15389	+	kpsF	1-944/948	===============	0/0	99.58	94.28	vfdb	NP_282584	(kpsF) D-arabinose 5-phosphate isomerase [Capsule (VF0323)] [Campylobacter jejuni subsp. jejuni NCTC 11168]
190_Cj2008_894.fas	190_Cj2008_894	Reference	93489	2226	3272	+	flgI	1-1047/1047	===============	0/0	100	97.8	vfdb	NP_282602	(flgI) flagellar P-ring protein precursor FlgI [Flagella (VF0114)] [Campylobacter jejuni subsp. jejuni NCTC 11168]
190_Cj2008_894.fas	190_Cj2008_894	Reference	93489	3272	3613	+	flgJ	1-342/342	===============	0/0	100	95.32	vfdb	YP_002344845	(flgJ) flagellar rod assembly protein/muramidase FlgJ [Pse5Ac7Ac Pse5Ac7Am Pse8OAc Pse5Am7AcGlnAc (AI151)] [Campylobacter jejuni subsp. jejuni NCTC 11168]
190_Cj2008_894.fas	190_Cj2008_894	Reference	93489	3676	3873	+	flgM	1-198/198	===============	0/0	100	97.47	vfdb	YP_002344846	(flgM) negative regulator of flagellin synthesis [Pse5Ac7Ac Pse5Ac7Am Pse8OAc Pse5Am7AcGlnAc (AI151)] [Campylobacter jejuni subsp. jejuni NCTC 11168]
190_Cj2008_894.fas	190_Cj2008_894	Reference	93489	4360	6186	+	flgK	1-1827/1827	===============	0/0	100	97.26	vfdb	NP_282606	(flgK) flagellar hook-associated protein 1 FlgK [Flagella (VF0114)] [Campylobacter jejuni subsp. jejuni NCTC 11168]
190_Cj2008_894.fas	190_Cj2008_894	Reference	93489	17666	18625	-	cadF	1-960/960	===============	0/0	100	98.54	vfdb	NP_282616	(cadF) outer membrane fibronectin-binding protein [CadF (VF0322)] [Campylobacter jejuni subsp. jejuni NCTC 11168]
190_Cj2008_894.fas	190_Cj2008_894	Reference	93490	1121	1783	+	flgA	1-663/663	===============	0/0	100	99.25	vfdb	YP_002344176	(flgA) flagellar basal body P-ring biosynthesis protein FlgA [Pse5Ac7Ac Pse5Ac7Am Pse8OAc Pse5Am7AcGlnAc (AI151)] [Campylobacter jejuni subsp. jejuni NCTC 11168]
190_Cj2008_894.fas	190_Cj2008_894	Reference	93493	3093	4631	+	eptC	1-1539/1539	===============	0/0	100	97.99	vfdb	YP_002343698	(eptC) phosphoethanolamine transferase [Pse5Ac7Ac Pse5Ac7Am Pse8OAc Pse5Am7AcGlnAc (AI151)] [Campylobacter jejuni subsp. jejuni NCTC 11168]
190_Cj2008_894.fas	190_Cj2008_894	Reference	93495	6463	7023	+	gmhB	1-561/561	===============	0/0	100	98.57	vfdb	NP_282299	(gmhB) DD-heptose 17-bisphosphate phosphatase [LOS (CVF396)] [Campylobacter jejuni subsp. jejuni NCTC 11168]
190_Cj2008_894.fas	190_Cj2008_894	Reference	93495	7024	7977	+	hldD	1-954/954	===============	0/0	100	97.17	vfdb	NP_282298	(hldD) ADP-glyceromanno-heptose 6-epimerase [LOS (VF0326)] [Campylobacter jejuni subsp. jejuni NCTC 11168]
190_Cj2008_894.fas	190_Cj2008_894	Reference	93495	7970	9355	+	hldE	1-1386/1386	===============	0/0	100	94.16	vfdb	NP_282297	(hldE) bifunctional D-beta-D-heptose 7-phosphate kinase/D-beta-D-heptose 1-phosphate adenylyltransferase [LOS (VF0326)] [Campylobacter jejuni subsp. jejuni NCTC 11168]
190_Cj2008_894.fas	190_Cj2008_894	Reference	93495	9352	9912	+	gmhA	1-561/561	===============	0/0	100	95.19	vfdb	NP_282296	(gmhA) phosphoheptose isomerase [LOS (VF0326)] [Campylobacter jejuni subsp. jejuni NCTC 11168]
190_Cj2008_894.fas	190_Cj2008_894	Reference	93495	12604	13542	-	waaF	1-939/960	===============	0/0	97.81	95.1	vfdb	NP_282295	(waaF) heptosyltransferase II [LOS (VF0326)] [Campylobacter jejuni subsp. jejuni NCTC 11168]
190_Cj2008_894.fas	190_Cj2008_894	Reference	93495	13601	14386	+	waaV	1-786/825	===============	0/0	95.27	93.13	vfdb	NP_282294	(waaV) glucosyltransferase [LOS (VF0326)] [Campylobacter jejuni subsp. jejuni NCTC 11168]
190_Cj2008_894.fas	190_Cj2008_894	Reference	93495	17333	17784	+	neuA1	49-503/1611	=====.../......	2019-03-02	28.06	79.34	vfdb	NP_282291	(neuA1) bifunctional beta-14-N-acetylgalactosaminyltransferase/CMP-Neu5Ac synthase [LOS (VF0326)] [Campylobacter jejuni subsp. jejuni NCTC 11168]
190_Cj2008_894.fas	190_Cj2008_894	Reference	93495	26392	27259	-	htrB	1-867/888	========/======	2019-01-01	97.64	96.43	vfdb	NP_282282	(htrB) lipid A biosynthesis lauroyl acyltransferase [LOS (VF0326)] [Campylobacter jejuni subsp. jejuni NCTC 11168]
190_Cj2008_894.fas	190_Cj2008_894	Reference	93495	27249	28277	-	waaC	1-1029/1029	===============	0/0	100	98.15	vfdb	NP_282281	(waaC) heptosyltransferase I [LOS (VF0326)] [Campylobacter jejuni subsp. jejuni NCTC 11168]
190_Cj2008_894.fas	190_Cj2008_894	Reference	93495	43448	43840	+	cheY	1-393/393	===============	0/0	100	99.49	vfdb	YP_002344511	(cheY) chemotaxis regulatory protein [Pse5Ac7Ac Pse5Ac7Am Pse8OAc Pse5Am7AcGlnAc (AI151)] [Campylobacter jejuni subsp. jejuni NCTC 11168]
190_Cj2008_894.fas	190_Cj2008_894	Reference	93496	18126	19511	+	fliI	1-1386/1386	===============	0/0	100	97.76	vfdb	NP_281405	(fliI) flagellum-specific ATP synthase FliI [Flagella (VF0114)] [Campylobacter jejuni subsp. jejuni NCTC 11168]
191_Cj2008_872.fas	191_Cj2008_872	Reference	93498	14336	15586	-	rpoN	1-1251/1251	===============	0/0	100	99.2	vfdb	YP_002344093	(rpoN) RNA polymerase factor sigma-54 [Pse5Ac7Ac Pse5Ac7Am Pse8OAc Pse5Am7AcGlnAc (AI151)] [Campylobacter jejuni subsp. jejuni NCTC 11168]
191_Cj2008_872.fas	191_Cj2008_872	Reference	93500	159	1178	-	flgS	1-1020/1020	===============	0/0	100	98.63	vfdb	YP_002344200	(flgS) signal transduction histidine kinase [Pse5Ac7Ac Pse5Ac7Am Pse8OAc Pse5Am7AcGlnAc (AI151)] [Campylobacter jejuni subsp. jejuni NCTC 11168]
191_Cj2008_872.fas	191_Cj2008_872	Reference	93503	23646	25478	-	ciaB	1-1833/1833	===============	0/0	100	99.4	vfdb	NP_282066	(ciaB) invasion antigen CiaB [CiaB (VF0324)] [Campylobacter jejuni subsp. jejuni NCTC 11168]
191_Cj2008_872.fas	191_Cj2008_872	Reference	93503	30910	31689	-	pebA	1-780/780	===============	0/0	100	99.23	vfdb	NP_282073	(pebA) bifunctional adhesin/ABC transporter aspartate/glutamate-binding protein [PEB1 (VF0327)] [Campylobacter jejuni subsp. jejuni NCTC 11168]
191_Cj2008_872.fas	191_Cj2008_872	Reference	93507	7322	8418	+	flgE	1-1088/2598	======../......	2015-06-01	41.76	89.91	vfdb	NP_282855	(flgE) flagellar hook protein [Flagella (VF0114)] [Campylobacter jejuni subsp. jejuni NCTC 11168]
191_Cj2008_872.fas	191_Cj2008_872	Reference	93507	8591	9880	+	flgE	1321-2598/2598	.......=/======	1936-05-01	48.73	85.25	vfdb	NP_282855	(flgE) flagellar hook protein [Flagella (VF0114)] [Campylobacter jejuni subsp. jejuni NCTC 11168]
191_Cj2008_872.fas	191_Cj2008_872	Reference	93507	42656	42925	-	fliQ	1-270/270	===============	0/0	100	98.89	vfdb	NP_282802	(fliQ) flagellar biosynthesis protein FliQ [Flagella (VF0114)] [Campylobacter jejuni subsp. jejuni NCTC 11168]
191_Cj2008_872.fas	191_Cj2008_872	Reference	93508	2167	3123	+	cheV	1-957/957	===============	0/0	100	100	vfdb	YP_002343726	(cheV) chemotaxis protein [Pse5Ac7Ac Pse5Ac7Am Pse8OAc Pse5Am7AcGlnAc (AI151)] [Campylobacter jejuni subsp. jejuni NCTC 11168]
191_Cj2008_872.fas	191_Cj2008_872	Reference	93508	3127	5436	+	cheA	1-2310/2310	===============	0/0	100	99.96	vfdb	YP_002343725	(cheA) chemotaxis histidine kinase [Pse5Ac7Ac Pse5Ac7Am Pse8OAc Pse5Am7AcGlnAc (AI151)] [Campylobacter jejuni subsp. jejuni NCTC 11168]
191_Cj2008_872.fas	191_Cj2008_872	Reference	93508	5441	5962	+	cheW	1-522/522	===============	0/0	100	100	vfdb	YP_002343724	(cheW) chemotaxis protein [Pse5Ac7Ac Pse5Ac7Am Pse8OAc Pse5Am7AcGlnAc (AI151)] [Campylobacter jejuni subsp. jejuni NCTC 11168]
191_Cj2008_872.fas	191_Cj2008_872	Reference	93512	3094	4632	+	eptC	1-1539/1539	===============	0/0	100	98.44	vfdb	YP_002343698	(eptC) phosphoethanolamine transferase [Pse5Ac7Ac Pse5Ac7Am Pse8OAc Pse5Am7AcGlnAc (AI151)] [Campylobacter jejuni subsp. jejuni NCTC 11168]
191_Cj2008_872.fas	191_Cj2008_872	Reference	93515	1	653	-	Cj1421c	89-741/1839	======../......	2019-02-02	35.45	88.99	vfdb	NP_282562	(Cj1421c) sugar transferase [Capsule (VF0323)] [Campylobacter jejuni subsp. jejuni NCTC 11168]
191_Cj2008_872.fas	191_Cj2008_872	Reference	93518	3137	3979	-	fliY	1-843/843	===============	0/0	100	99.76	vfdb	NP_281274	(fliY) flagellar motor switch protein FliY [Flagella (VF0114)] [Campylobacter jejuni subsp. jejuni NCTC 11168]
191_Cj2008_872.fas	191_Cj2008_872	Reference	93518	3976	5055	-	fliM	1-1080/1080	===============	0/0	100	98.43	vfdb	NP_281275	(fliM) flagellar motor switch protein FliM [Flagella (VF0114)] [Campylobacter jejuni subsp. jejuni NCTC 11168]
191_Cj2008_872.fas	191_Cj2008_872	Reference	93518	5055	5771	-	fliA	1-717/717	===============	0/0	100	98.19	vfdb	NP_281276	(fliA) flagellar biosynthesis sigma factor [Flagella (VF0114)] [Campylobacter jejuni subsp. jejuni NCTC 11168]
191_Cj2008_872.fas	191_Cj2008_872	Reference	93518	6103	6969	-	flhG	1-867/867	===============	0/0	100	98.96	vfdb	NP_281278	(flhG) ATP-binding protein [Flagella (CVF397)] [Campylobacter jejuni subsp. jejuni NCTC 11168]
191_Cj2008_872.fas	191_Cj2008_872	Reference	93518	6962	8416	-	flhF	1-1455/1455	===============	0/0	100	99.72	vfdb	NP_281279	(flhF) flagellar biosynthesis regulator FlhF [Flagella (VF0114)] [Campylobacter jejuni subsp. jejuni NCTC 11168]
191_Cj2008_872.fas	191_Cj2008_872	Reference	93519	54	1601	-	Cj1135	1-1548/1548	===============	0/0	100	91.54	vfdb	NP_282283	(Cj1135) glucosyltransferase [LOS (VF0326)] [Campylobacter jejuni subsp. jejuni NCTC 11168]
191_Cj2008_872.fas	191_Cj2008_872	Reference	93519	1598	2485	-	htrB	1-888/888	===============	0/0	100	96.62	vfdb	NP_282282	(htrB) lipid A biosynthesis lauroyl acyltransferase [LOS (VF0326)] [Campylobacter jejuni subsp. jejuni NCTC 11168]
191_Cj2008_872.fas	191_Cj2008_872	Reference	93519	2475	3503	-	waaC	1-1029/1029	===============	0/0	100	97.38	vfdb	NP_282281	(waaC) heptosyltransferase I [LOS (VF0326)] [Campylobacter jejuni subsp. jejuni NCTC 11168]
191_Cj2008_872.fas	191_Cj2008_872	Reference	93519	19278	19670	+	cheY	1-393/393	===============	0/0	100	99.75	vfdb	YP_002344511	(cheY) chemotaxis regulatory protein [Pse5Ac7Ac Pse5Ac7Am Pse8OAc Pse5Am7AcGlnAc (AI151)] [Campylobacter jejuni subsp. jejuni NCTC 11168]
191_Cj2008_872.fas	191_Cj2008_872	Reference	93520	518	1714	+	pseD/maf2	30-1226/1962	========/=.....	2019-10-08	60.75	76.12	vfdb	NP_282479	(pseD/maf2) motility accessory factor PseD [Pse5Ac7Ac Pse5Ac7Am Pse8OAc Pse5Am7AcGlnAc (AI151)] [Campylobacter jejuni subsp. jejuni NCTC 11168]
191_Cj2008_872.fas	191_Cj2008_872	Reference	93522	905	3271	+	pflA	1-2367/2367	===============	0/0	100	99.41	vfdb	NP_282693	(pflA) paralysed flagellum protein [Flagella (VF0114)] [Campylobacter jejuni subsp. jejuni NCTC 11168]
191_Cj2008_872.fas	191_Cj2008_872	Reference	93523	3418	4422	+	pseB	1-1005/1005	===============	0/0	100	99.5	vfdb	NP_282439	(pseB) UDP-GlcNAc-specific C46 dehydratase/C5 epimerase [Pse5Ac7Ac Pse5Ac7Am Pse8OAc Pse5Am7AcGlnAc (AI151)] [Campylobacter jejuni subsp. jejuni NCTC 11168]
191_Cj2008_872.fas	191_Cj2008_872	Reference	93523	4424	5554	+	pseC	1-1131/1131	===============	0/0	100	99.91	vfdb	NP_282440	(pseC) C4 aminotransferase [Pse5Ac7Ac Pse5Ac7Am Pse8OAc Pse5Am7AcGlnAc (AI151)] [Campylobacter jejuni subsp. jejuni NCTC 11168]
191_Cj2008_872.fas	191_Cj2008_872	Reference	93529	1887	2717	-	fliH	1-831/831	===============	0/0	100	99.88	vfdb	NP_281511	(fliH) flagellar assembly protein H [Flagella (VF0114)] [Campylobacter jejuni subsp. jejuni NCTC 11168]
191_Cj2008_872.fas	191_Cj2008_872	Reference	93529	2725	3753	-	fliG	1-1029/1029	===============	0/0	100	99.22	vfdb	NP_281510	(fliG) flagellar motor switch protein G [Flagella (VF0114)] [Campylobacter jejuni subsp. jejuni NCTC 11168]
191_Cj2008_872.fas	191_Cj2008_872	Reference	93529	3753	5435	-	fliF	1-1683/1683	===============	0/0	100	98.4	vfdb	NP_281509	(fliF) flagellar M-ring protein FliF [Flagella (VF0114)] [Campylobacter jejuni subsp. jejuni NCTC 11168]
191_Cj2008_872.fas	191_Cj2008_872	Reference	93530	9230	10318	+	flhB	1-1089/1089	===============	0/0	100	98.07	vfdb	NP_281526	(flhB) flagellar biosynthetic protein [Flagella (VF0114)] [Campylobacter jejuni subsp. jejuni NCTC 11168]
191_Cj2008_872.fas	191_Cj2008_872	Reference	93530	10324	11067	-	motB	1-744/744	===============	0/0	100	97.18	vfdb	NP_281527	(motB) flagellar motor protein MotB [Flagella (VF0114)] [Campylobacter jejuni subsp. jejuni NCTC 11168]
191_Cj2008_872.fas	191_Cj2008_872	Reference	93530	11070	11846	-	motA	1-777/777	===============	0/0	100	94.21	vfdb	NP_281528	(motA) flagellar motor protein MotA [Flagella (VF0114)] [Campylobacter jejuni subsp. jejuni NCTC 11168]
191_Cj2008_872.fas	191_Cj2008_872	Reference	93534	503	811	+	fliN	1-309/309	===============	0/0	100	98.71	vfdb	NP_281542	(fliN) flagellar motor switch protein FliN [Flagella (VF0114)] [Campylobacter jejuni subsp. jejuni NCTC 11168]
191_Cj2008_872.fas	191_Cj2008_872	Reference	93537	192	1328	+	pseA	1-1137/1137	===============	0/0	100	100	vfdb	NP_282462	(pseA) pseudaminic acid biosynthesis PseA protein [Pse5Ac7Ac Pse5Ac7Am Pse8OAc Pse5Am7AcGlnAc (AI151)] [Campylobacter jejuni subsp. jejuni NCTC 11168]
191_Cj2008_872.fas	191_Cj2008_872	Reference	93537	2642	3115	-	pseH	1-474/474	===============	0/0	100	100	vfdb	NP_282459	(pseH) N-acetyltransferase [Flagella (VF0114)] [Campylobacter jejuni subsp. jejuni NCTC 11168]
191_Cj2008_872.fas	191_Cj2008_872	Reference	93537	3112	3936	-	pseG	1-825/825	===============	0/0	100	100	vfdb	NP_282458	(pseG) UDP-24-diacetamido-246-trideoxy-beta-L-altropyranose hydrolase [Flagella (VF0114)] [Campylobacter jejuni subsp. jejuni NCTC 11168]
191_Cj2008_872.fas	191_Cj2008_872	Reference	93537	3920	4618	-	pseF	1-699/699	===============	0/0	100	99.86	vfdb	NP_282457	(pseF) acylneuraminate cytidylyltransferase [Pse5Ac7Ac Pse5Ac7Am Pse8OAc Pse5Am7AcGlnAc (AI151)] [Campylobacter jejuni subsp. jejuni NCTC 11168]
191_Cj2008_872.fas	191_Cj2008_872	Reference	93540	1	122	+	flaA	1597-1718/1719	.............==	0/0	7.1	85.25	vfdb	NP_282485	(flaA) flagellin [Flagella (VF0114)] [Campylobacter jejuni subsp. jejuni NCTC 11168]
191_Cj2008_872.fas	191_Cj2008_872	Reference	93540	262	434	+	flaB	1-173/1719	==.............	0/0	10.06	93.64	vfdb	NP_282484	(flaB) flagellin [Flagella (VF0114)] [Campylobacter jejuni subsp. jejuni NCTC 11168]
191_Cj2008_872.fas	191_Cj2008_872	Reference	93544	2649	3767	-	jlpA	1-1119/1119	===============	0/0	100	98.12	vfdb	NP_282133	(jlpA) lipoprotein [JlpA (VF0329)] [Campylobacter jejuni subsp. jejuni NCTC 11168]
191_Cj2008_872.fas	191_Cj2008_872	Reference	93545	17489	18151	-	flgA	1-663/663	===============	0/0	100	99.55	vfdb	YP_002344176	(flgA) flagellar basal body P-ring biosynthesis protein FlgA [Pse5Ac7Ac Pse5Ac7Am Pse8OAc Pse5Am7AcGlnAc (AI151)] [Campylobacter jejuni subsp. jejuni NCTC 11168]
191_Cj2008_872.fas	191_Cj2008_872	Reference	93546	41861	42595	+	fliP	1-735/735	===============	0/0	100	99.18	vfdb	NP_281981	(fliP) flagellar biosynthesis protein FliP [Flagella (VF0114)] [Campylobacter jejuni subsp. jejuni NCTC 11168]
191_Cj2008_872.fas	191_Cj2008_872	Reference	93547	3591	4119	+	rfbC	1-529/546	========/======	2019-04-02	96.52	81.36	vfdb	NP_282571	(rfbC) dTDP-4-dehydrorhamnose 35-epimerase [Capsule (VF0323)] [Campylobacter jejuni subsp. jejuni NCTC 11168]
191_Cj2008_872.fas	191_Cj2008_872	Reference	93550	51528	51914	-	fliS	1-387/387	===============	0/0	100	100	vfdb	NP_281733	(fliS) flagellar protein FliS [Flagella (VF0114)] [Campylobacter jejuni subsp. jejuni NCTC 11168]
191_Cj2008_872.fas	191_Cj2008_872	Reference	93550	51926	53854	-	fliD	1-1929/1929	===============	0/0	100	100	vfdb	NP_281732	(fliD) flagellar capping protein FliD [Flagella (VF0114)] [Campylobacter jejuni subsp. jejuni NCTC 11168]
191_Cj2008_872.fas	191_Cj2008_872	Reference	93550	53857	54222	-	flaG	1-366/366	===============	0/0	100	100	vfdb	NP_281731	(flaG) flagellar protein FlaG [Flagella (VF0114)] [Campylobacter jejuni subsp. jejuni NCTC 11168]
191_Cj2008_872.fas	191_Cj2008_872	Reference	93552	120	893	+	Cj1420c	1-774/774	===============	0/0	100	97.8	vfdb	NP_282561	(Cj1420c) methyltransferase [Capsule biosynthesis and transport (CVF393)] [Campylobacter jejuni subsp. jejuni NCTC 11168]
191_Cj2008_872.fas	191_Cj2008_872	Reference	93552	946	1707	+	Cj1419c	1-762/762	===============	0/0	100	97.77	vfdb	NP_282560	(Cj1419c) methyltransferase [Capsule biosynthesis and transport (CVF393)] [Campylobacter jejuni subsp. jejuni NCTC 11168]
191_Cj2008_872.fas	191_Cj2008_872	Reference	93552	4052	4654	+	Cj1417c	1-603/603	===============	0/0	100	99.17	vfdb	NP_282558	(Cj1417c) amidotransferase [Capsule biosynthesis and transport (CVF393)] [Campylobacter jejuni subsp. jejuni NCTC 11168]
191_Cj2008_872.fas	191_Cj2008_872	Reference	93552	4656	5416	+	Cj1416c	1-761/762	===============	0/0	99.87	99.21	vfdb	NP_282557	(Cj1416c) sugar nucleotidyltransferase [Capsule (VF0323)] [Campylobacter jejuni subsp. jejuni NCTC 11168]
191_Cj2008_872.fas	191_Cj2008_872	Reference	93552	5407	5919	+	cysC	1-513/513	===============	0/0	100	99.03	vfdb	NP_282556	(cysC) adenylylsulfate kinase [Capsule (VF0323)] [Campylobacter jejuni subsp. jejuni NCTC 11168]
191_Cj2008_872.fas	191_Cj2008_872	Reference	93552	5916	7985	+	kpsC	1-2070/2070	========/======	2019-02-02	99.95	95.9	vfdb	NP_282555	(kpsC) capsule polysaccharide modification protein [Capsule (VF0323)] [Campylobacter jejuni subsp. jejuni NCTC 11168]
191_Cj2008_872.fas	191_Cj2008_872	Reference	93552	7982	9166	+	kpsS	1-1185/1185	===============	0/0	100	99.41	vfdb	NP_282554	(kpsS) capsule polysaccharide modification protein [Capsule (VF0323)] [Campylobacter jejuni subsp. jejuni NCTC 11168]
191_Cj2008_872.fas	191_Cj2008_872	Reference	93552	12482	13018	-	fliL	1-537/537	===============	0/0	100	98.32	vfdb	NP_282549	(fliL) flagellar basal body protein FliL [Flagella (VF0114)] [Campylobacter jejuni subsp. jejuni NCTC 11168]
191_Cj2008_872.fas	191_Cj2008_872	Reference	93553	14538	14646	+	tcpI	1356-1464/1863	..........==...	0/0	5.85	85.32	vfdb	NP_230473	(tcpI) toxin co-regulated pilus biosynthesis protein I [TCP (VF0126)] [Vibrio cholerae O1 biovar El Tor str. N16961]
191_Cj2008_872.fas	191_Cj2008_872	Reference	93555	14981	15153	+	flaA	1-173/1719	==.............	0/0	10.06	83.24	vfdb	NP_282485	(flaA) flagellin [Flagella (VF0114)] [Campylobacter jejuni subsp. jejuni NCTC 11168]
191_Cj2008_872.fas	191_Cj2008_872	Reference	93559	1011	1162	+	tlpA	1636-1787/2028	............==.	0/0	7.5	76.97	vfdb	NP_206899	(tlpA) membrane-bound chemoreceptor sensing arginine and bicarbonate [Pse5Ac7Ac (AI150)] [Helicobacter pylori 26695]
191_Cj2008_872.fas	191_Cj2008_872	Reference	93559	34562	34951	-	fliW	1-390/390	===============	0/0	100	100	vfdb	YP_002344468	(fliW) flagellar assembly protein FliW [Pse5Ac7Ac Pse5Ac7Am Pse8OAc Pse5Am7AcGlnAc (AI151)] [Campylobacter jejuni subsp. jejuni NCTC 11168]
191_Cj2008_872.fas	191_Cj2008_872	Reference	93559	91730	92245	+	flgP	1-516/516	===============	0/0	100	98.45	vfdb	YP_002344421	(flgP) required for flagellar motility [Pse5Ac7Ac Pse5Ac7Am Pse8OAc Pse5Am7AcGlnAc (AI151)] [Campylobacter jejuni subsp. jejuni NCTC 11168]
191_Cj2008_872.fas	191_Cj2008_872	Reference	93559	92221	92670	+	flgQ	1-450/450	===============	0/0	100	98	vfdb	YP_002344420	(flgQ) required for flagellar motility [Pse5Ac7Ac Pse5Ac7Am Pse8OAc Pse5Am7AcGlnAc (AI151)] [Campylobacter jejuni subsp. jejuni NCTC 11168]
191_Cj2008_872.fas	191_Cj2008_872	Reference	93559	92727	94028	+	flgR	1-1302/1302	===============	0/0	100	99.16	vfdb	NP_282174	(flgR) sigma-54 associated transcriptional activator [Pse5Ac7Ac Pse5Ac7Am Pse8OAc Pse5Am7AcGlnAc (AI151)] [Campylobacter jejuni subsp. jejuni NCTC 11168]
191_Cj2008_872.fas	191_Cj2008_872	Reference	93563	39982	40154	+	cheV3	563-735/1302	......===......	0/0	13.29	75.72	vfdb	NP_207394	(cheV3) chemotaxis coupling protein CheV3 [Pse5Ac7Ac (AI150)] [Helicobacter pylori 26695]
191_Cj2008_872.fas	191_Cj2008_872	Reference	93565	31066	32340	-	porA	1-1275/1275	========/======	2019-02-02	99.92	97.1	vfdb	NP_282406	(porA) major outer membrane protein [MOMP (VF0328)] [Campylobacter jejuni subsp. jejuni NCTC 11168]
191_Cj2008_872.fas	191_Cj2008_872	Reference	93565	50719	51039	-	ciaC	1-321/321	===============	0/0	100	96.57	vfdb	YP_002344633	(ciaC) Campylobacter invasion antigen C [CiaC (VF0415)] [Campylobacter jejuni subsp. jejuni NCTC 11168]
191_Cj2008_872.fas	191_Cj2008_872	Reference	93565	103089	103262	+	cheV3	594-767/1302	......===......	0/0	13.36	76.44	vfdb	NP_207394	(cheV3) chemotaxis coupling protein CheV3 [Pse5Ac7Ac (AI150)] [Helicobacter pylori 26695]
191_Cj2008_872.fas	191_Cj2008_872	Reference	93565	114359	115126	+	fliR	1-768/768	===============	0/0	100	100	vfdb	NP_282326	(fliR) flagellar biosynthetic protein FliR [Flagella (VF0114)] [Campylobacter jejuni subsp. jejuni NCTC 11168]
191_Cj2008_872.fas	191_Cj2008_872	Reference	93567	2949	4769	+	fliK	1-1797/1797	========/======	1930-02-01	99.83	97.2	vfdb	NP_281263	(fliK) flagellar hook-length control protein FliK [Pse5Ac7Ac Pse5Ac7Am Pse8OAc Pse5Am7AcGlnAc (AI151)] [Campylobacter jejuni subsp. jejuni NCTC 11168]
191_Cj2008_872.fas	191_Cj2008_872	Reference	93567	4823	5707	+	flgD	1-885/885	===============	0/0	100	99.55	vfdb	NP_281264	(flgD) flagellar basal-body rod modification protein FlgD [Flagella (VF0114)] [Campylobacter jejuni subsp. jejuni NCTC 11168]
191_Cj2008_872.fas	191_Cj2008_872	Reference	93567	5711	7348	+	flgE	1-1638/1638	===============	0/0	100	99.94	vfdb	NP_281265	(flgE) flagellar hook protein FlgE [Flagella (VF0114)] [Campylobacter jejuni subsp. jejuni NCTC 11168]
191_Cj2008_872.fas	191_Cj2008_872	Reference	93570	11884	12315	+	flgB	1-432/432	===============	0/0	100	96.99	vfdb	NP_281712	(flgB) flagellar basal body rod protein FlgB [Flagella (VF0114)] [Campylobacter jejuni subsp. jejuni NCTC 11168]
191_Cj2008_872.fas	191_Cj2008_872	Reference	93570	12325	12819	+	flgC	1-495/495	===============	0/0	100	99.6	vfdb	NP_281711	(flgC) flagellar basal body rod protein FlgC [Flagella (VF0114)] [Campylobacter jejuni subsp. jejuni NCTC 11168]
191_Cj2008_872.fas	191_Cj2008_872	Reference	93570	12826	13122	+	fliE	1-297/297	===============	0/0	100	99.33	vfdb	NP_281710	(fliE) flagellar hook-basal body complex protein FliE [Flagella (VF0114)] [Campylobacter jejuni subsp. jejuni NCTC 11168]
191_Cj2008_872.fas	191_Cj2008_872	Reference	93573	4855	5424	-	cdtC	1-570/570	===============	0/0	100	100	vfdb	NP_281290	(cdtC) cytolethal distending toxin C [CDT (VF0115)] [Campylobacter jejuni subsp. jejuni NCTC 11168]
191_Cj2008_872.fas	191_Cj2008_872	Reference	93573	5435	6232	-	cdtB	1-798/798	===============	0/0	100	99.88	vfdb	NP_281291	(cdtB) cytolethal distending toxin B [CDT (VF0115)] [Campylobacter jejuni subsp. jejuni NCTC 11168]
191_Cj2008_872.fas	191_Cj2008_872	Reference	93573	6229	7035	-	cdtA	1-807/807	===============	0/0	100	99.38	vfdb	NP_281292	(cdtA) cytolethal distending toxin A [CDT (VF0115)] [Campylobacter jejuni subsp. jejuni NCTC 11168]
191_Cj2008_872.fas	191_Cj2008_872	Reference	93574	21419	21979	+	gmhB	1-561/561	===============	0/0	100	98.04	vfdb	NP_282299	(gmhB) DD-heptose 17-bisphosphate phosphatase [LOS (CVF396)] [Campylobacter jejuni subsp. jejuni NCTC 11168]
191_Cj2008_872.fas	191_Cj2008_872	Reference	93574	21980	22933	+	hldD	1-954/954	===============	0/0	100	96.12	vfdb	NP_282298	(hldD) ADP-glyceromanno-heptose 6-epimerase [LOS (VF0326)] [Campylobacter jejuni subsp. jejuni NCTC 11168]
191_Cj2008_872.fas	191_Cj2008_872	Reference	93574	22926	24311	+	hldE	1-1386/1386	===============	0/0	100	94.88	vfdb	NP_282297	(hldE) bifunctional D-beta-D-heptose 7-phosphate kinase/D-beta-D-heptose 1-phosphate adenylyltransferase [LOS (VF0326)] [Campylobacter jejuni subsp. jejuni NCTC 11168]
191_Cj2008_872.fas	191_Cj2008_872	Reference	93574	24308	24868	+	gmhA	1-561/561	===============	0/0	100	93.41	vfdb	NP_282296	(gmhA) phosphoheptose isomerase [LOS (VF0326)] [Campylobacter jejuni subsp. jejuni NCTC 11168]
191_Cj2008_872.fas	191_Cj2008_872	Reference	93574	24851	25808	-	waaF	1-958/960	===============	0/0	99.79	95.51	vfdb	NP_282295	(waaF) heptosyltransferase II [LOS (VF0326)] [Campylobacter jejuni subsp. jejuni NCTC 11168]
191_Cj2008_872.fas	191_Cj2008_872	Reference	93574	25867	26653	+	waaV	1-786/825	========/======	2019-01-01	95.27	92.25	vfdb	NP_282294	(waaV) glucosyltransferase [LOS (VF0326)] [Campylobacter jejuni subsp. jejuni NCTC 11168]
191_Cj2008_872.fas	191_Cj2008_872	Reference	93574	28317	29269	-	neuC1	2-951/1116	========/====..	2019-09-05	84.86	78.03	vfdb	NP_282290	(neuC1) UDP-N-acetylglucosamine 2-epimerase [LOS (VF0326)] [Campylobacter jejuni subsp. jejuni NCTC 11168]
191_Cj2008_872.fas	191_Cj2008_872	Reference	93574	29272	30247	-	neuB1	55-1027/1032	========/======	2013-06-01	93.8	75.84	vfdb	NP_282289	(neuB1) sialic acid synthase [LOS (VF0326)] [Campylobacter jejuni subsp. jejuni NCTC 11168]
191_Cj2008_872.fas	191_Cj2008_872	Reference	93574	32587	32989	-	neuA1	114-516/1611	.====..........	0/0	25.02	85.61	vfdb	NP_282291	(neuA1) bifunctional beta-14-N-acetylgalactosaminyltransferase/CMP-Neu5Ac synthase [LOS (VF0326)] [Campylobacter jejuni subsp. jejuni NCTC 11168]
191_Cj2008_872.fas	191_Cj2008_872	Reference	93574	33276	34300	-	Cj1136	136-1139/1173	.=======/======	1933-09-01	85.08	78.47	vfdb	NP_282284	(Cj1136) glucosyltransferase [LOS (VF0326)] [Campylobacter jejuni subsp. jejuni NCTC 11168]
191_Cj2008_872.fas	191_Cj2008_872	Reference	93579	2473	2595	-	flaB	1597-1719/1719	.............==	0/0	7.16	86.99	vfdb	NP_282484	(flaB) flagellin [Flagella (VF0114)] [Campylobacter jejuni subsp. jejuni NCTC 11168]
191_Cj2008_872.fas	191_Cj2008_872	Reference	93580	24202	25161	+	cadF	1-960/960	===============	0/0	100	99.79	vfdb	NP_282616	(cadF) outer membrane fibronectin-binding protein [CadF (VF0322)] [Campylobacter jejuni subsp. jejuni NCTC 11168]
191_Cj2008_872.fas	191_Cj2008_872	Reference	93580	36641	38467	-	flgK	1-1827/1827	===============	0/0	100	98.3	vfdb	NP_282606	(flgK) flagellar hook-associated protein 1 FlgK [Flagella (VF0114)] [Campylobacter jejuni subsp. jejuni NCTC 11168]
191_Cj2008_872.fas	191_Cj2008_872	Reference	93580	38953	39150	-	flgM	1-198/198	===============	0/0	100	98.48	vfdb	YP_002344846	(flgM) negative regulator of flagellin synthesis [Pse5Ac7Ac Pse5Ac7Am Pse8OAc Pse5Am7AcGlnAc (AI151)] [Campylobacter jejuni subsp. jejuni NCTC 11168]
191_Cj2008_872.fas	191_Cj2008_872	Reference	93580	39213	39554	-	flgJ	1-342/342	===============	0/0	100	98.25	vfdb	YP_002344845	(flgJ) flagellar rod assembly protein/muramidase FlgJ [Pse5Ac7Ac Pse5Ac7Am Pse8OAc Pse5Am7AcGlnAc (AI151)] [Campylobacter jejuni subsp. jejuni NCTC 11168]
191_Cj2008_872.fas	191_Cj2008_872	Reference	93580	39554	40600	-	flgI	1-1047/1047	===============	0/0	100	98.28	vfdb	NP_282602	(flgI) flagellar P-ring protein precursor FlgI [Flagella (VF0114)] [Campylobacter jejuni subsp. jejuni NCTC 11168]
191_Cj2008_872.fas	191_Cj2008_872	Reference	93580	51362	52144	+	kpsM	1-783/783	===============	0/0	100	91.06	vfdb	NP_282588	(kpsM) capsule polysaccharide export system inner membrane protein [Capsule (VF0323)] [Campylobacter jejuni subsp. jejuni NCTC 11168]
191_Cj2008_872.fas	191_Cj2008_872	Reference	93580	52141	52803	+	kpsT	1-663/663	===============	0/0	100	94.12	vfdb	NP_282587	(kpsT) capsule polysaccharide export ATP-binding protein [Capsule (VF0323)] [Campylobacter jejuni subsp. jejuni NCTC 11168]
191_Cj2008_872.fas	191_Cj2008_872	Reference	93580	52803	53921	+	kpsE	1-1119/1119	===============	0/0	100	96.96	vfdb	NP_282586	(kpsE) capsule polysaccharide export system inner membrane protein [Capsule (VF0323)] [Campylobacter jejuni subsp. jejuni NCTC 11168]
191_Cj2008_872.fas	191_Cj2008_872	Reference	93580	53923	55581	+	kpsD	1-1659/1659	===============	0/0	100	99.28	vfdb	NP_282585	(kpsD) capsule polysaccharide export system periplasmic protein [Capsule (VF0323)] [Campylobacter jejuni subsp. jejuni NCTC 11168]
191_Cj2008_872.fas	191_Cj2008_872	Reference	93580	55591	56538	+	kpsF	1-948/948	===============	0/0	100	95.46	vfdb	NP_282584	(kpsF) D-arabinose 5-phosphate isomerase [Capsule (VF0323)] [Campylobacter jejuni subsp. jejuni NCTC 11168]
191_Cj2008_872.fas	191_Cj2008_872	Reference	93581	26944	28329	-	fliI	1-1386/1386	===============	0/0	100	99.57	vfdb	NP_281405	(fliI) flagellum-specific ATP synthase FliI [Flagella (VF0114)] [Campylobacter jejuni subsp. jejuni NCTC 11168]
191_Cj2008_872.fas	191_Cj2008_872	Reference	93583	1341	2365	-	pseI	1-1025/1032	===============	0/0	99.32	97.37	vfdb	NP_282463	(pseI) N-acetylneuraminic acid synthetase [Pse5Ac7Ac Pse5Ac7Am Pse8OAc Pse5Am7AcGlnAc (AI151)] [Campylobacter jejuni subsp. jejuni NCTC 11168]
191_Cj2008_872.fas	191_Cj2008_872	Reference	93586	303	2555	+	flaD	1-2253/2253	===============	0/0	100	99.42	vfdb	NP_282040	(flaD) flagellin [Flagella (VF0114)] [Campylobacter jejuni subsp. jejuni NCTC 11168]
191_Cj2008_872.fas	191_Cj2008_872	Reference	93586	6437	8611	+	flhA	1-2175/2175	===============	0/0	100	99.82	vfdb	NP_282036	(flhA) flagellar biosynthesis protein FlhA [Flagella (VF0114)] [Campylobacter jejuni subsp. jejuni NCTC 11168]
191_Cj2008_872.fas	191_Cj2008_872	Reference	93587	6968	7717	-	flaC	1-750/750	===============	0/0	100	99.87	vfdb	NP_281892	(flaC) flagellin [Flagella (VF0114)] [Campylobacter jejuni subsp. jejuni NCTC 11168]
191_Cj2008_872.fas	191_Cj2008_872	Reference	93590	1190	1888	-	flgH	1-699/699	===============	0/0	100	98.57	vfdb	NP_281859	(flgH) flagellar L-ring protein precursor FlgH [Flagella (VF0114)] [Campylobacter jejuni subsp. jejuni NCTC 11168]
191_Cj2008_872.fas	191_Cj2008_872	Reference	93590	15290	16102	+	flgF	1-813/813	===============	0/0	100	99.14	vfdb	NP_281869	(flgF) flagellar basal-body rod protein [Flagella (VF0114)] [Campylobacter jejuni subsp. jejuni NCTC 11168]
191_Cj2008_872.fas	191_Cj2008_872	Reference	93590	16133	16924	+	flgG	1-792/792	===============	0/0	100	98.74	vfdb	NP_281870	(flgG) flagellar basal-body rod protein FlgG [Flagella (VF0114)] [Campylobacter jejuni subsp. jejuni NCTC 11168]
191_Cj2008_872.fas	191_Cj2008_872	Reference	93595	220	1162	+	Cj1427c	1-942/942	========/======	2019-01-01	100	97.03	vfdb	NP_282568	(Cj1427c) sugar-nucleotide epimerase/dehydratease [Capsule (VF0323)] [Campylobacter jejuni subsp. jejuni NCTC 11168]
191_Cj2008_872.fas	191_Cj2008_872	Reference	93595	1234	2253	+	hddA	1-1020/1020	===============	0/0	100	94.12	vfdb	NP_282566	(hddA) D-glycero-D-manno-heptose 7-phosphate kinase [Capsule (VF0323)] [Campylobacter jejuni subsp. jejuni NCTC 11168]
191_Cj2008_872.fas	191_Cj2008_872	Reference	93595	2241	2846	+	gmhA2	1-606/606	===============	0/0	100	95.55	vfdb	NP_282565	(gmhA2) phosphoheptose isomerase [Capsule (VF0323)] [Campylobacter jejuni subsp. jejuni NCTC 11168]
191_Cj2008_872.fas	191_Cj2008_872	Reference	93595	2834	3475	+	hddC	1-642/666	===============	0/0	96.4	92.99	vfdb	NP_282564	(hddC) D-glycero-D-manno-heptose 1-phosphate guanosyltransferase [Capsule (VF0323)] [Campylobacter jejuni subsp. jejuni NCTC 11168]
192_Cj2008_988.fas	192_Cj2008_988	Reference	93600	1002	1153	+	tlpA	1636-1787/2028	............==.	0/0	7.5	76.97	vfdb	NP_206899	(tlpA) membrane-bound chemoreceptor sensing arginine and bicarbonate [Pse5Ac7Ac (AI150)] [Helicobacter pylori 26695]
192_Cj2008_988.fas	192_Cj2008_988	Reference	93600	34552	34941	-	fliW	1-390/390	===============	0/0	100	100	vfdb	YP_002344468	(fliW) flagellar assembly protein FliW [Pse5Ac7Ac Pse5Ac7Am Pse8OAc Pse5Am7AcGlnAc (AI151)] [Campylobacter jejuni subsp. jejuni NCTC 11168]
192_Cj2008_988.fas	192_Cj2008_988	Reference	93605	991	1072	+	Cj1421c	1748-1829/1839	..............=	0/0	4.46	90.24	vfdb	NP_282562	(Cj1421c) sugar transferase [Capsule (VF0323)] [Campylobacter jejuni subsp. jejuni NCTC 11168]
192_Cj2008_988.fas	192_Cj2008_988	Reference	93605	5208	6155	-	kpsF	1-948/948	===============	0/0	100	94.94	vfdb	NP_282584	(kpsF) D-arabinose 5-phosphate isomerase [Capsule (VF0323)] [Campylobacter jejuni subsp. jejuni NCTC 11168]
192_Cj2008_988.fas	192_Cj2008_988	Reference	93605	6165	7823	-	kpsD	1-1659/1659	===============	0/0	100	98.49	vfdb	NP_282585	(kpsD) capsule polysaccharide export system periplasmic protein [Capsule (VF0323)] [Campylobacter jejuni subsp. jejuni NCTC 11168]
192_Cj2008_988.fas	192_Cj2008_988	Reference	93605	7825	8943	-	kpsE	1-1119/1119	===============	0/0	100	96.87	vfdb	NP_282586	(kpsE) capsule polysaccharide export system inner membrane protein [Capsule (VF0323)] [Campylobacter jejuni subsp. jejuni NCTC 11168]
192_Cj2008_988.fas	192_Cj2008_988	Reference	93605	8943	9605	-	kpsT	1-663/663	===============	0/0	100	93.97	vfdb	NP_282587	(kpsT) capsule polysaccharide export ATP-binding protein [Capsule (VF0323)] [Campylobacter jejuni subsp. jejuni NCTC 11168]
192_Cj2008_988.fas	192_Cj2008_988	Reference	93605	9602	10384	-	kpsM	1-783/783	===============	0/0	100	91.31	vfdb	NP_282588	(kpsM) capsule polysaccharide export system inner membrane protein [Capsule (VF0323)] [Campylobacter jejuni subsp. jejuni NCTC 11168]
192_Cj2008_988.fas	192_Cj2008_988	Reference	93605	21150	22196	+	flgI	1-1047/1047	===============	0/0	100	99.05	vfdb	NP_282602	(flgI) flagellar P-ring protein precursor FlgI [Flagella (VF0114)] [Campylobacter jejuni subsp. jejuni NCTC 11168]
192_Cj2008_988.fas	192_Cj2008_988	Reference	93605	22196	22537	+	flgJ	1-342/342	===============	0/0	100	99.12	vfdb	YP_002344845	(flgJ) flagellar rod assembly protein/muramidase FlgJ [Pse5Ac7Ac Pse5Ac7Am Pse8OAc Pse5Am7AcGlnAc (AI151)] [Campylobacter jejuni subsp. jejuni NCTC 11168]
192_Cj2008_988.fas	192_Cj2008_988	Reference	93605	22600	22797	+	flgM	1-198/198	===============	0/0	100	98.99	vfdb	YP_002344846	(flgM) negative regulator of flagellin synthesis [Pse5Ac7Ac Pse5Ac7Am Pse8OAc Pse5Am7AcGlnAc (AI151)] [Campylobacter jejuni subsp. jejuni NCTC 11168]
192_Cj2008_988.fas	192_Cj2008_988	Reference	93605	23284	25110	+	flgK	1-1827/1827	===============	0/0	100	99.18	vfdb	NP_282606	(flgK) flagellar hook-associated protein 1 FlgK [Flagella (VF0114)] [Campylobacter jejuni subsp. jejuni NCTC 11168]
192_Cj2008_988.fas	192_Cj2008_988	Reference	93605	36590	37549	-	cadF	1-960/960	===============	0/0	100	100	vfdb	NP_282616	(cadF) outer membrane fibronectin-binding protein [CadF (VF0322)] [Campylobacter jejuni subsp. jejuni NCTC 11168]
192_Cj2008_988.fas	192_Cj2008_988	Reference	93607	5430	6080	-	hddC	1-651/666	===============	0/0	97.75	93.55	vfdb	NP_282564	(hddC) D-glycero-D-manno-heptose 1-phosphate guanosyltransferase [Capsule (VF0323)] [Campylobacter jejuni subsp. jejuni NCTC 11168]
192_Cj2008_988.fas	192_Cj2008_988	Reference	93607	6068	6673	-	gmhA2	1-606/606	===============	0/0	100	94.39	vfdb	NP_282565	(gmhA2) phosphoheptose isomerase [Capsule (VF0323)] [Campylobacter jejuni subsp. jejuni NCTC 11168]
192_Cj2008_988.fas	192_Cj2008_988	Reference	93607	6661	7680	-	hddA	1-1020/1020	===============	0/0	100	95.2	vfdb	NP_282566	(hddA) D-glycero-D-manno-heptose 7-phosphate kinase [Capsule (VF0323)] [Campylobacter jejuni subsp. jejuni NCTC 11168]
192_Cj2008_988.fas	192_Cj2008_988	Reference	93607	9781	10302	-	rfbC	1-522/546	========/======	2019-04-02	95.24	80.92	vfdb	NP_282571	(rfbC) dTDP-4-dehydrorhamnose 35-epimerase [Capsule (VF0323)] [Campylobacter jejuni subsp. jejuni NCTC 11168]
192_Cj2008_988.fas	192_Cj2008_988	Reference	93607	13551	14026	-	Cj1440c	2-474/1224	======../......	2015-07-01	38.15	81.74	vfdb	NP_282581	(Cj1440c) sugar transferase [Capsule (VF0323)] [Campylobacter jejuni subsp. jejuni NCTC 11168]
192_Cj2008_988.fas	192_Cj2008_988	Reference	93608	3363	5537	-	flhA	1-2175/2175	===============	0/0	100	99.95	vfdb	NP_282036	(flhA) flagellar biosynthesis protein FlhA [Flagella (VF0114)] [Campylobacter jejuni subsp. jejuni NCTC 11168]
192_Cj2008_988.fas	192_Cj2008_988	Reference	93608	9417	11669	-	flaD	1-2253/2253	===============	0/0	100	99.96	vfdb	NP_282040	(flaD) flagellin [Flagella (VF0114)] [Campylobacter jejuni subsp. jejuni NCTC 11168]
192_Cj2008_988.fas	192_Cj2008_988	Reference	93609	1	265	-	pseE/maf5	866-1130/1887	......===......	0/0	14.04	100	vfdb	NP_282483	(pseE/maf5) motility accessory factor PseE [Pse5Ac7Ac Pse5Ac7Am Pse8OAc Pse5Am7AcGlnAc (AI151)] [Campylobacter jejuni subsp. jejuni NCTC 11168]
192_Cj2008_988.fas	192_Cj2008_988	Reference	93612	1	107	-	flaB	1-107/1719	=..............	0/0	6.22	98.13	vfdb	NP_282484	(flaB) flagellin [Flagella (VF0114)] [Campylobacter jejuni subsp. jejuni NCTC 11168]
192_Cj2008_988.fas	192_Cj2008_988	Reference	93612	252	428	-	flaA	1543-1719/1719	.............==	0/0	10.3	96.05	vfdb	NP_282485	(flaA) flagellin [Flagella (VF0114)] [Campylobacter jejuni subsp. jejuni NCTC 11168]
192_Cj2008_988.fas	192_Cj2008_988	Reference	93631	7577	8827	+	rpoN	1-1251/1251	===============	0/0	100	98.8	vfdb	YP_002344093	(rpoN) RNA polymerase factor sigma-54 [Pse5Ac7Ac Pse5Ac7Am Pse8OAc Pse5Am7AcGlnAc (AI151)] [Campylobacter jejuni subsp. jejuni NCTC 11168]
192_Cj2008_988.fas	192_Cj2008_988	Reference	93631	24546	25244	-	flgH	1-699/699	===============	0/0	100	98.57	vfdb	NP_281859	(flgH) flagellar L-ring protein precursor FlgH [Flagella (VF0114)] [Campylobacter jejuni subsp. jejuni NCTC 11168]
192_Cj2008_988.fas	192_Cj2008_988	Reference	93631	38646	39458	+	flgF	1-813/813	===============	0/0	100	99.26	vfdb	NP_281869	(flgF) flagellar basal-body rod protein [Flagella (VF0114)] [Campylobacter jejuni subsp. jejuni NCTC 11168]
192_Cj2008_988.fas	192_Cj2008_988	Reference	93631	39489	40280	+	flgG	1-792/792	===============	0/0	100	99.24	vfdb	NP_281870	(flgG) flagellar basal-body rod protein FlgG [Flagella (VF0114)] [Campylobacter jejuni subsp. jejuni NCTC 11168]
192_Cj2008_988.fas	192_Cj2008_988	Reference	93632	3265	4383	-	jlpA	1-1119/1119	===============	0/0	100	98.39	vfdb	NP_282133	(jlpA) lipoprotein [JlpA (VF0329)] [Campylobacter jejuni subsp. jejuni NCTC 11168]
192_Cj2008_988.fas	192_Cj2008_988	Reference	93639	634	849	+	tlpC	1615-1830/2022	...........===.	0/0	10.68	76.39	vfdb	NP_206882	(tlpC) membrane-bound chemoreceptor [Pse5Ac7Ac (AI150)] [Helicobacter pylori 26695]
192_Cj2008_988.fas	192_Cj2008_988	Reference	93641	109	855	+	Cj1421c	1-741/1839	======../......	2019-08-03	40.24	86.9	vfdb	NP_282562	(Cj1421c) sugar transferase [Capsule (VF0323)] [Campylobacter jejuni subsp. jejuni NCTC 11168]
192_Cj2008_988.fas	192_Cj2008_988	Reference	93646	1522	2652	-	pseC	1-1131/1131	===============	0/0	100	95.76	vfdb	NP_282440	(pseC) C4 aminotransferase [Pse5Ac7Ac Pse5Ac7Am Pse8OAc Pse5Am7AcGlnAc (AI151)] [Campylobacter jejuni subsp. jejuni NCTC 11168]
192_Cj2008_988.fas	192_Cj2008_988	Reference	93646	2654	3658	-	pseB	1-1005/1005	===============	0/0	100	97.51	vfdb	NP_282439	(pseB) UDP-GlcNAc-specific C46 dehydratase/C5 epimerase [Pse5Ac7Ac Pse5Ac7Am Pse8OAc Pse5Am7AcGlnAc (AI151)] [Campylobacter jejuni subsp. jejuni NCTC 11168]
192_Cj2008_988.fas	192_Cj2008_988	Reference	93649	16318	16704	-	fliS	1-387/387	===============	0/0	100	99.74	vfdb	NP_281733	(fliS) flagellar protein FliS [Flagella (VF0114)] [Campylobacter jejuni subsp. jejuni NCTC 11168]
192_Cj2008_988.fas	192_Cj2008_988	Reference	93649	16716	18644	-	fliD	1-1929/1929	===============	0/0	100	98.13	vfdb	NP_281732	(fliD) flagellar capping protein FliD [Flagella (VF0114)] [Campylobacter jejuni subsp. jejuni NCTC 11168]
192_Cj2008_988.fas	192_Cj2008_988	Reference	93649	18647	19012	-	flaG	1-366/366	===============	0/0	100	99.73	vfdb	NP_281731	(flaG) flagellar protein FlaG [Flagella (VF0114)] [Campylobacter jejuni subsp. jejuni NCTC 11168]
192_Cj2008_988.fas	192_Cj2008_988	Reference	93651	284	592	+	fliN	1-309/309	===============	0/0	100	98.38	vfdb	NP_281542	(fliN) flagellar motor switch protein FliN [Flagella (VF0114)] [Campylobacter jejuni subsp. jejuni NCTC 11168]
192_Cj2008_988.fas	192_Cj2008_988	Reference	93653	900	1169	-	fliQ	1-270/270	===============	0/0	100	100	vfdb	NP_282802	(fliQ) flagellar biosynthesis protein FliQ [Flagella (VF0114)] [Campylobacter jejuni subsp. jejuni NCTC 11168]
192_Cj2008_988.fas	192_Cj2008_988	Reference	93655	2197	3221	-	pseI	1-1025/1032	===============	0/0	99.32	97.76	vfdb	NP_282463	(pseI) N-acetylneuraminic acid synthetase [Pse5Ac7Ac Pse5Ac7Am Pse8OAc Pse5Am7AcGlnAc (AI151)] [Campylobacter jejuni subsp. jejuni NCTC 11168]
192_Cj2008_988.fas	192_Cj2008_988	Reference	93662	21366	21539	+	cheV3	594-767/1302	......===......	0/0	13.36	76.44	vfdb	NP_207394	(cheV3) chemotaxis coupling protein CheV3 [Pse5Ac7Ac (AI150)] [Helicobacter pylori 26695]
192_Cj2008_988.fas	192_Cj2008_988	Reference	93662	32633	33400	+	fliR	1-768/768	===============	0/0	100	98.7	vfdb	NP_282326	(fliR) flagellar biosynthetic protein FliR [Flagella (VF0114)] [Campylobacter jejuni subsp. jejuni NCTC 11168]
192_Cj2008_988.fas	192_Cj2008_988	Reference	93664	6927	7676	-	flaC	1-750/750	===============	0/0	100	100	vfdb	NP_281892	(flaC) flagellin [Flagella (VF0114)] [Campylobacter jejuni subsp. jejuni NCTC 11168]
192_Cj2008_988.fas	192_Cj2008_988	Reference	93666	19996	20557	+	gmhB	1-561/561	========/======	2019-01-01	100	95.91	vfdb	NP_282299	(gmhB) DD-heptose 17-bisphosphate phosphatase [LOS (CVF396)] [Campylobacter jejuni subsp. jejuni NCTC 11168]
192_Cj2008_988.fas	192_Cj2008_988	Reference	93666	20558	21511	+	hldD	1-954/954	===============	0/0	100	96.33	vfdb	NP_282298	(hldD) ADP-glyceromanno-heptose 6-epimerase [LOS (VF0326)] [Campylobacter jejuni subsp. jejuni NCTC 11168]
192_Cj2008_988.fas	192_Cj2008_988	Reference	93666	21504	22889	+	hldE	1-1386/1386	===============	0/0	100	93.36	vfdb	NP_282297	(hldE) bifunctional D-beta-D-heptose 7-phosphate kinase/D-beta-D-heptose 1-phosphate adenylyltransferase [LOS (VF0326)] [Campylobacter jejuni subsp. jejuni NCTC 11168]
192_Cj2008_988.fas	192_Cj2008_988	Reference	93666	22886	23446	+	gmhA	1-561/561	===============	0/0	100	94.47	vfdb	NP_282296	(gmhA) phosphoheptose isomerase [LOS (VF0326)] [Campylobacter jejuni subsp. jejuni NCTC 11168]
192_Cj2008_988.fas	192_Cj2008_988	Reference	93666	23427	24386	-	waaF	1-960/960	===============	0/0	100	95.42	vfdb	NP_282295	(waaF) heptosyltransferase II [LOS (VF0326)] [Campylobacter jejuni subsp. jejuni NCTC 11168]
192_Cj2008_988.fas	192_Cj2008_988	Reference	93666	24445	25230	+	waaV	1-786/825	===============	0/0	95.27	91.86	vfdb	NP_282294	(waaV) glucosyltransferase [LOS (VF0326)] [Campylobacter jejuni subsp. jejuni NCTC 11168]
192_Cj2008_988.fas	192_Cj2008_988	Reference	93666	27840	28792	-	neuC1	2-951/1116	========/====..	2019-09-05	84.86	77.3	vfdb	NP_282290	(neuC1) UDP-N-acetylglucosamine 2-epimerase [LOS (VF0326)] [Campylobacter jejuni subsp. jejuni NCTC 11168]
192_Cj2008_988.fas	192_Cj2008_988	Reference	93666	28795	29770	-	neuB1	55-1027/1032	========/======	2013-06-01	93.8	75.13	vfdb	NP_282289	(neuB1) sialic acid synthase [LOS (VF0326)] [Campylobacter jejuni subsp. jejuni NCTC 11168]
192_Cj2008_988.fas	192_Cj2008_988	Reference	93666	32109	32572	-	neuA1	55-516/1611	=====.../......	2019-04-03	28.62	83.44	vfdb	NP_282291	(neuA1) bifunctional beta-14-N-acetylgalactosaminyltransferase/CMP-Neu5Ac synthase [LOS (VF0326)] [Campylobacter jejuni subsp. jejuni NCTC 11168]
192_Cj2008_988.fas	192_Cj2008_988	Reference	93666	32800	33959	-	Cj1136	1-1139/1173	========/======	1939-10-01	96.33	79.3	vfdb	NP_282284	(Cj1136) glucosyltransferase [LOS (VF0326)] [Campylobacter jejuni subsp. jejuni NCTC 11168]
192_Cj2008_988.fas	192_Cj2008_988	Reference	93666	33963	35510	-	Cj1135	1-1548/1548	========/======	2019-02-02	99.94	90.51	vfdb	NP_282283	(Cj1135) glucosyltransferase [LOS (VF0326)] [Campylobacter jejuni subsp. jejuni NCTC 11168]
192_Cj2008_988.fas	192_Cj2008_988	Reference	93666	35507	36394	-	htrB	1-888/888	===============	0/0	100	98.09	vfdb	NP_282282	(htrB) lipid A biosynthesis lauroyl acyltransferase [LOS (VF0326)] [Campylobacter jejuni subsp. jejuni NCTC 11168]
192_Cj2008_988.fas	192_Cj2008_988	Reference	93666	36384	37412	-	waaC	1-1029/1029	===============	0/0	100	99.03	vfdb	NP_282281	(waaC) heptosyltransferase I [LOS (VF0326)] [Campylobacter jejuni subsp. jejuni NCTC 11168]
192_Cj2008_988.fas	192_Cj2008_988	Reference	93666	53188	53580	+	cheY	1-393/393	===============	0/0	100	99.75	vfdb	YP_002344511	(cheY) chemotaxis regulatory protein [Pse5Ac7Ac Pse5Ac7Am Pse8OAc Pse5Am7AcGlnAc (AI151)] [Campylobacter jejuni subsp. jejuni NCTC 11168]
192_Cj2008_988.fas	192_Cj2008_988	Reference	93669	24517	26883	+	pflA	1-2367/2367	===============	0/0	100	98.48	vfdb	NP_282693	(pflA) paralysed flagellum protein [Flagella (VF0114)] [Campylobacter jejuni subsp. jejuni NCTC 11168]
192_Cj2008_988.fas	192_Cj2008_988	Reference	93675	17483	17591	-	tcpI	1356-1464/1863	..........==...	0/0	5.85	85.32	vfdb	NP_230473	(tcpI) toxin co-regulated pilus biosynthesis protein I [TCP (VF0126)] [Vibrio cholerae O1 biovar El Tor str. N16961]
192_Cj2008_988.fas	192_Cj2008_988	Reference	93683	1	1309	-	flaA	215-1514/1719	.=======/=====.	2019-11-03	75.57	89.92	vfdb	NP_282485	(flaA) flagellin [Flagella (VF0114)] [Campylobacter jejuni subsp. jejuni NCTC 11168]
192_Cj2008_988.fas	192_Cj2008_988	Reference	93686	4543	6180	-	flgE	1-1638/1638	===============	0/0	100	100	vfdb	NP_281265	(flgE) flagellar hook protein FlgE [Flagella (VF0114)] [Campylobacter jejuni subsp. jejuni NCTC 11168]
192_Cj2008_988.fas	192_Cj2008_988	Reference	93686	6184	7068	-	flgD	1-885/885	===============	0/0	100	100	vfdb	NP_281264	(flgD) flagellar basal-body rod modification protein FlgD [Flagella (VF0114)] [Campylobacter jejuni subsp. jejuni NCTC 11168]
192_Cj2008_988.fas	192_Cj2008_988	Reference	93686	7122	8942	-	fliK	1-1797/1797	========/======	1930-02-01	99.83	97.86	vfdb	NP_281263	(fliK) flagellar hook-length control protein FliK [Pse5Ac7Ac Pse5Ac7Am Pse8OAc Pse5Am7AcGlnAc (AI151)] [Campylobacter jejuni subsp. jejuni NCTC 11168]
192_Cj2008_988.fas	192_Cj2008_988	Reference	93690	30722	31042	+	ciaC	1-321/321	===============	0/0	100	99.69	vfdb	YP_002344633	(ciaC) Campylobacter invasion antigen C [CiaC (VF0415)] [Campylobacter jejuni subsp. jejuni NCTC 11168]
192_Cj2008_988.fas	192_Cj2008_988	Reference	93690	49200	50474	+	porA	1-1275/1275	===============	0/0	100	98.35	vfdb	NP_282406	(porA) major outer membrane protein [MOMP (VF0328)] [Campylobacter jejuni subsp. jejuni NCTC 11168]
192_Cj2008_988.fas	192_Cj2008_988	Reference	93691	1870	2604	-	fliP	1-735/735	===============	0/0	100	100	vfdb	NP_281981	(fliP) flagellar biosynthesis protein FliP [Flagella (VF0114)] [Campylobacter jejuni subsp. jejuni NCTC 11168]
192_Cj2008_988.fas	192_Cj2008_988	Reference	93693	1	653	-	pseE/maf5	1-653/1887	======.........	0/0	34.61	98.01	vfdb	NP_282483	(pseE/maf5) motility accessory factor PseE [Pse5Ac7Ac Pse5Ac7Am Pse8OAc Pse5Am7AcGlnAc (AI151)] [Campylobacter jejuni subsp. jejuni NCTC 11168]
192_Cj2008_988.fas	192_Cj2008_988	Reference	93695	14886	15905	+	flgS	1-1020/1020	===============	0/0	100	100	vfdb	YP_002344200	(flgS) signal transduction histidine kinase [Pse5Ac7Ac Pse5Ac7Am Pse8OAc Pse5Am7AcGlnAc (AI151)] [Campylobacter jejuni subsp. jejuni NCTC 11168]
192_Cj2008_988.fas	192_Cj2008_988	Reference	93698	1	326	-	pseD/maf2	1435-1760/1962	..........====.	0/0	16.62	99.69	vfdb	NP_282479	(pseD/maf2) motility accessory factor PseD [Pse5Ac7Ac Pse5Ac7Am Pse8OAc Pse5Am7AcGlnAc (AI151)] [Campylobacter jejuni subsp. jejuni NCTC 11168]
192_Cj2008_988.fas	192_Cj2008_988	Reference	93700	2889	4721	-	ciaB	1-1833/1833	===============	0/0	100	98.42	vfdb	NP_282066	(ciaB) invasion antigen CiaB [CiaB (VF0324)] [Campylobacter jejuni subsp. jejuni NCTC 11168]
192_Cj2008_988.fas	192_Cj2008_988	Reference	93700	10153	10932	-	pebA	1-780/780	===============	0/0	100	98.72	vfdb	NP_282073	(pebA) bifunctional adhesin/ABC transporter aspartate/glutamate-binding protein [PEB1 (VF0327)] [Campylobacter jejuni subsp. jejuni NCTC 11168]
192_Cj2008_988.fas	192_Cj2008_988	Reference	93703	3	460	+	maf4	928-1385/1950	.......====....	0/0	23.49	95.42	vfdb	YP_002344724	(maf4) motility accessory factor [Pse5Ac7Ac Pse5Ac7Am Pse8OAc Pse5Am7AcGlnAc (AI151)] [Campylobacter jejuni subsp. jejuni NCTC 11168]
192_Cj2008_988.fas	192_Cj2008_988	Reference	93708	1	627	+	pseE/maf5	1261-1887/1887	..........=====	0/0	33.23	97.29	vfdb	NP_282483	(pseE/maf5) motility accessory factor PseE [Pse5Ac7Ac Pse5Ac7Am Pse8OAc Pse5Am7AcGlnAc (AI151)] [Campylobacter jejuni subsp. jejuni NCTC 11168]
192_Cj2008_988.fas	192_Cj2008_988	Reference	93708	658	834	-	flaB	1543-1719/1719	.............==	0/0	10.3	97.74	vfdb	NP_282484	(flaB) flagellin [Flagella (VF0114)] [Campylobacter jejuni subsp. jejuni NCTC 11168]
192_Cj2008_988.fas	192_Cj2008_988	Reference	93714	53	1189	+	pseA	1-1137/1137	===============	0/0	100	99.56	vfdb	NP_282462	(pseA) pseudaminic acid biosynthesis PseA protein [Pse5Ac7Ac Pse5Ac7Am Pse8OAc Pse5Am7AcGlnAc (AI151)] [Campylobacter jejuni subsp. jejuni NCTC 11168]
192_Cj2008_988.fas	192_Cj2008_988	Reference	93714	2503	2976	-	pseH	1-474/474	===============	0/0	100	94.09	vfdb	NP_282459	(pseH) N-acetyltransferase [Flagella (VF0114)] [Campylobacter jejuni subsp. jejuni NCTC 11168]
192_Cj2008_988.fas	192_Cj2008_988	Reference	93714	2973	3797	-	pseG	1-825/825	===============	0/0	100	98.91	vfdb	NP_282458	(pseG) UDP-24-diacetamido-246-trideoxy-beta-L-altropyranose hydrolase [Flagella (VF0114)] [Campylobacter jejuni subsp. jejuni NCTC 11168]
192_Cj2008_988.fas	192_Cj2008_988	Reference	93714	3781	4479	-	pseF	1-699/699	===============	0/0	100	100	vfdb	NP_282457	(pseF) acylneuraminate cytidylyltransferase [Pse5Ac7Ac Pse5Ac7Am Pse8OAc Pse5Am7AcGlnAc (AI151)] [Campylobacter jejuni subsp. jejuni NCTC 11168]
192_Cj2008_988.fas	192_Cj2008_988	Reference	93715	3101	4639	+	eptC	1-1539/1539	===============	0/0	100	97.73	vfdb	YP_002343698	(eptC) phosphoethanolamine transferase [Pse5Ac7Ac Pse5Ac7Am Pse8OAc Pse5Am7AcGlnAc (AI151)] [Campylobacter jejuni subsp. jejuni NCTC 11168]
192_Cj2008_988.fas	192_Cj2008_988	Reference	93720	19741	20172	+	flgB	1-432/432	===============	0/0	100	100	vfdb	NP_281712	(flgB) flagellar basal body rod protein FlgB [Flagella (VF0114)] [Campylobacter jejuni subsp. jejuni NCTC 11168]
192_Cj2008_988.fas	192_Cj2008_988	Reference	93720	20182	20676	+	flgC	1-495/495	===============	0/0	100	100	vfdb	NP_281711	(flgC) flagellar basal body rod protein FlgC [Flagella (VF0114)] [Campylobacter jejuni subsp. jejuni NCTC 11168]
192_Cj2008_988.fas	192_Cj2008_988	Reference	93720	20683	20979	+	fliE	1-297/297	===============	0/0	100	99.66	vfdb	NP_281710	(fliE) flagellar hook-basal body complex protein FliE [Flagella (VF0114)] [Campylobacter jejuni subsp. jejuni NCTC 11168]
192_Cj2008_988.fas	192_Cj2008_988	Reference	93721	9847	10368	-	cheW	1-522/522	===============	0/0	100	100	vfdb	YP_002343724	(cheW) chemotaxis protein [Pse5Ac7Ac Pse5Ac7Am Pse8OAc Pse5Am7AcGlnAc (AI151)] [Campylobacter jejuni subsp. jejuni NCTC 11168]
192_Cj2008_988.fas	192_Cj2008_988	Reference	93721	10373	12682	-	cheA	1-2310/2310	===============	0/0	100	99.48	vfdb	YP_002343725	(cheA) chemotaxis histidine kinase [Pse5Ac7Ac Pse5Ac7Am Pse8OAc Pse5Am7AcGlnAc (AI151)] [Campylobacter jejuni subsp. jejuni NCTC 11168]
192_Cj2008_988.fas	192_Cj2008_988	Reference	93721	12686	13642	-	cheV	1-957/957	===============	0/0	100	99.79	vfdb	YP_002343726	(cheV) chemotaxis protein [Pse5Ac7Ac Pse5Ac7Am Pse8OAc Pse5Am7AcGlnAc (AI151)] [Campylobacter jejuni subsp. jejuni NCTC 11168]
192_Cj2008_988.fas	192_Cj2008_988	Reference	93723	14911	15573	-	flgA	1-663/663	===============	0/0	100	99.4	vfdb	YP_002344176	(flgA) flagellar basal body P-ring biosynthesis protein FlgA [Pse5Ac7Ac Pse5Ac7Am Pse8OAc Pse5Am7AcGlnAc (AI151)] [Campylobacter jejuni subsp. jejuni NCTC 11168]
192_Cj2008_988.fas	192_Cj2008_988	Reference	93726	19470	21152	+	fliF	1-1683/1683	===============	0/0	100	99.7	vfdb	NP_281509	(fliF) flagellar M-ring protein FliF [Flagella (VF0114)] [Campylobacter jejuni subsp. jejuni NCTC 11168]
192_Cj2008_988.fas	192_Cj2008_988	Reference	93726	21152	22180	+	fliG	1-1029/1029	===============	0/0	100	100	vfdb	NP_281510	(fliG) flagellar motor switch protein G [Flagella (VF0114)] [Campylobacter jejuni subsp. jejuni NCTC 11168]
192_Cj2008_988.fas	192_Cj2008_988	Reference	93726	22188	23018	+	fliH	1-831/831	===============	0/0	100	99.88	vfdb	NP_281511	(fliH) flagellar assembly protein H [Flagella (VF0114)] [Campylobacter jejuni subsp. jejuni NCTC 11168]
192_Cj2008_988.fas	192_Cj2008_988	Reference	93726	34111	35199	+	flhB	1-1089/1089	===============	0/0	100	100	vfdb	NP_281526	(flhB) flagellar biosynthetic protein [Flagella (VF0114)] [Campylobacter jejuni subsp. jejuni NCTC 11168]
192_Cj2008_988.fas	192_Cj2008_988	Reference	93726	35205	35948	-	motB	1-744/744	===============	0/0	100	99.46	vfdb	NP_281527	(motB) flagellar motor protein MotB [Flagella (VF0114)] [Campylobacter jejuni subsp. jejuni NCTC 11168]
192_Cj2008_988.fas	192_Cj2008_988	Reference	93726	35951	36727	-	motA	1-777/777	===============	0/0	100	99.87	vfdb	NP_281528	(motA) flagellar motor protein MotA [Flagella (VF0114)] [Campylobacter jejuni subsp. jejuni NCTC 11168]
192_Cj2008_988.fas	192_Cj2008_988	Reference	93731	18840	19376	+	fliL	1-537/537	===============	0/0	100	98.32	vfdb	NP_282549	(fliL) flagellar basal body protein FliL [Flagella (VF0114)] [Campylobacter jejuni subsp. jejuni NCTC 11168]
192_Cj2008_988.fas	192_Cj2008_988	Reference	93731	22691	23875	-	kpsS	1-1185/1185	===============	0/0	100	99.41	vfdb	NP_282554	(kpsS) capsule polysaccharide modification protein [Capsule (VF0323)] [Campylobacter jejuni subsp. jejuni NCTC 11168]
192_Cj2008_988.fas	192_Cj2008_988	Reference	93731	23872	25941	-	kpsC	1-2070/2070	===============	0/0	100	96.72	vfdb	NP_282555	(kpsC) capsule polysaccharide modification protein [Capsule (VF0323)] [Campylobacter jejuni subsp. jejuni NCTC 11168]
192_Cj2008_988.fas	192_Cj2008_988	Reference	93731	25938	26450	-	cysC	1-513/513	===============	0/0	100	99.03	vfdb	NP_282556	(cysC) adenylylsulfate kinase [Capsule (VF0323)] [Campylobacter jejuni subsp. jejuni NCTC 11168]
192_Cj2008_988.fas	192_Cj2008_988	Reference	93731	26441	27201	-	Cj1416c	1-761/762	===============	0/0	99.87	98.95	vfdb	NP_282557	(Cj1416c) sugar nucleotidyltransferase [Capsule (VF0323)] [Campylobacter jejuni subsp. jejuni NCTC 11168]
192_Cj2008_988.fas	192_Cj2008_988	Reference	93731	27203	27805	-	Cj1417c	1-603/603	===============	0/0	100	98.84	vfdb	NP_282558	(Cj1417c) amidotransferase [Capsule biosynthesis and transport (CVF393)] [Campylobacter jejuni subsp. jejuni NCTC 11168]
192_Cj2008_988.fas	192_Cj2008_988	Reference	93731	30150	30911	-	Cj1419c	1-762/762	===============	0/0	100	98.95	vfdb	NP_282560	(Cj1419c) methyltransferase [Capsule biosynthesis and transport (CVF393)] [Campylobacter jejuni subsp. jejuni NCTC 11168]
192_Cj2008_988.fas	192_Cj2008_988	Reference	93731	30964	31738	-	Cj1420c	1-774/774	========/======	2019-01-01	100	98.71	vfdb	NP_282561	(Cj1420c) methyltransferase [Capsule biosynthesis and transport (CVF393)] [Campylobacter jejuni subsp. jejuni NCTC 11168]
192_Cj2008_988.fas	192_Cj2008_988	Reference	93731	31806	31926	-	Cj1421c	1720-1839/1839	......../.....=	2019-01-01	6.53	88.43	vfdb	NP_282562	(Cj1421c) sugar transferase [Capsule (VF0323)] [Campylobacter jejuni subsp. jejuni NCTC 11168]
192_Cj2008_988.fas	192_Cj2008_988	Reference	93737	4006	4812	+	cdtA	1-807/807	===============	0/0	100	100	vfdb	NP_281292	(cdtA) cytolethal distending toxin A [CDT (VF0115)] [Campylobacter jejuni subsp. jejuni NCTC 11168]
192_Cj2008_988.fas	192_Cj2008_988	Reference	93737	4809	5606	+	cdtB	1-798/798	===============	0/0	100	100	vfdb	NP_281291	(cdtB) cytolethal distending toxin B [CDT (VF0115)] [Campylobacter jejuni subsp. jejuni NCTC 11168]
192_Cj2008_988.fas	192_Cj2008_988	Reference	93737	5617	6186	+	cdtC	1-570/570	===============	0/0	100	100	vfdb	NP_281290	(cdtC) cytolethal distending toxin C [CDT (VF0115)] [Campylobacter jejuni subsp. jejuni NCTC 11168]
192_Cj2008_988.fas	192_Cj2008_988	Reference	93739	3992	4507	+	flgP	1-516/516	===============	0/0	100	98.06	vfdb	YP_002344421	(flgP) required for flagellar motility [Pse5Ac7Ac Pse5Ac7Am Pse8OAc Pse5Am7AcGlnAc (AI151)] [Campylobacter jejuni subsp. jejuni NCTC 11168]
192_Cj2008_988.fas	192_Cj2008_988	Reference	93739	4483	4932	+	flgQ	1-450/450	===============	0/0	100	98.89	vfdb	YP_002344420	(flgQ) required for flagellar motility [Pse5Ac7Ac Pse5Ac7Am Pse8OAc Pse5Am7AcGlnAc (AI151)] [Campylobacter jejuni subsp. jejuni NCTC 11168]
192_Cj2008_988.fas	192_Cj2008_988	Reference	93739	4989	6290	+	flgR	1-1302/1302	===============	0/0	100	99	vfdb	NP_282174	(flgR) sigma-54 associated transcriptional activator [Pse5Ac7Ac Pse5Ac7Am Pse8OAc Pse5Am7AcGlnAc (AI151)] [Campylobacter jejuni subsp. jejuni NCTC 11168]
192_Cj2008_988.fas	192_Cj2008_988	Reference	93742	33205	34590	-	fliI	1-1386/1386	===============	0/0	100	99.93	vfdb	NP_281405	(fliI) flagellum-specific ATP synthase FliI [Flagella (VF0114)] [Campylobacter jejuni subsp. jejuni NCTC 11168]
192_Cj2008_988.fas	192_Cj2008_988	Reference	93745	4885	5592	+	ptmB	1-708/708	===============	0/0	100	100	vfdb	NP_282477	(ptmB) acylneuraminate cytidylyltransferase [Flagella (VF0114)] [Campylobacter jejuni subsp. jejuni NCTC 11168]
192_Cj2008_988.fas	192_Cj2008_988	Reference	93745	5592	6362	+	ptmA	1-771/771	===============	0/0	100	97.54	vfdb	NP_282478	(ptmA) flagellin modification protein A [Flagella (VF0114)] [Campylobacter jejuni subsp. jejuni NCTC 11168]
192_Cj2008_988.fas	192_Cj2008_988	Reference	93745	6350	6442	+	pseD/maf2	1-93/1962	=..............	0/0	4.74	95.7	vfdb	NP_282479	(pseD/maf2) motility accessory factor PseD [Pse5Ac7Ac Pse5Ac7Am Pse8OAc Pse5Am7AcGlnAc (AI151)] [Campylobacter jejuni subsp. jejuni NCTC 11168]
192_Cj2008_988.fas	192_Cj2008_988	Reference	93748	296	402	+	flaA	1-107/1719	=..............	0/0	6.22	98.13	vfdb	NP_282485	(flaA) flagellin [Flagella (VF0114)] [Campylobacter jejuni subsp. jejuni NCTC 11168]
192_Cj2008_988.fas	192_Cj2008_988	Reference	93750	289	1131	-	fliY	1-843/843	===============	0/0	100	100	vfdb	NP_281274	(fliY) flagellar motor switch protein FliY [Flagella (VF0114)] [Campylobacter jejuni subsp. jejuni NCTC 11168]
192_Cj2008_988.fas	192_Cj2008_988	Reference	93750	1128	2207	-	fliM	1-1080/1080	===============	0/0	100	99.81	vfdb	NP_281275	(fliM) flagellar motor switch protein FliM [Flagella (VF0114)] [Campylobacter jejuni subsp. jejuni NCTC 11168]
192_Cj2008_988.fas	192_Cj2008_988	Reference	93750	2207	2923	-	fliA	1-717/717	===============	0/0	100	100	vfdb	NP_281276	(fliA) flagellar biosynthesis sigma factor [Flagella (VF0114)] [Campylobacter jejuni subsp. jejuni NCTC 11168]
192_Cj2008_988.fas	192_Cj2008_988	Reference	93750	3255	4121	-	flhG	1-867/867	===============	0/0	100	99.89	vfdb	NP_281278	(flhG) ATP-binding protein [Flagella (CVF397)] [Campylobacter jejuni subsp. jejuni NCTC 11168]
192_Cj2008_988.fas	192_Cj2008_988	Reference	93750	4114	5568	-	flhF	1-1455/1455	===============	0/0	100	100	vfdb	NP_281279	(flhF) flagellar biosynthesis regulator FlhF [Flagella (VF0114)] [Campylobacter jejuni subsp. jejuni NCTC 11168]
192_Cj2008_988.fas	192_Cj2008_988	Reference	93756	32719	32891	+	cheV3	563-735/1302	......===......	0/0	13.29	75.72	vfdb	NP_207394	(cheV3) chemotaxis coupling protein CheV3 [Pse5Ac7Ac (AI150)] [Helicobacter pylori 26695]
192_Cj2008_988.fas	192_Cj2008_988	Reference	93766	481	561	+	maf4	1-81/1950	=..............	0/0	4.15	93.83	vfdb	YP_002344724	(maf4) motility accessory factor [Pse5Ac7Ac Pse5Ac7Am Pse8OAc Pse5Am7AcGlnAc (AI151)] [Campylobacter jejuni subsp. jejuni NCTC 11168]
192_Cj2008_988.fas	192_Cj2008_988	Reference	93768	7333	9945	+	flgE	1-2598/2598	========/======	1953-12-01	99.27	84.57	vfdb	NP_282855	(flgE) flagellar hook protein [Flagella (VF0114)] [Campylobacter jejuni subsp. jejuni NCTC 11168]
193_Cj1997_1.fas	193_Cj1997_1	Reference	93771	17390	18775	+	fliI	1-1386/1386	===============	0/0	100	99.21	vfdb	NP_281405	(fliI) flagellum-specific ATP synthase FliI [Flagella (VF0114)] [Campylobacter jejuni subsp. jejuni NCTC 11168]
193_Cj1997_1.fas	193_Cj1997_1	Reference	93773	56355	56624	+	fliQ	1-270/270	===============	0/0	100	98.52	vfdb	NP_282802	(fliQ) flagellar biosynthesis protein FliQ [Flagella (VF0114)] [Campylobacter jejuni subsp. jejuni NCTC 11168]
193_Cj1997_1.fas	193_Cj1997_1	Reference	93773	93767	96379	-	flgE	1-2598/2598	========/======	17/57	99.19	84.93	vfdb	NP_282855	(flgE) flagellar hook protein [Flagella (VF0114)] [Campylobacter jejuni subsp. jejuni NCTC 11168]
193_Cj1997_1.fas	193_Cj1997_1	Reference	93779	17349	17457	-	tcpI	1356-1464/1863	..........==...	0/0	5.85	85.32	vfdb	NP_230473	(tcpI) toxin co-regulated pilus biosynthesis protein I [TCP (VF0126)] [Vibrio cholerae O1 biovar El Tor str. N16961]
193_Cj1997_1.fas	193_Cj1997_1	Reference	93780	68346	68882	+	fliL	1-537/537	===============	0/0	100	98.32	vfdb	NP_282549	(fliL) flagellar basal body protein FliL [Flagella (VF0114)] [Campylobacter jejuni subsp. jejuni NCTC 11168]
193_Cj1997_1.fas	193_Cj1997_1	Reference	93780	72198	73382	-	kpsS	1-1185/1185	===============	0/0	100	99.49	vfdb	NP_282554	(kpsS) capsule polysaccharide modification protein [Capsule (VF0323)] [Campylobacter jejuni subsp. jejuni NCTC 11168]
193_Cj1997_1.fas	193_Cj1997_1	Reference	93780	73379	75448	-	kpsC	1-2070/2070	===============	0/0	100	97.49	vfdb	NP_282555	(kpsC) capsule polysaccharide modification protein [Capsule (VF0323)] [Campylobacter jejuni subsp. jejuni NCTC 11168]
193_Cj1997_1.fas	193_Cj1997_1	Reference	93780	75445	75957	-	cysC	1-513/513	===============	0/0	100	99.22	vfdb	NP_282556	(cysC) adenylylsulfate kinase [Capsule (VF0323)] [Campylobacter jejuni subsp. jejuni NCTC 11168]
193_Cj1997_1.fas	193_Cj1997_1	Reference	93780	75948	76708	-	Cj1416c	1-761/762	===============	0/0	99.87	98.95	vfdb	NP_282557	(Cj1416c) sugar nucleotidyltransferase [Capsule (VF0323)] [Campylobacter jejuni subsp. jejuni NCTC 11168]
193_Cj1997_1.fas	193_Cj1997_1	Reference	93780	76710	77312	-	Cj1417c	1-603/603	===============	0/0	100	98.84	vfdb	NP_282558	(Cj1417c) amidotransferase [Capsule biosynthesis and transport (CVF393)] [Campylobacter jejuni subsp. jejuni NCTC 11168]
193_Cj1997_1.fas	193_Cj1997_1	Reference	93780	79657	80418	-	Cj1419c	1-762/762	===============	0/0	100	99.61	vfdb	NP_282560	(Cj1419c) methyltransferase [Capsule biosynthesis and transport (CVF393)] [Campylobacter jejuni subsp. jejuni NCTC 11168]
193_Cj1997_1.fas	193_Cj1997_1	Reference	93780	80469	81242	-	Cj1420c	1-774/774	===============	0/0	100	99.48	vfdb	NP_282561	(Cj1420c) methyltransferase [Capsule biosynthesis and transport (CVF393)] [Campylobacter jejuni subsp. jejuni NCTC 11168]
193_Cj1997_1.fas	193_Cj1997_1	Reference	93780	81314	81381	-	Cj1421c	1771-1838/1839	..............=	0/0	3.7	95.59	vfdb	NP_282562	(Cj1421c) sugar transferase [Capsule (VF0323)] [Campylobacter jejuni subsp. jejuni NCTC 11168]
193_Cj1997_1.fas	193_Cj1997_1	Reference	93780	82394	83121	-	Cj1421c	7-734/1839	======../......	2019-04-03	39.48	86.44	vfdb	NP_282562	(Cj1421c) sugar transferase [Capsule (VF0323)] [Campylobacter jejuni subsp. jejuni NCTC 11168]
193_Cj1997_1.fas	193_Cj1997_1	Reference	93780	89181	89822	-	hddC	1-642/666	===============	0/0	96.4	92.83	vfdb	NP_282564	(hddC) D-glycero-D-manno-heptose 1-phosphate guanosyltransferase [Capsule (VF0323)] [Campylobacter jejuni subsp. jejuni NCTC 11168]
193_Cj1997_1.fas	193_Cj1997_1	Reference	93780	89810	90415	-	gmhA2	1-606/606	===============	0/0	100	93.4	vfdb	NP_282565	(gmhA2) phosphoheptose isomerase [Capsule (VF0323)] [Campylobacter jejuni subsp. jejuni NCTC 11168]
193_Cj1997_1.fas	193_Cj1997_1	Reference	93780	90403	91422	-	hddA	1-1020/1020	===============	0/0	100	94.71	vfdb	NP_282566	(hddA) D-glycero-D-manno-heptose 7-phosphate kinase [Capsule (VF0323)] [Campylobacter jejuni subsp. jejuni NCTC 11168]
193_Cj1997_1.fas	193_Cj1997_1	Reference	93780	93613	94640	-	fcl	1-1028/1041	===============	0/0	98.75	92.8	vfdb	NP_282569	(fcl) GDP-L-fucose synthetase [Capsule (VF0323)] [Campylobacter jejuni subsp. jejuni NCTC 11168]
193_Cj1997_1.fas	193_Cj1997_1	Reference	93780	95570	96115	-	rfbC	1-546/546	===============	0/0	100	92.31	vfdb	NP_282571	(rfbC) dTDP-4-dehydrorhamnose 35-epimerase [Capsule (VF0323)] [Campylobacter jejuni subsp. jejuni NCTC 11168]
193_Cj1997_1.fas	193_Cj1997_1	Reference	93787	1	1098	+	pseE/maf5	790-1887/1887	......=========	0/0	58.19	98	vfdb	NP_282483	(pseE/maf5) motility accessory factor PseE [Pse5Ac7Ac Pse5Ac7Am Pse8OAc Pse5Am7AcGlnAc (AI151)] [Campylobacter jejuni subsp. jejuni NCTC 11168]
193_Cj1997_1.fas	193_Cj1997_1	Reference	93787	1129	1286	-	flaB	1562-1719/1719	.............==	0/0	9.19	97.47	vfdb	NP_282484	(flaB) flagellin [Flagella (VF0114)] [Campylobacter jejuni subsp. jejuni NCTC 11168]
193_Cj1997_1.fas	193_Cj1997_1	Reference	93788	1	267	-	maf4	484-750/1950	...===.........	0/0	13.69	92.88	vfdb	YP_002344724	(maf4) motility accessory factor [Pse5Ac7Ac Pse5Ac7Am Pse8OAc Pse5Am7AcGlnAc (AI151)] [Campylobacter jejuni subsp. jejuni NCTC 11168]
193_Cj1997_1.fas	193_Cj1997_1	Reference	93789	147	253	+	flaA	1-107/1719	=..............	0/0	6.22	97.2	vfdb	NP_282485	(flaA) flagellin [Flagella (VF0114)] [Campylobacter jejuni subsp. jejuni NCTC 11168]
193_Cj1997_1.fas	193_Cj1997_1	Reference	93790	14902	16722	+	fliK	1-1797/1797	========/======	1930-02-01	99.83	97.7	vfdb	NP_281263	(fliK) flagellar hook-length control protein FliK [Pse5Ac7Ac Pse5Ac7Am Pse8OAc Pse5Am7AcGlnAc (AI151)] [Campylobacter jejuni subsp. jejuni NCTC 11168]
193_Cj1997_1.fas	193_Cj1997_1	Reference	93790	16776	17660	+	flgD	1-885/885	===============	0/0	100	99.66	vfdb	NP_281264	(flgD) flagellar basal-body rod modification protein FlgD [Flagella (VF0114)] [Campylobacter jejuni subsp. jejuni NCTC 11168]
193_Cj1997_1.fas	193_Cj1997_1	Reference	93790	17664	19301	+	flgE	1-1638/1638	===============	0/0	100	99.94	vfdb	NP_281265	(flgE) flagellar hook protein FlgE [Flagella (VF0114)] [Campylobacter jejuni subsp. jejuni NCTC 11168]
193_Cj1997_1.fas	193_Cj1997_1	Reference	93792	3364	5538	-	flhA	1-2175/2175	===============	0/0	100	99.82	vfdb	NP_282036	(flhA) flagellar biosynthesis protein FlhA [Flagella (VF0114)] [Campylobacter jejuni subsp. jejuni NCTC 11168]
193_Cj1997_1.fas	193_Cj1997_1	Reference	93792	9419	11671	-	flaD	1-2253/2253	===============	0/0	100	99.33	vfdb	NP_282040	(flaD) flagellin [Flagella (VF0114)] [Campylobacter jejuni subsp. jejuni NCTC 11168]
193_Cj1997_1.fas	193_Cj1997_1	Reference	93793	543	1310	-	fliR	1-768/768	===============	0/0	100	99.09	vfdb	NP_282326	(fliR) flagellar biosynthetic protein FliR [Flagella (VF0114)] [Campylobacter jejuni subsp. jejuni NCTC 11168]
193_Cj1997_1.fas	193_Cj1997_1	Reference	93793	12407	12579	-	cheV3	595-767/1302	......===......	0/0	13.29	76.3	vfdb	NP_207394	(cheV3) chemotaxis coupling protein CheV3 [Pse5Ac7Ac (AI150)] [Helicobacter pylori 26695]
193_Cj1997_1.fas	193_Cj1997_1	Reference	93793	64647	64967	+	ciaC	1-321/321	===============	0/0	100	100	vfdb	YP_002344633	(ciaC) Campylobacter invasion antigen C [CiaC (VF0415)] [Campylobacter jejuni subsp. jejuni NCTC 11168]
193_Cj1997_1.fas	193_Cj1997_1	Reference	93793	83128	84402	+	porA	1-1275/1275	========/======	2019-02-02	99.92	97.1	vfdb	NP_282406	(porA) major outer membrane protein [MOMP (VF0328)] [Campylobacter jejuni subsp. jejuni NCTC 11168]
193_Cj1997_1.fas	193_Cj1997_1	Reference	93793	118859	119863	+	pseB	1-1005/1005	===============	0/0	100	99.8	vfdb	NP_282439	(pseB) UDP-GlcNAc-specific C46 dehydratase/C5 epimerase [Pse5Ac7Ac Pse5Ac7Am Pse8OAc Pse5Am7AcGlnAc (AI151)] [Campylobacter jejuni subsp. jejuni NCTC 11168]
193_Cj1997_1.fas	193_Cj1997_1	Reference	93793	119865	120995	+	pseC	1-1131/1131	===============	0/0	100	95.4	vfdb	NP_282440	(pseC) C4 aminotransferase [Pse5Ac7Ac Pse5Ac7Am Pse8OAc Pse5Am7AcGlnAc (AI151)] [Campylobacter jejuni subsp. jejuni NCTC 11168]
193_Cj1997_1.fas	193_Cj1997_1	Reference	93795	15925	16097	-	cheV3	563-735/1302	......===......	0/0	13.29	75.72	vfdb	NP_207394	(cheV3) chemotaxis coupling protein CheV3 [Pse5Ac7Ac (AI150)] [Helicobacter pylori 26695]
193_Cj1997_1.fas	193_Cj1997_1	Reference	93795	79980	80276	-	fliE	1-297/297	===============	0/0	100	99.33	vfdb	NP_281710	(fliE) flagellar hook-basal body complex protein FliE [Flagella (VF0114)] [Campylobacter jejuni subsp. jejuni NCTC 11168]
193_Cj1997_1.fas	193_Cj1997_1	Reference	93795	80283	80777	-	flgC	1-495/495	===============	0/0	100	99.6	vfdb	NP_281711	(flgC) flagellar basal body rod protein FlgC [Flagella (VF0114)] [Campylobacter jejuni subsp. jejuni NCTC 11168]
193_Cj1997_1.fas	193_Cj1997_1	Reference	93795	80787	81218	-	flgB	1-432/432	===============	0/0	100	96.99	vfdb	NP_281712	(flgB) flagellar basal body rod protein FlgB [Flagella (VF0114)] [Campylobacter jejuni subsp. jejuni NCTC 11168]
193_Cj1997_1.fas	193_Cj1997_1	Reference	93795	101006	101371	+	flaG	1-366/366	===============	0/0	100	98.36	vfdb	NP_281731	(flaG) flagellar protein FlaG [Flagella (VF0114)] [Campylobacter jejuni subsp. jejuni NCTC 11168]
193_Cj1997_1.fas	193_Cj1997_1	Reference	93795	101374	103302	+	fliD	1-1929/1929	===============	0/0	100	97.36	vfdb	NP_281732	(fliD) flagellar capping protein FliD [Flagella (VF0114)] [Campylobacter jejuni subsp. jejuni NCTC 11168]
193_Cj1997_1.fas	193_Cj1997_1	Reference	93795	103314	103700	+	fliS	1-387/387	===============	0/0	100	99.74	vfdb	NP_281733	(fliS) flagellar protein FliS [Flagella (VF0114)] [Campylobacter jejuni subsp. jejuni NCTC 11168]
193_Cj1997_1.fas	193_Cj1997_1	Reference	93798	1	432	+	maf4	1-435/1950	====..../......	2019-03-01	22.15	94.25	vfdb	YP_002344724	(maf4) motility accessory factor [Pse5Ac7Ac Pse5Ac7Am Pse8OAc Pse5Am7AcGlnAc (AI151)] [Campylobacter jejuni subsp. jejuni NCTC 11168]
193_Cj1997_1.fas	193_Cj1997_1	Reference	93800	16223	16744	-	cheW	1-522/522	===============	0/0	100	99.42	vfdb	YP_002343724	(cheW) chemotaxis protein [Pse5Ac7Ac Pse5Ac7Am Pse8OAc Pse5Am7AcGlnAc (AI151)] [Campylobacter jejuni subsp. jejuni NCTC 11168]
193_Cj1997_1.fas	193_Cj1997_1	Reference	93800	16749	19058	-	cheA	1-2310/2310	===============	0/0	100	98.05	vfdb	YP_002343725	(cheA) chemotaxis histidine kinase [Pse5Ac7Ac Pse5Ac7Am Pse8OAc Pse5Am7AcGlnAc (AI151)] [Campylobacter jejuni subsp. jejuni NCTC 11168]
193_Cj1997_1.fas	193_Cj1997_1	Reference	93800	19062	20018	-	cheV	1-957/957	===============	0/0	100	99.69	vfdb	YP_002343726	(cheV) chemotaxis protein [Pse5Ac7Ac Pse5Ac7Am Pse8OAc Pse5Am7AcGlnAc (AI151)] [Campylobacter jejuni subsp. jejuni NCTC 11168]
193_Cj1997_1.fas	193_Cj1997_1	Reference	93800	44264	45946	+	fliF	1-1683/1683	===============	0/0	100	99.76	vfdb	NP_281509	(fliF) flagellar M-ring protein FliF [Flagella (VF0114)] [Campylobacter jejuni subsp. jejuni NCTC 11168]
193_Cj1997_1.fas	193_Cj1997_1	Reference	93800	45946	46974	+	fliG	1-1029/1029	===============	0/0	100	99.9	vfdb	NP_281510	(fliG) flagellar motor switch protein G [Flagella (VF0114)] [Campylobacter jejuni subsp. jejuni NCTC 11168]
193_Cj1997_1.fas	193_Cj1997_1	Reference	93800	46982	47812	+	fliH	1-831/831	===============	0/0	100	99.52	vfdb	NP_281511	(fliH) flagellar assembly protein H [Flagella (VF0114)] [Campylobacter jejuni subsp. jejuni NCTC 11168]
193_Cj1997_1.fas	193_Cj1997_1	Reference	93800	58905	59993	+	flhB	1-1089/1089	===============	0/0	100	99.63	vfdb	NP_281526	(flhB) flagellar biosynthetic protein [Flagella (VF0114)] [Campylobacter jejuni subsp. jejuni NCTC 11168]
193_Cj1997_1.fas	193_Cj1997_1	Reference	93800	59999	60742	-	motB	1-744/744	===============	0/0	100	97.31	vfdb	NP_281527	(motB) flagellar motor protein MotB [Flagella (VF0114)] [Campylobacter jejuni subsp. jejuni NCTC 11168]
193_Cj1997_1.fas	193_Cj1997_1	Reference	93800	60745	61521	-	motA	1-777/777	===============	0/0	100	98.2	vfdb	NP_281528	(motA) flagellar motor protein MotA [Flagella (VF0114)] [Campylobacter jejuni subsp. jejuni NCTC 11168]
193_Cj1997_1.fas	193_Cj1997_1	Reference	93800	77049	77357	+	fliN	1-309/309	===============	0/0	100	99.03	vfdb	NP_281542	(fliN) flagellar motor switch protein FliN [Flagella (VF0114)] [Campylobacter jejuni subsp. jejuni NCTC 11168]
193_Cj1997_1.fas	193_Cj1997_1	Reference	93801	26	796	-	ptmA	1-771/771	===============	0/0	100	95.59	vfdb	NP_282478	(ptmA) flagellin modification protein A [Flagella (VF0114)] [Campylobacter jejuni subsp. jejuni NCTC 11168]
193_Cj1997_1.fas	193_Cj1997_1	Reference	93801	796	1503	-	ptmB	1-708/708	===============	0/0	100	97.03	vfdb	NP_282477	(ptmB) acylneuraminate cytidylyltransferase [Flagella (VF0114)] [Campylobacter jejuni subsp. jejuni NCTC 11168]
193_Cj1997_1.fas	193_Cj1997_1	Reference	93804	12109	12888	+	pebA	1-780/780	===============	0/0	100	99.1	vfdb	NP_282073	(pebA) bifunctional adhesin/ABC transporter aspartate/glutamate-binding protein [PEB1 (VF0327)] [Campylobacter jejuni subsp. jejuni NCTC 11168]
193_Cj1997_1.fas	193_Cj1997_1	Reference	93804	18320	20152	+	ciaB	1-1833/1833	===============	0/0	100	99.02	vfdb	NP_282066	(ciaB) invasion antigen CiaB [CiaB (VF0324)] [Campylobacter jejuni subsp. jejuni NCTC 11168]
193_Cj1997_1.fas	193_Cj1997_1	Reference	93805	15	1046	-	pseI	1-1032/1032	===============	0/0	100	96.51	vfdb	NP_282463	(pseI) N-acetylneuraminic acid synthetase [Pse5Ac7Ac Pse5Ac7Am Pse8OAc Pse5Am7AcGlnAc (AI151)] [Campylobacter jejuni subsp. jejuni NCTC 11168]
193_Cj1997_1.fas	193_Cj1997_1	Reference	93806	1	551	-	pseD/maf2	832-1391/1962	.....===/==....	2019-11-07	28.03	78.43	vfdb	NP_282479	(pseD/maf2) motility accessory factor PseD [Pse5Ac7Ac Pse5Ac7Am Pse8OAc Pse5Am7AcGlnAc (AI151)] [Campylobacter jejuni subsp. jejuni NCTC 11168]
193_Cj1997_1.fas	193_Cj1997_1	Reference	93810	3095	4633	+	eptC	1-1539/1539	===============	0/0	100	97.73	vfdb	YP_002343698	(eptC) phosphoethanolamine transferase [Pse5Ac7Ac Pse5Ac7Am Pse8OAc Pse5Am7AcGlnAc (AI151)] [Campylobacter jejuni subsp. jejuni NCTC 11168]
193_Cj1997_1.fas	193_Cj1997_1	Reference	93811	92	303	+	Cj1440c	25-239/1224	===...../......	2019-03-01	17.32	76.28	vfdb	NP_282581	(Cj1440c) sugar transferase [Capsule (VF0323)] [Campylobacter jejuni subsp. jejuni NCTC 11168]
193_Cj1997_1.fas	193_Cj1997_1	Reference	93811	1276	1575	+	wlaN	8-307/912	======.........	0/0	32.89	79.67	vfdb	NP_282287	(wlaN) beta-13 galactosyltransferase [LOS (VF0326)] [Campylobacter jejuni subsp. jejuni NCTC 11168]
193_Cj1997_1.fas	193_Cj1997_1	Reference	93811	3197	3948	-	Cj1135	1-746/1548	=======./......	2018-09-01	47.8	85.88	vfdb	NP_282283	(Cj1135) glucosyltransferase [LOS (VF0326)] [Campylobacter jejuni subsp. jejuni NCTC 11168]
193_Cj1997_1.fas	193_Cj1997_1	Reference	93811	3945	4832	-	htrB	1-888/888	===============	0/0	100	97.52	vfdb	NP_282282	(htrB) lipid A biosynthesis lauroyl acyltransferase [LOS (VF0326)] [Campylobacter jejuni subsp. jejuni NCTC 11168]
193_Cj1997_1.fas	193_Cj1997_1	Reference	93811	4822	5850	-	waaC	1-1029/1029	===============	0/0	100	98.54	vfdb	NP_282281	(waaC) heptosyltransferase I [LOS (VF0326)] [Campylobacter jejuni subsp. jejuni NCTC 11168]
193_Cj1997_1.fas	193_Cj1997_1	Reference	93811	21022	21414	+	cheY	1-393/393	===============	0/0	100	98.98	vfdb	YP_002344511	(cheY) chemotaxis regulatory protein [Pse5Ac7Ac Pse5Ac7Am Pse8OAc Pse5Am7AcGlnAc (AI151)] [Campylobacter jejuni subsp. jejuni NCTC 11168]
193_Cj1997_1.fas	193_Cj1997_1	Reference	93811	28496	28616	+	acfB	1374-1494/1881	..........==...	0/0	6.43	82.64	vfdb	NP_230488	(acfB) accessory colonization factor AcfB [ACF (VF0127)] [Vibrio cholerae O1 biovar El Tor str. N16961]
193_Cj1997_1.fas	193_Cj1997_1	Reference	93811	62035	62424	-	fliW	1-390/390	===============	0/0	100	100	vfdb	YP_002344468	(fliW) flagellar assembly protein FliW [Pse5Ac7Ac Pse5Ac7Am Pse8OAc Pse5Am7AcGlnAc (AI151)] [Campylobacter jejuni subsp. jejuni NCTC 11168]
193_Cj1997_1.fas	193_Cj1997_1	Reference	93811	119312	119827	+	flgP	1-516/516	===============	0/0	100	99.03	vfdb	YP_002344421	(flgP) required for flagellar motility [Pse5Ac7Ac Pse5Ac7Am Pse8OAc Pse5Am7AcGlnAc (AI151)] [Campylobacter jejuni subsp. jejuni NCTC 11168]
193_Cj1997_1.fas	193_Cj1997_1	Reference	93811	119803	120252	+	flgQ	1-450/450	===============	0/0	100	99.78	vfdb	YP_002344420	(flgQ) required for flagellar motility [Pse5Ac7Ac Pse5Ac7Am Pse8OAc Pse5Am7AcGlnAc (AI151)] [Campylobacter jejuni subsp. jejuni NCTC 11168]
193_Cj1997_1.fas	193_Cj1997_1	Reference	93811	120309	121610	+	flgR	1-1302/1302	===============	0/0	100	99.85	vfdb	NP_282174	(flgR) sigma-54 associated transcriptional activator [Pse5Ac7Ac Pse5Ac7Am Pse8OAc Pse5Am7AcGlnAc (AI151)] [Campylobacter jejuni subsp. jejuni NCTC 11168]
193_Cj1997_1.fas	193_Cj1997_1	Reference	93812	17814	18563	-	flaC	1-750/750	===============	0/0	100	99.87	vfdb	NP_281892	(flaC) flagellin [Flagella (VF0114)] [Campylobacter jejuni subsp. jejuni NCTC 11168]
193_Cj1997_1.fas	193_Cj1997_1	Reference	93813	39060	40178	+	jlpA	1-1119/1119	===============	0/0	100	98.39	vfdb	NP_282133	(jlpA) lipoprotein [JlpA (VF0329)] [Campylobacter jejuni subsp. jejuni NCTC 11168]
193_Cj1997_1.fas	193_Cj1997_1	Reference	93820	16	732	+	pseE/maf5	1-717/1887	======.........	0/0	38	97.91	vfdb	NP_282483	(pseE/maf5) motility accessory factor PseE [Pse5Ac7Ac Pse5Ac7Am Pse8OAc Pse5Am7AcGlnAc (AI151)] [Campylobacter jejuni subsp. jejuni NCTC 11168]
193_Cj1997_1.fas	193_Cj1997_1	Reference	93821	1	806	+	flaA	790-1586/1719	......==/=====.	2019-09-01	46.36	87.1	vfdb	NP_282485	(flaA) flagellin [Flagella (VF0114)] [Campylobacter jejuni subsp. jejuni NCTC 11168]
193_Cj1997_1.fas	193_Cj1997_1	Reference	93822	82	1218	+	pseA	1-1137/1137	===============	0/0	100	99.56	vfdb	NP_282462	(pseA) pseudaminic acid biosynthesis PseA protein [Pse5Ac7Ac Pse5Ac7Am Pse8OAc Pse5Am7AcGlnAc (AI151)] [Campylobacter jejuni subsp. jejuni NCTC 11168]
193_Cj1997_1.fas	193_Cj1997_1	Reference	93822	2532	3005	-	pseH	1-474/474	===============	0/0	100	93.88	vfdb	NP_282459	(pseH) N-acetyltransferase [Flagella (VF0114)] [Campylobacter jejuni subsp. jejuni NCTC 11168]
193_Cj1997_1.fas	193_Cj1997_1	Reference	93822	3002	3826	-	pseG	1-825/825	===============	0/0	100	100	vfdb	NP_282458	(pseG) UDP-24-diacetamido-246-trideoxy-beta-L-altropyranose hydrolase [Flagella (VF0114)] [Campylobacter jejuni subsp. jejuni NCTC 11168]
193_Cj1997_1.fas	193_Cj1997_1	Reference	93822	3810	4508	-	pseF	1-699/699	===============	0/0	100	99.86	vfdb	NP_282457	(pseF) acylneuraminate cytidylyltransferase [Pse5Ac7Ac Pse5Ac7Am Pse8OAc Pse5Am7AcGlnAc (AI151)] [Campylobacter jejuni subsp. jejuni NCTC 11168]
193_Cj1997_1.fas	193_Cj1997_1	Reference	93826	1	157	+	flaA	1562-1718/1719	.............==	0/0	9.13	95.54	vfdb	NP_282485	(flaA) flagellin [Flagella (VF0114)] [Campylobacter jejuni subsp. jejuni NCTC 11168]
193_Cj1997_1.fas	193_Cj1997_1	Reference	93826	305	411	+	flaB	1-107/1719	=..............	0/0	6.22	97.2	vfdb	NP_282484	(flaB) flagellin [Flagella (VF0114)] [Campylobacter jejuni subsp. jejuni NCTC 11168]
193_Cj1997_1.fas	193_Cj1997_1	Reference	93828	40284	41243	+	cadF	1-960/960	===============	0/0	100	99.38	vfdb	NP_282616	(cadF) outer membrane fibronectin-binding protein [CadF (VF0322)] [Campylobacter jejuni subsp. jejuni NCTC 11168]
193_Cj1997_1.fas	193_Cj1997_1	Reference	93828	52722	54548	-	flgK	1-1827/1827	===============	0/0	100	99.12	vfdb	NP_282606	(flgK) flagellar hook-associated protein 1 FlgK [Flagella (VF0114)] [Campylobacter jejuni subsp. jejuni NCTC 11168]
193_Cj1997_1.fas	193_Cj1997_1	Reference	93828	55035	55232	-	flgM	1-198/198	===============	0/0	100	100	vfdb	YP_002344846	(flgM) negative regulator of flagellin synthesis [Pse5Ac7Ac Pse5Ac7Am Pse8OAc Pse5Am7AcGlnAc (AI151)] [Campylobacter jejuni subsp. jejuni NCTC 11168]
193_Cj1997_1.fas	193_Cj1997_1	Reference	93828	55295	55636	-	flgJ	1-342/342	===============	0/0	100	100	vfdb	YP_002344845	(flgJ) flagellar rod assembly protein/muramidase FlgJ [Pse5Ac7Ac Pse5Ac7Am Pse8OAc Pse5Am7AcGlnAc (AI151)] [Campylobacter jejuni subsp. jejuni NCTC 11168]
193_Cj1997_1.fas	193_Cj1997_1	Reference	93828	55636	56682	-	flgI	1-1047/1047	===============	0/0	100	99.24	vfdb	NP_282602	(flgI) flagellar P-ring protein precursor FlgI [Flagella (VF0114)] [Campylobacter jejuni subsp. jejuni NCTC 11168]
193_Cj1997_1.fas	193_Cj1997_1	Reference	93828	67444	68226	+	kpsM	1-783/783	===============	0/0	100	90.68	vfdb	NP_282588	(kpsM) capsule polysaccharide export system inner membrane protein [Capsule (VF0323)] [Campylobacter jejuni subsp. jejuni NCTC 11168]
193_Cj1997_1.fas	193_Cj1997_1	Reference	93828	68223	68885	+	kpsT	1-663/663	===============	0/0	100	93.97	vfdb	NP_282587	(kpsT) capsule polysaccharide export ATP-binding protein [Capsule (VF0323)] [Campylobacter jejuni subsp. jejuni NCTC 11168]
193_Cj1997_1.fas	193_Cj1997_1	Reference	93828	68885	70003	+	kpsE	1-1119/1119	===============	0/0	100	96.42	vfdb	NP_282586	(kpsE) capsule polysaccharide export system inner membrane protein [Capsule (VF0323)] [Campylobacter jejuni subsp. jejuni NCTC 11168]
193_Cj1997_1.fas	193_Cj1997_1	Reference	93828	70005	71663	+	kpsD	1-1659/1659	===============	0/0	100	99.1	vfdb	NP_282585	(kpsD) capsule polysaccharide export system periplasmic protein [Capsule (VF0323)] [Campylobacter jejuni subsp. jejuni NCTC 11168]
193_Cj1997_1.fas	193_Cj1997_1	Reference	93828	71673	72610	+	kpsF	1-938/948	===============	0/0	98.95	95.52	vfdb	NP_282584	(kpsF) D-arabinose 5-phosphate isomerase [Capsule (VF0323)] [Campylobacter jejuni subsp. jejuni NCTC 11168]
193_Cj1997_1.fas	193_Cj1997_1	Reference	93831	2097	2795	-	flgH	1-699/699	===============	0/0	100	98.57	vfdb	NP_281859	(flgH) flagellar L-ring protein precursor FlgH [Flagella (VF0114)] [Campylobacter jejuni subsp. jejuni NCTC 11168]
193_Cj1997_1.fas	193_Cj1997_1	Reference	93831	16197	17009	+	flgF	1-813/813	===============	0/0	100	99.26	vfdb	NP_281869	(flgF) flagellar basal-body rod protein [Flagella (VF0114)] [Campylobacter jejuni subsp. jejuni NCTC 11168]
193_Cj1997_1.fas	193_Cj1997_1	Reference	93831	17038	17829	+	flgG	1-792/792	===============	0/0	100	98.74	vfdb	NP_281870	(flgG) flagellar basal-body rod protein FlgG [Flagella (VF0114)] [Campylobacter jejuni subsp. jejuni NCTC 11168]
193_Cj1997_1.fas	193_Cj1997_1	Reference	93832	13456	14706	-	rpoN	1-1251/1251	===============	0/0	100	98.8	vfdb	YP_002344093	(rpoN) RNA polymerase factor sigma-54 [Pse5Ac7Ac Pse5Ac7Am Pse8OAc Pse5Am7AcGlnAc (AI151)] [Campylobacter jejuni subsp. jejuni NCTC 11168]
193_Cj1997_1.fas	193_Cj1997_1	Reference	93833	24518	26884	+	pflA	1-2367/2367	===============	0/0	100	98.39	vfdb	NP_282693	(pflA) paralysed flagellum protein [Flagella (VF0114)] [Campylobacter jejuni subsp. jejuni NCTC 11168]
193_Cj1997_1.fas	193_Cj1997_1	Reference	93835	1	438	+	flaB	215-652/1719	.=====.........	0/0	25.48	96.58	vfdb	NP_282484	(flaB) flagellin [Flagella (VF0114)] [Campylobacter jejuni subsp. jejuni NCTC 11168]
193_Cj1997_1.fas	193_Cj1997_1	Reference	93839	899	1633	-	fliP	1-735/735	===============	0/0	100	99.18	vfdb	NP_281981	(fliP) flagellar biosynthesis protein FliP [Flagella (VF0114)] [Campylobacter jejuni subsp. jejuni NCTC 11168]
193_Cj1997_1.fas	193_Cj1997_1	Reference	93846	1121	1783	+	flgA	1-663/663	===============	0/0	100	98.79	vfdb	YP_002344176	(flgA) flagellar basal body P-ring biosynthesis protein FlgA [Pse5Ac7Ac Pse5Ac7Am Pse8OAc Pse5Am7AcGlnAc (AI151)] [Campylobacter jejuni subsp. jejuni NCTC 11168]
193_Cj1997_1.fas	193_Cj1997_1	Reference	93849	42	1061	-	flgS	1-1020/1020	===============	0/0	100	99.71	vfdb	YP_002344200	(flgS) signal transduction histidine kinase [Pse5Ac7Ac Pse5Ac7Am Pse8OAc Pse5Am7AcGlnAc (AI151)] [Campylobacter jejuni subsp. jejuni NCTC 11168]
193_Cj1997_1.fas	193_Cj1997_1	Reference	93851	1211	1992	-	waaV	1-782/825	===============	0/0	94.79	93.35	vfdb	NP_282294	(waaV) glucosyltransferase [LOS (VF0326)] [Campylobacter jejuni subsp. jejuni NCTC 11168]
193_Cj1997_1.fas	193_Cj1997_1	Reference	93851	2051	2994	+	waaF	1-944/960	========/======	2019-06-02	98.02	96.2	vfdb	NP_282295	(waaF) heptosyltransferase II [LOS (VF0326)] [Campylobacter jejuni subsp. jejuni NCTC 11168]
193_Cj1997_1.fas	193_Cj1997_1	Reference	93851	3751	4311	-	gmhA	1-561/561	===============	0/0	100	97.86	vfdb	NP_282296	(gmhA) phosphoheptose isomerase [LOS (VF0326)] [Campylobacter jejuni subsp. jejuni NCTC 11168]
193_Cj1997_1.fas	193_Cj1997_1	Reference	93851	4308	5693	-	hldE	1-1386/1386	===============	0/0	100	96.03	vfdb	NP_282297	(hldE) bifunctional D-beta-D-heptose 7-phosphate kinase/D-beta-D-heptose 1-phosphate adenylyltransferase [LOS (VF0326)] [Campylobacter jejuni subsp. jejuni NCTC 11168]
193_Cj1997_1.fas	193_Cj1997_1	Reference	93851	5686	6639	-	hldD	1-954/954	===============	0/0	100	97.38	vfdb	NP_282298	(hldD) ADP-glyceromanno-heptose 6-epimerase [LOS (VF0326)] [Campylobacter jejuni subsp. jejuni NCTC 11168]
193_Cj1997_1.fas	193_Cj1997_1	Reference	93851	6640	7201	-	gmhB	1-561/561	========/======	2019-01-01	100	95.73	vfdb	NP_282299	(gmhB) DD-heptose 17-bisphosphate phosphatase [LOS (CVF396)] [Campylobacter jejuni subsp. jejuni NCTC 11168]
193_Cj1997_1.fas	193_Cj1997_1	Reference	93854	2957	3799	-	fliY	1-843/843	===============	0/0	100	99.76	vfdb	NP_281274	(fliY) flagellar motor switch protein FliY [Flagella (VF0114)] [Campylobacter jejuni subsp. jejuni NCTC 11168]
193_Cj1997_1.fas	193_Cj1997_1	Reference	93854	3796	4875	-	fliM	1-1080/1080	===============	0/0	100	98.43	vfdb	NP_281275	(fliM) flagellar motor switch protein FliM [Flagella (VF0114)] [Campylobacter jejuni subsp. jejuni NCTC 11168]
193_Cj1997_1.fas	193_Cj1997_1	Reference	93854	4875	5591	-	fliA	1-717/717	===============	0/0	100	99.86	vfdb	NP_281276	(fliA) flagellar biosynthesis sigma factor [Flagella (VF0114)] [Campylobacter jejuni subsp. jejuni NCTC 11168]
193_Cj1997_1.fas	193_Cj1997_1	Reference	93854	5923	6789	-	flhG	1-867/867	===============	0/0	100	99.77	vfdb	NP_281278	(flhG) ATP-binding protein [Flagella (CVF397)] [Campylobacter jejuni subsp. jejuni NCTC 11168]
193_Cj1997_1.fas	193_Cj1997_1	Reference	93854	6782	8236	-	flhF	1-1455/1455	===============	0/0	100	99.59	vfdb	NP_281279	(flhF) flagellar biosynthesis regulator FlhF [Flagella (VF0114)] [Campylobacter jejuni subsp. jejuni NCTC 11168]
193_Cj1997_1.fas	193_Cj1997_1	Reference	93854	18349	18918	-	cdtC	1-570/570	===============	0/0	100	100	vfdb	NP_281290	(cdtC) cytolethal distending toxin C [CDT (VF0115)] [Campylobacter jejuni subsp. jejuni NCTC 11168]
193_Cj1997_1.fas	193_Cj1997_1	Reference	93854	18929	19726	-	cdtB	1-798/798	===============	0/0	100	99.88	vfdb	NP_281291	(cdtB) cytolethal distending toxin B [CDT (VF0115)] [Campylobacter jejuni subsp. jejuni NCTC 11168]
193_Cj1997_1.fas	193_Cj1997_1	Reference	93854	19723	20529	-	cdtA	1-807/807	===============	0/0	100	99.63	vfdb	NP_281292	(cdtA) cytolethal distending toxin A [CDT (VF0115)] [Campylobacter jejuni subsp. jejuni NCTC 11168]
194_Cj2008_979.fas	194_Cj2008_979	Reference	93855	5077	5469	+	cheY	1-393/393	===============	0/0	100	99.49	vfdb	YP_002344511	(cheY) chemotaxis regulatory protein [Pse5Ac7Ac Pse5Ac7Am Pse8OAc Pse5Am7AcGlnAc (AI151)] [Campylobacter jejuni subsp. jejuni NCTC 11168]
194_Cj2008_979.fas	194_Cj2008_979	Reference	93856	11829	12608	+	pebA	1-780/780	===============	0/0	100	99.23	vfdb	NP_282073	(pebA) bifunctional adhesin/ABC transporter aspartate/glutamate-binding protein [PEB1 (VF0327)] [Campylobacter jejuni subsp. jejuni NCTC 11168]
194_Cj2008_979.fas	194_Cj2008_979	Reference	93856	18039	19871	+	ciaB	1-1833/1833	===============	0/0	100	98.8	vfdb	NP_282066	(ciaB) invasion antigen CiaB [CiaB (VF0324)] [Campylobacter jejuni subsp. jejuni NCTC 11168]
194_Cj2008_979.fas	194_Cj2008_979	Reference	93860	10959	12344	+	fliI	1-1386/1386	===============	0/0	100	98.63	vfdb	NP_281405	(fliI) flagellum-specific ATP synthase FliI [Flagella (VF0114)] [Campylobacter jejuni subsp. jejuni NCTC 11168]
194_Cj2008_979.fas	194_Cj2008_979	Reference	93862	1227	1925	-	flgH	1-699/699	===============	0/0	100	98.86	vfdb	NP_281859	(flgH) flagellar L-ring protein precursor FlgH [Flagella (VF0114)] [Campylobacter jejuni subsp. jejuni NCTC 11168]
194_Cj2008_979.fas	194_Cj2008_979	Reference	93862	15314	16126	+	flgF	1-813/813	===============	0/0	100	99.51	vfdb	NP_281869	(flgF) flagellar basal-body rod protein [Flagella (VF0114)] [Campylobacter jejuni subsp. jejuni NCTC 11168]
194_Cj2008_979.fas	194_Cj2008_979	Reference	93862	16155	16946	+	flgG	1-792/792	===============	0/0	100	99.87	vfdb	NP_281870	(flgG) flagellar basal-body rod protein FlgG [Flagella (VF0114)] [Campylobacter jejuni subsp. jejuni NCTC 11168]
194_Cj2008_979.fas	194_Cj2008_979	Reference	93866	1	109	-	flaA	1-109/1719	=..............	0/0	6.34	100	vfdb	NP_282485	(flaA) flagellin [Flagella (VF0114)] [Campylobacter jejuni subsp. jejuni NCTC 11168]
194_Cj2008_979.fas	194_Cj2008_979	Reference	93867	1	109	-	flaB	1-109/1719	=..............	0/0	6.34	98.17	vfdb	NP_282484	(flaB) flagellin [Flagella (VF0114)] [Campylobacter jejuni subsp. jejuni NCTC 11168]
194_Cj2008_979.fas	194_Cj2008_979	Reference	93867	256	377	-	flaA	1598-1719/1719	.............==	0/0	7.1	96.72	vfdb	NP_282485	(flaA) flagellin [Flagella (VF0114)] [Campylobacter jejuni subsp. jejuni NCTC 11168]
194_Cj2008_979.fas	194_Cj2008_979	Reference	93869	1	463	+	pseE/maf5	1425-1887/1887	...........====	0/0	24.54	96.98	vfdb	NP_282483	(pseE/maf5) motility accessory factor PseE [Pse5Ac7Ac Pse5Ac7Am Pse8OAc Pse5Am7AcGlnAc (AI151)] [Campylobacter jejuni subsp. jejuni NCTC 11168]
194_Cj2008_979.fas	194_Cj2008_979	Reference	93869	494	615	-	flaB	1598-1719/1719	.............==	0/0	7.1	99.18	vfdb	NP_282484	(flaB) flagellin [Flagella (VF0114)] [Campylobacter jejuni subsp. jejuni NCTC 11168]
194_Cj2008_979.fas	194_Cj2008_979	Reference	93875	1	697	+	flaA	827-1514/1719	......==/=====.	2019-06-01	39.73	82.62	vfdb	NP_282485	(flaA) flagellin [Flagella (VF0114)] [Campylobacter jejuni subsp. jejuni NCTC 11168]
194_Cj2008_979.fas	194_Cj2008_979	Reference	93876	3097	4635	+	eptC	1-1539/1539	===============	0/0	100	98.12	vfdb	YP_002343698	(eptC) phosphoethanolamine transferase [Pse5Ac7Ac Pse5Ac7Am Pse8OAc Pse5Am7AcGlnAc (AI151)] [Campylobacter jejuni subsp. jejuni NCTC 11168]
194_Cj2008_979.fas	194_Cj2008_979	Reference	93877	8109	8378	-	fliQ	1-270/270	===============	0/0	100	98.52	vfdb	NP_282802	(fliQ) flagellar biosynthesis protein FliQ [Flagella (VF0114)] [Campylobacter jejuni subsp. jejuni NCTC 11168]
194_Cj2008_979.fas	194_Cj2008_979	Reference	93885	187	1218	+	pseI	1-1032/1032	===============	0/0	100	96.32	vfdb	NP_282463	(pseI) N-acetylneuraminic acid synthetase [Pse5Ac7Ac Pse5Ac7Am Pse8OAc Pse5Am7AcGlnAc (AI151)] [Campylobacter jejuni subsp. jejuni NCTC 11168]
194_Cj2008_979.fas	194_Cj2008_979	Reference	93887	5873	6181	+	fliN	1-309/309	===============	0/0	100	99.35	vfdb	NP_281542	(fliN) flagellar motor switch protein FliN [Flagella (VF0114)] [Campylobacter jejuni subsp. jejuni NCTC 11168]
194_Cj2008_979.fas	194_Cj2008_979	Reference	93891	38817	38989	+	cheV3	563-735/1302	......===......	0/0	13.29	75.72	vfdb	NP_207394	(cheV3) chemotaxis coupling protein CheV3 [Pse5Ac7Ac (AI150)] [Helicobacter pylori 26695]
194_Cj2008_979.fas	194_Cj2008_979	Reference	93908	7604	8854	+	rpoN	1-1251/1251	===============	0/0	100	98.88	vfdb	YP_002344093	(rpoN) RNA polymerase factor sigma-54 [Pse5Ac7Ac Pse5Ac7Am Pse8OAc Pse5Am7AcGlnAc (AI151)] [Campylobacter jejuni subsp. jejuni NCTC 11168]
194_Cj2008_979.fas	194_Cj2008_979	Reference	93914	2	497	+	pseE/maf5	139-634/1887	.=====.........	0/0	26.29	97.38	vfdb	NP_282483	(pseE/maf5) motility accessory factor PseE [Pse5Ac7Ac Pse5Ac7Am Pse8OAc Pse5Am7AcGlnAc (AI151)] [Campylobacter jejuni subsp. jejuni NCTC 11168]
194_Cj2008_979.fas	194_Cj2008_979	Reference	93915	17479	18228	+	flaC	1-750/750	===============	0/0	100	97.87	vfdb	NP_281892	(flaC) flagellin [Flagella (VF0114)] [Campylobacter jejuni subsp. jejuni NCTC 11168]
194_Cj2008_979.fas	194_Cj2008_979	Reference	93918	25986	26945	+	cadF	1-960/960	===============	0/0	100	99.79	vfdb	NP_282616	(cadF) outer membrane fibronectin-binding protein [CadF (VF0322)] [Campylobacter jejuni subsp. jejuni NCTC 11168]
194_Cj2008_979.fas	194_Cj2008_979	Reference	93921	1	431	-	flaB	223-653/1719	.=====.........	0/0	25.07	97.91	vfdb	NP_282484	(flaB) flagellin [Flagella (VF0114)] [Campylobacter jejuni subsp. jejuni NCTC 11168]
194_Cj2008_979.fas	194_Cj2008_979	Reference	93925	26453	26968	+	flgP	1-516/516	===============	0/0	100	98.26	vfdb	YP_002344421	(flgP) required for flagellar motility [Pse5Ac7Ac Pse5Ac7Am Pse8OAc Pse5Am7AcGlnAc (AI151)] [Campylobacter jejuni subsp. jejuni NCTC 11168]
194_Cj2008_979.fas	194_Cj2008_979	Reference	93925	26944	27393	+	flgQ	1-450/450	===============	0/0	100	99.11	vfdb	YP_002344420	(flgQ) required for flagellar motility [Pse5Ac7Ac Pse5Ac7Am Pse8OAc Pse5Am7AcGlnAc (AI151)] [Campylobacter jejuni subsp. jejuni NCTC 11168]
194_Cj2008_979.fas	194_Cj2008_979	Reference	93925	27450	28751	+	flgR	1-1302/1302	===============	0/0	100	99	vfdb	NP_282174	(flgR) sigma-54 associated transcriptional activator [Pse5Ac7Ac Pse5Ac7Am Pse8OAc Pse5Am7AcGlnAc (AI151)] [Campylobacter jejuni subsp. jejuni NCTC 11168]
194_Cj2008_979.fas	194_Cj2008_979	Reference	93926	1	641	-	pseE/maf5	812-1452/1887	......======...	0/0	33.97	97.66	vfdb	NP_282483	(pseE/maf5) motility accessory factor PseE [Pse5Ac7Ac Pse5Ac7Am Pse8OAc Pse5Am7AcGlnAc (AI151)] [Campylobacter jejuni subsp. jejuni NCTC 11168]
194_Cj2008_979.fas	194_Cj2008_979	Reference	93935	6470	7031	+	gmhB	1-561/561	========/======	2019-01-01	100	95.55	vfdb	NP_282299	(gmhB) DD-heptose 17-bisphosphate phosphatase [LOS (CVF396)] [Campylobacter jejuni subsp. jejuni NCTC 11168]
194_Cj2008_979.fas	194_Cj2008_979	Reference	93935	7032	7687	+	hldD	1-656/954	===========....	0/0	68.76	97.87	vfdb	NP_282298	(hldD) ADP-glyceromanno-heptose 6-epimerase [LOS (VF0326)] [Campylobacter jejuni subsp. jejuni NCTC 11168]
194_Cj2008_979.fas	194_Cj2008_979	Reference	93938	41104	41838	+	fliP	1-735/735	===============	0/0	100	98.78	vfdb	NP_281981	(fliP) flagellar biosynthesis protein FliP [Flagella (VF0114)] [Campylobacter jejuni subsp. jejuni NCTC 11168]
194_Cj2008_979.fas	194_Cj2008_979	Reference	93943	2607	3474	-	htrB	1-867/888	========/======	2019-01-01	97.64	97.47	vfdb	NP_282282	(htrB) lipid A biosynthesis lauroyl acyltransferase [LOS (VF0326)] [Campylobacter jejuni subsp. jejuni NCTC 11168]
194_Cj2008_979.fas	194_Cj2008_979	Reference	93943	3464	4492	-	waaC	1-1029/1029	===============	0/0	100	98.74	vfdb	NP_282281	(waaC) heptosyltransferase I [LOS (VF0326)] [Campylobacter jejuni subsp. jejuni NCTC 11168]
194_Cj2008_979.fas	194_Cj2008_979	Reference	93949	14117	14779	-	flgA	1-663/663	===============	0/0	100	99.7	vfdb	YP_002344176	(flgA) flagellar basal body P-ring biosynthesis protein FlgA [Pse5Ac7Ac Pse5Ac7Am Pse8OAc Pse5Am7AcGlnAc (AI151)] [Campylobacter jejuni subsp. jejuni NCTC 11168]
194_Cj2008_979.fas	194_Cj2008_979	Reference	93952	21094	23460	+	pflA	1-2367/2367	===============	0/0	100	99.07	vfdb	NP_282693	(pflA) paralysed flagellum protein [Flagella (VF0114)] [Campylobacter jejuni subsp. jejuni NCTC 11168]
194_Cj2008_979.fas	194_Cj2008_979	Reference	93953	30778	31098	+	ciaC	1-321/321	===============	0/0	100	98.75	vfdb	YP_002344633	(ciaC) Campylobacter invasion antigen C [CiaC (VF0415)] [Campylobacter jejuni subsp. jejuni NCTC 11168]
194_Cj2008_979.fas	194_Cj2008_979	Reference	93953	49260	50555	+	porA	1-1275/1275	========/======	22/83	97.57	78.45	vfdb	NP_282406	(porA) major outer membrane protein [MOMP (VF0328)] [Campylobacter jejuni subsp. jejuni NCTC 11168]
194_Cj2008_979.fas	194_Cj2008_979	Reference	93953	85008	86012	+	pseB	1-1005/1005	===============	0/0	100	97.11	vfdb	NP_282439	(pseB) UDP-GlcNAc-specific C46 dehydratase/C5 epimerase [Pse5Ac7Ac Pse5Ac7Am Pse8OAc Pse5Am7AcGlnAc (AI151)] [Campylobacter jejuni subsp. jejuni NCTC 11168]
194_Cj2008_979.fas	194_Cj2008_979	Reference	93953	86014	87144	+	pseC	1-1131/1131	===============	0/0	100	95.31	vfdb	NP_282440	(pseC) C4 aminotransferase [Pse5Ac7Ac Pse5Ac7Am Pse8OAc Pse5Am7AcGlnAc (AI151)] [Campylobacter jejuni subsp. jejuni NCTC 11168]
194_Cj2008_979.fas	194_Cj2008_979	Reference	93962	9871	10392	-	cheW	1-522/522	===============	0/0	100	100	vfdb	YP_002343724	(cheW) chemotaxis protein [Pse5Ac7Ac Pse5Ac7Am Pse8OAc Pse5Am7AcGlnAc (AI151)] [Campylobacter jejuni subsp. jejuni NCTC 11168]
194_Cj2008_979.fas	194_Cj2008_979	Reference	93962	10397	12706	-	cheA	1-2310/2310	===============	0/0	100	99.39	vfdb	YP_002343725	(cheA) chemotaxis histidine kinase [Pse5Ac7Ac Pse5Ac7Am Pse8OAc Pse5Am7AcGlnAc (AI151)] [Campylobacter jejuni subsp. jejuni NCTC 11168]
194_Cj2008_979.fas	194_Cj2008_979	Reference	93962	12710	13666	-	cheV	1-957/957	===============	0/0	100	99.58	vfdb	YP_002343726	(cheV) chemotaxis protein [Pse5Ac7Ac Pse5Ac7Am Pse8OAc Pse5Am7AcGlnAc (AI151)] [Campylobacter jejuni subsp. jejuni NCTC 11168]
194_Cj2008_979.fas	194_Cj2008_979	Reference	93974	1869	2699	-	fliH	1-831/831	===============	0/0	100	98.56	vfdb	NP_281511	(fliH) flagellar assembly protein H [Flagella (VF0114)] [Campylobacter jejuni subsp. jejuni NCTC 11168]
194_Cj2008_979.fas	194_Cj2008_979	Reference	93974	2707	3735	-	fliG	1-1029/1029	===============	0/0	100	99.81	vfdb	NP_281510	(fliG) flagellar motor switch protein G [Flagella (VF0114)] [Campylobacter jejuni subsp. jejuni NCTC 11168]
194_Cj2008_979.fas	194_Cj2008_979	Reference	93974	3735	5417	-	fliF	1-1683/1683	===============	0/0	100	99.64	vfdb	NP_281509	(fliF) flagellar M-ring protein FliF [Flagella (VF0114)] [Campylobacter jejuni subsp. jejuni NCTC 11168]
194_Cj2008_979.fas	194_Cj2008_979	Reference	93975	91	660	-	cdtC	1-570/570	===============	0/0	100	100	vfdb	NP_281290	(cdtC) cytolethal distending toxin C [CDT (VF0115)] [Campylobacter jejuni subsp. jejuni NCTC 11168]
194_Cj2008_979.fas	194_Cj2008_979	Reference	93975	671	1468	-	cdtB	1-798/798	===============	0/0	100	99.75	vfdb	NP_281291	(cdtB) cytolethal distending toxin B [CDT (VF0115)] [Campylobacter jejuni subsp. jejuni NCTC 11168]
194_Cj2008_979.fas	194_Cj2008_979	Reference	93975	1465	2271	-	cdtA	1-807/807	===============	0/0	100	99.5	vfdb	NP_281292	(cdtA) cytolethal distending toxin A [CDT (VF0115)] [Campylobacter jejuni subsp. jejuni NCTC 11168]
194_Cj2008_979.fas	194_Cj2008_979	Reference	93979	113	1132	-	flgS	1-1020/1020	===============	0/0	100	99.71	vfdb	YP_002344200	(flgS) signal transduction histidine kinase [Pse5Ac7Ac Pse5Ac7Am Pse8OAc Pse5Am7AcGlnAc (AI151)] [Campylobacter jejuni subsp. jejuni NCTC 11168]
194_Cj2008_979.fas	194_Cj2008_979	Reference	93988	800	1888	+	flhB	1-1089/1089	===============	0/0	100	99.91	vfdb	NP_281526	(flhB) flagellar biosynthetic protein [Flagella (VF0114)] [Campylobacter jejuni subsp. jejuni NCTC 11168]
194_Cj2008_979.fas	194_Cj2008_979	Reference	93988	1894	2637	-	motB	1-744/744	===============	0/0	100	98.66	vfdb	NP_281527	(motB) flagellar motor protein MotB [Flagella (VF0114)] [Campylobacter jejuni subsp. jejuni NCTC 11168]
194_Cj2008_979.fas	194_Cj2008_979	Reference	93988	2640	3416	-	motA	1-777/777	===============	0/0	100	98.07	vfdb	NP_281528	(motA) flagellar motor protein MotA [Flagella (VF0114)] [Campylobacter jejuni subsp. jejuni NCTC 11168]
194_Cj2008_979.fas	194_Cj2008_979	Reference	93990	2226	3068	-	fliY	1-843/843	===============	0/0	100	99.88	vfdb	NP_281274	(fliY) flagellar motor switch protein FliY [Flagella (VF0114)] [Campylobacter jejuni subsp. jejuni NCTC 11168]
194_Cj2008_979.fas	194_Cj2008_979	Reference	93990	3065	4144	-	fliM	1-1080/1080	===============	0/0	100	98.8	vfdb	NP_281275	(fliM) flagellar motor switch protein FliM [Flagella (VF0114)] [Campylobacter jejuni subsp. jejuni NCTC 11168]
194_Cj2008_979.fas	194_Cj2008_979	Reference	93990	4144	4860	-	fliA	1-717/717	===============	0/0	100	99.72	vfdb	NP_281276	(fliA) flagellar biosynthesis sigma factor [Flagella (VF0114)] [Campylobacter jejuni subsp. jejuni NCTC 11168]
194_Cj2008_979.fas	194_Cj2008_979	Reference	93990	5192	6058	-	flhG	1-867/867	===============	0/0	100	99.89	vfdb	NP_281278	(flhG) ATP-binding protein [Flagella (CVF397)] [Campylobacter jejuni subsp. jejuni NCTC 11168]
194_Cj2008_979.fas	194_Cj2008_979	Reference	93990	6051	7505	-	flhF	1-1455/1455	===============	0/0	100	100	vfdb	NP_281279	(flhF) flagellar biosynthesis regulator FlhF [Flagella (VF0114)] [Campylobacter jejuni subsp. jejuni NCTC 11168]
194_Cj2008_979.fas	194_Cj2008_979	Reference	93993	1	254	-	pseD/maf2	1509-1762/1962	...........===.	0/0	12.95	89.76	vfdb	NP_282479	(pseD/maf2) motility accessory factor PseD [Pse5Ac7Ac Pse5Ac7Am Pse8OAc Pse5Am7AcGlnAc (AI151)] [Campylobacter jejuni subsp. jejuni NCTC 11168]
194_Cj2008_979.fas	194_Cj2008_979	Reference	94002	1365	1751	-	fliS	1-387/387	===============	0/0	100	99.48	vfdb	NP_281733	(fliS) flagellar protein FliS [Flagella (VF0114)] [Campylobacter jejuni subsp. jejuni NCTC 11168]
194_Cj2008_979.fas	194_Cj2008_979	Reference	94002	1763	3691	-	fliD	1-1929/1929	===============	0/0	100	97.15	vfdb	NP_281732	(fliD) flagellar capping protein FliD [Flagella (VF0114)] [Campylobacter jejuni subsp. jejuni NCTC 11168]
194_Cj2008_979.fas	194_Cj2008_979	Reference	94002	3694	4059	-	flaG	1-366/366	===============	0/0	100	99.45	vfdb	NP_281731	(flaG) flagellar protein FlaG [Flagella (VF0114)] [Campylobacter jejuni subsp. jejuni NCTC 11168]
194_Cj2008_979.fas	194_Cj2008_979	Reference	94002	23847	24278	+	flgB	1-432/432	===============	0/0	100	97.22	vfdb	NP_281712	(flgB) flagellar basal body rod protein FlgB [Flagella (VF0114)] [Campylobacter jejuni subsp. jejuni NCTC 11168]
194_Cj2008_979.fas	194_Cj2008_979	Reference	94002	24288	24782	+	flgC	1-495/495	===============	0/0	100	99.39	vfdb	NP_281711	(flgC) flagellar basal body rod protein FlgC [Flagella (VF0114)] [Campylobacter jejuni subsp. jejuni NCTC 11168]
194_Cj2008_979.fas	194_Cj2008_979	Reference	94002	24789	25085	+	fliE	1-297/297	===============	0/0	100	99.33	vfdb	NP_281710	(fliE) flagellar hook-basal body complex protein FliE [Flagella (VF0114)] [Campylobacter jejuni subsp. jejuni NCTC 11168]
194_Cj2008_979.fas	194_Cj2008_979	Reference	94012	4802	6628	-	flgK	1-1827/1827	===============	0/0	100	99.12	vfdb	NP_282606	(flgK) flagellar hook-associated protein 1 FlgK [Flagella (VF0114)] [Campylobacter jejuni subsp. jejuni NCTC 11168]
194_Cj2008_979.fas	194_Cj2008_979	Reference	94012	7114	7311	-	flgM	1-198/198	===============	0/0	100	98.99	vfdb	YP_002344846	(flgM) negative regulator of flagellin synthesis [Pse5Ac7Ac Pse5Ac7Am Pse8OAc Pse5Am7AcGlnAc (AI151)] [Campylobacter jejuni subsp. jejuni NCTC 11168]
194_Cj2008_979.fas	194_Cj2008_979	Reference	94012	7374	7715	-	flgJ	1-342/342	===============	0/0	100	99.12	vfdb	YP_002344845	(flgJ) flagellar rod assembly protein/muramidase FlgJ [Pse5Ac7Ac Pse5Ac7Am Pse8OAc Pse5Am7AcGlnAc (AI151)] [Campylobacter jejuni subsp. jejuni NCTC 11168]
194_Cj2008_979.fas	194_Cj2008_979	Reference	94012	7715	8761	-	flgI	1-1047/1047	===============	0/0	100	99.14	vfdb	NP_282602	(flgI) flagellar P-ring protein precursor FlgI [Flagella (VF0114)] [Campylobacter jejuni subsp. jejuni NCTC 11168]
194_Cj2008_979.fas	194_Cj2008_979	Reference	94012	19524	20306	+	kpsM	1-783/783	===============	0/0	100	90.93	vfdb	NP_282588	(kpsM) capsule polysaccharide export system inner membrane protein [Capsule (VF0323)] [Campylobacter jejuni subsp. jejuni NCTC 11168]
194_Cj2008_979.fas	194_Cj2008_979	Reference	94012	20303	20965	+	kpsT	1-663/663	===============	0/0	100	93.97	vfdb	NP_282587	(kpsT) capsule polysaccharide export ATP-binding protein [Capsule (VF0323)] [Campylobacter jejuni subsp. jejuni NCTC 11168]
194_Cj2008_979.fas	194_Cj2008_979	Reference	94012	20965	22083	+	kpsE	1-1119/1119	===============	0/0	100	96.87	vfdb	NP_282586	(kpsE) capsule polysaccharide export system inner membrane protein [Capsule (VF0323)] [Campylobacter jejuni subsp. jejuni NCTC 11168]
194_Cj2008_979.fas	194_Cj2008_979	Reference	94012	22085	23743	+	kpsD	1-1659/1659	===============	0/0	100	99.28	vfdb	NP_282585	(kpsD) capsule polysaccharide export system periplasmic protein [Capsule (VF0323)] [Campylobacter jejuni subsp. jejuni NCTC 11168]
194_Cj2008_979.fas	194_Cj2008_979	Reference	94012	23753	24690	+	kpsF	1-938/948	===============	0/0	98.95	94.56	vfdb	NP_282584	(kpsF) D-arabinose 5-phosphate isomerase [Capsule (VF0323)] [Campylobacter jejuni subsp. jejuni NCTC 11168]
194_Cj2008_979.fas	194_Cj2008_979	Reference	94013	1	89	+	Cj1421c	1751-1839/1839	..............=	0/0	4.84	94.38	vfdb	NP_282562	(Cj1421c) sugar transferase [Capsule (VF0323)] [Campylobacter jejuni subsp. jejuni NCTC 11168]
194_Cj2008_979.fas	194_Cj2008_979	Reference	94013	156	930	+	Cj1420c	1-774/774	========/======	2019-01-01	100	99.87	vfdb	NP_282561	(Cj1420c) methyltransferase [Capsule biosynthesis and transport (CVF393)] [Campylobacter jejuni subsp. jejuni NCTC 11168]
194_Cj2008_979.fas	194_Cj2008_979	Reference	94013	983	1744	+	Cj1419c	1-762/762	========/======	2019-02-02	99.87	99.21	vfdb	NP_282560	(Cj1419c) methyltransferase [Capsule biosynthesis and transport (CVF393)] [Campylobacter jejuni subsp. jejuni NCTC 11168]
194_Cj2008_979.fas	194_Cj2008_979	Reference	94013	4089	4691	+	Cj1417c	1-603/603	===============	0/0	100	99.34	vfdb	NP_282558	(Cj1417c) amidotransferase [Capsule biosynthesis and transport (CVF393)] [Campylobacter jejuni subsp. jejuni NCTC 11168]
194_Cj2008_979.fas	194_Cj2008_979	Reference	94013	4693	5453	+	Cj1416c	1-761/762	===============	0/0	99.87	98.95	vfdb	NP_282557	(Cj1416c) sugar nucleotidyltransferase [Capsule (VF0323)] [Campylobacter jejuni subsp. jejuni NCTC 11168]
194_Cj2008_979.fas	194_Cj2008_979	Reference	94013	5444	5956	+	cysC	1-513/513	===============	0/0	100	99.03	vfdb	NP_282556	(cysC) adenylylsulfate kinase [Capsule (VF0323)] [Campylobacter jejuni subsp. jejuni NCTC 11168]
194_Cj2008_979.fas	194_Cj2008_979	Reference	94013	5953	8022	+	kpsC	1-2070/2070	========/======	2019-02-02	99.95	95.32	vfdb	NP_282555	(kpsC) capsule polysaccharide modification protein [Capsule (VF0323)] [Campylobacter jejuni subsp. jejuni NCTC 11168]
194_Cj2008_979.fas	194_Cj2008_979	Reference	94013	8019	9203	+	kpsS	1-1185/1185	===============	0/0	100	98.65	vfdb	NP_282554	(kpsS) capsule polysaccharide modification protein [Capsule (VF0323)] [Campylobacter jejuni subsp. jejuni NCTC 11168]
194_Cj2008_979.fas	194_Cj2008_979	Reference	94013	12519	13055	-	fliL	1-537/537	===============	0/0	100	99.25	vfdb	NP_282549	(fliL) flagellar basal body protein FliL [Flagella (VF0114)] [Campylobacter jejuni subsp. jejuni NCTC 11168]
194_Cj2008_979.fas	194_Cj2008_979	Reference	94021	2724	4361	-	flgE	1-1638/1638	===============	0/0	100	100	vfdb	NP_281265	(flgE) flagellar hook protein FlgE [Flagella (VF0114)] [Campylobacter jejuni subsp. jejuni NCTC 11168]
194_Cj2008_979.fas	194_Cj2008_979	Reference	94021	4365	5249	-	flgD	1-885/885	===============	0/0	100	99.55	vfdb	NP_281264	(flgD) flagellar basal-body rod modification protein FlgD [Flagella (VF0114)] [Campylobacter jejuni subsp. jejuni NCTC 11168]
194_Cj2008_979.fas	194_Cj2008_979	Reference	94021	5303	7096	-	fliK	1-1797/1797	========/======	2019-03-01	99.83	98.66	vfdb	NP_281263	(fliK) flagellar hook-length control protein FliK [Pse5Ac7Ac Pse5Ac7Am Pse8OAc Pse5Am7AcGlnAc (AI151)] [Campylobacter jejuni subsp. jejuni NCTC 11168]
194_Cj2008_979.fas	194_Cj2008_979	Reference	94025	251	2503	+	flaD	1-2253/2253	===============	0/0	100	99.56	vfdb	NP_282040	(flaD) flagellin [Flagella (VF0114)] [Campylobacter jejuni subsp. jejuni NCTC 11168]
194_Cj2008_979.fas	194_Cj2008_979	Reference	94030	1040	1791	-	Cj1422c	1-734/1878	======../......	2020-04-01	39.03	80.61	vfdb	NP_282563	(Cj1422c) sugar transferase [Capsule (VF0323)] [Campylobacter jejuni subsp. jejuni NCTC 11168]
194_Cj2008_979.fas	194_Cj2008_979	Reference	94034	16911	18029	+	jlpA	1-1119/1119	===============	0/0	100	98.57	vfdb	NP_282133	(jlpA) lipoprotein [JlpA (VF0329)] [Campylobacter jejuni subsp. jejuni NCTC 11168]
194_Cj2008_979.fas	194_Cj2008_979	Reference	94038	624	1264	-	hddC	1-641/666	===============	0/0	96.25	92.2	vfdb	NP_282564	(hddC) D-glycero-D-manno-heptose 1-phosphate guanosyltransferase [Capsule (VF0323)] [Campylobacter jejuni subsp. jejuni NCTC 11168]
194_Cj2008_979.fas	194_Cj2008_979	Reference	94038	1252	1857	-	gmhA2	1-606/606	===============	0/0	100	94.22	vfdb	NP_282565	(gmhA2) phosphoheptose isomerase [Capsule (VF0323)] [Campylobacter jejuni subsp. jejuni NCTC 11168]
194_Cj2008_979.fas	194_Cj2008_979	Reference	94038	1845	2864	-	hddA	1-1020/1020	===============	0/0	100	94.9	vfdb	NP_282566	(hddA) D-glycero-D-manno-heptose 7-phosphate kinase [Capsule (VF0323)] [Campylobacter jejuni subsp. jejuni NCTC 11168]
194_Cj2008_979.fas	194_Cj2008_979	Reference	94042	4	306	+	pseD/maf2	840-1142/1962	.....===/=.....	2019-02-02	15.39	75	vfdb	NP_282479	(pseD/maf2) motility accessory factor PseD [Pse5Ac7Ac Pse5Ac7Am Pse8OAc Pse5Am7AcGlnAc (AI151)] [Campylobacter jejuni subsp. jejuni NCTC 11168]
194_Cj2008_979.fas	194_Cj2008_979	Reference	94047	93	395	-	wlaN	8-311/912	=====.../......	2019-01-01	33.22	83.22	vfdb	NP_282287	(wlaN) beta-13 galactosyltransferase [LOS (VF0326)] [Campylobacter jejuni subsp. jejuni NCTC 11168]
194_Cj2008_979.fas	194_Cj2008_979	Reference	94047	2502	3300	-	waaV	1-799/825	===============	0/0	96.85	92.49	vfdb	NP_282294	(waaV) glucosyltransferase [LOS (VF0326)] [Campylobacter jejuni subsp. jejuni NCTC 11168]
194_Cj2008_979.fas	194_Cj2008_979	Reference	94047	3359	4318	+	waaF	1-960/960	===============	0/0	100	95.42	vfdb	NP_282295	(waaF) heptosyltransferase II [LOS (VF0326)] [Campylobacter jejuni subsp. jejuni NCTC 11168]
194_Cj2008_979.fas	194_Cj2008_979	Reference	94047	4299	4859	-	gmhA	1-561/561	===============	0/0	100	94.83	vfdb	NP_282296	(gmhA) phosphoheptose isomerase [LOS (VF0326)] [Campylobacter jejuni subsp. jejuni NCTC 11168]
194_Cj2008_979.fas	194_Cj2008_979	Reference	94047	4856	6241	-	hldE	1-1386/1386	===============	0/0	100	93	vfdb	NP_282297	(hldE) bifunctional D-beta-D-heptose 7-phosphate kinase/D-beta-D-heptose 1-phosphate adenylyltransferase [LOS (VF0326)] [Campylobacter jejuni subsp. jejuni NCTC 11168]
194_Cj2008_979.fas	194_Cj2008_979	Reference	94047	6234	6558	-	hldD	630-954/954	.........======	0/0	34.07	96	vfdb	NP_282298	(hldD) ADP-glyceromanno-heptose 6-epimerase [LOS (VF0326)] [Campylobacter jejuni subsp. jejuni NCTC 11168]
194_Cj2008_979.fas	194_Cj2008_979	Reference	94049	6769	7476	+	ptmB	1-708/708	===============	0/0	100	98.02	vfdb	NP_282477	(ptmB) acylneuraminate cytidylyltransferase [Flagella (VF0114)] [Campylobacter jejuni subsp. jejuni NCTC 11168]
194_Cj2008_979.fas	194_Cj2008_979	Reference	94049	7476	8246	+	ptmA	1-771/771	===============	0/0	100	97.54	vfdb	NP_282478	(ptmA) flagellin modification protein A [Flagella (VF0114)] [Campylobacter jejuni subsp. jejuni NCTC 11168]
194_Cj2008_979.fas	194_Cj2008_979	Reference	94051	3364	5538	-	flhA	1-2175/2175	===============	0/0	100	99.82	vfdb	NP_282036	(flhA) flagellar biosynthesis protein FlhA [Flagella (VF0114)] [Campylobacter jejuni subsp. jejuni NCTC 11168]
194_Cj2008_979.fas	194_Cj2008_979	Reference	94052	21318	21491	+	cheV3	594-767/1302	......===......	0/0	13.36	76.44	vfdb	NP_207394	(cheV3) chemotaxis coupling protein CheV3 [Pse5Ac7Ac (AI150)] [Helicobacter pylori 26695]
194_Cj2008_979.fas	194_Cj2008_979	Reference	94052	32588	33355	+	fliR	1-768/768	===============	0/0	100	98.96	vfdb	NP_282326	(fliR) flagellar biosynthetic protein FliR [Flagella (VF0114)] [Campylobacter jejuni subsp. jejuni NCTC 11168]
194_Cj2008_979.fas	194_Cj2008_979	Reference	94060	15609	15717	-	tcpI	1356-1464/1863	..........==...	0/0	5.85	85.32	vfdb	NP_230473	(tcpI) toxin co-regulated pilus biosynthesis protein I [TCP (VF0126)] [Vibrio cholerae O1 biovar El Tor str. N16961]
194_Cj2008_979.fas	194_Cj2008_979	Reference	94061	1005	1156	+	tlpA	1636-1787/2028	............==.	0/0	7.5	76.97	vfdb	NP_206899	(tlpA) membrane-bound chemoreceptor sensing arginine and bicarbonate [Pse5Ac7Ac (AI150)] [Helicobacter pylori 26695]
194_Cj2008_979.fas	194_Cj2008_979	Reference	94061	34555	34944	-	fliW	1-390/390	===============	0/0	100	100	vfdb	YP_002344468	(fliW) flagellar assembly protein FliW [Pse5Ac7Ac Pse5Ac7Am Pse8OAc Pse5Am7AcGlnAc (AI151)] [Campylobacter jejuni subsp. jejuni NCTC 11168]
194_Cj2008_979.fas	194_Cj2008_979	Reference	94063	12996	15614	-	flgE	1-2598/2598	========/======	13/51	99.42	84.81	vfdb	NP_282855	(flgE) flagellar hook protein [Flagella (VF0114)] [Campylobacter jejuni subsp. jejuni NCTC 11168]
194_Cj2008_979.fas	194_Cj2008_979	Reference	94065	57	1193	+	pseA	1-1137/1137	===============	0/0	100	99.47	vfdb	NP_282462	(pseA) pseudaminic acid biosynthesis PseA protein [Pse5Ac7Ac Pse5Ac7Am Pse8OAc Pse5Am7AcGlnAc (AI151)] [Campylobacter jejuni subsp. jejuni NCTC 11168]
194_Cj2008_979.fas	194_Cj2008_979	Reference	94065	2507	2980	-	pseH	1-474/474	===============	0/0	100	94.09	vfdb	NP_282459	(pseH) N-acetyltransferase [Flagella (VF0114)] [Campylobacter jejuni subsp. jejuni NCTC 11168]
194_Cj2008_979.fas	194_Cj2008_979	Reference	94065	2977	3801	-	pseG	1-825/825	===============	0/0	100	99.88	vfdb	NP_282458	(pseG) UDP-24-diacetamido-246-trideoxy-beta-L-altropyranose hydrolase [Flagella (VF0114)] [Campylobacter jejuni subsp. jejuni NCTC 11168]
194_Cj2008_979.fas	194_Cj2008_979	Reference	94065	3785	4483	-	pseF	1-699/699	===============	0/0	100	98	vfdb	NP_282457	(pseF) acylneuraminate cytidylyltransferase [Pse5Ac7Ac Pse5Ac7Am Pse8OAc Pse5Am7AcGlnAc (AI151)] [Campylobacter jejuni subsp. jejuni NCTC 11168]
195_Cj2008_831.fas	195_Cj2008_831	Reference	94071	1	806	-	wlaN	1-806/912	==============.	0/0	88.38	100	vfdb	NP_282287	(wlaN) beta-13 galactosyltransferase [LOS (VF0326)] [Campylobacter jejuni subsp. jejuni NCTC 11168]
195_Cj2008_831.fas	195_Cj2008_831	Reference	94071	861	1745	+	cstIII	1-885/885	===============	0/0	100	100	vfdb	NP_282288	(cstIII) alpha-23 sialyltransferas [LOS (VF0326)] [Campylobacter jejuni subsp. jejuni NCTC 11168]
195_Cj2008_831.fas	195_Cj2008_831	Reference	94071	1726	2757	+	neuB1	1-1032/1032	===============	0/0	100	100	vfdb	NP_282289	(neuB1) sialic acid synthase [LOS (VF0326)] [Campylobacter jejuni subsp. jejuni NCTC 11168]
195_Cj2008_831.fas	195_Cj2008_831	Reference	94071	2754	3869	+	neuC1	1-1116/1116	===============	0/0	100	100	vfdb	NP_282290	(neuC1) UDP-N-acetylglucosamine 2-epimerase [LOS (VF0326)] [Campylobacter jejuni subsp. jejuni NCTC 11168]
195_Cj2008_831.fas	195_Cj2008_831	Reference	94071	3866	5476	+	neuA1	1-1611/1611	===============	0/0	100	99.94	vfdb	NP_282291	(neuA1) bifunctional beta-14-N-acetylgalactosaminyltransferase/CMP-Neu5Ac synthase [LOS (VF0326)] [Campylobacter jejuni subsp. jejuni NCTC 11168]
195_Cj2008_831.fas	195_Cj2008_831	Reference	94071	6302	7126	-	waaV	1-825/825	===============	0/0	100	100	vfdb	NP_282294	(waaV) glucosyltransferase [LOS (VF0326)] [Campylobacter jejuni subsp. jejuni NCTC 11168]
195_Cj2008_831.fas	195_Cj2008_831	Reference	94071	7185	8144	+	waaF	1-960/960	===============	0/0	100	100	vfdb	NP_282295	(waaF) heptosyltransferase II [LOS (VF0326)] [Campylobacter jejuni subsp. jejuni NCTC 11168]
195_Cj2008_831.fas	195_Cj2008_831	Reference	94071	8125	8685	-	gmhA	1-561/561	===============	0/0	100	100	vfdb	NP_282296	(gmhA) phosphoheptose isomerase [LOS (VF0326)] [Campylobacter jejuni subsp. jejuni NCTC 11168]
195_Cj2008_831.fas	195_Cj2008_831	Reference	94071	8682	10067	-	hldE	1-1386/1386	===============	0/0	100	97.62	vfdb	NP_282297	(hldE) bifunctional D-beta-D-heptose 7-phosphate kinase/D-beta-D-heptose 1-phosphate adenylyltransferase [LOS (VF0326)] [Campylobacter jejuni subsp. jejuni NCTC 11168]
195_Cj2008_831.fas	195_Cj2008_831	Reference	94071	10060	11013	-	hldD	1-954/954	===============	0/0	100	96.12	vfdb	NP_282298	(hldD) ADP-glyceromanno-heptose 6-epimerase [LOS (VF0326)] [Campylobacter jejuni subsp. jejuni NCTC 11168]
195_Cj2008_831.fas	195_Cj2008_831	Reference	94071	11014	11574	-	gmhB	1-561/561	===============	0/0	100	98.04	vfdb	NP_282299	(gmhB) DD-heptose 17-bisphosphate phosphatase [LOS (CVF396)] [Campylobacter jejuni subsp. jejuni NCTC 11168]
195_Cj2008_831.fas	195_Cj2008_831	Reference	94072	1	130	+	wlaN	783-912/912	............===	0/0	14.25	100	vfdb	NP_282287	(wlaN) beta-13 galactosyltransferase [LOS (VF0326)] [Campylobacter jejuni subsp. jejuni NCTC 11168]
195_Cj2008_831.fas	195_Cj2008_831	Reference	94072	119	1059	-	Cj1138	230-1170/1170	..=============	0/0	80.43	100	vfdb	NP_282286	(Cj1138) glycosyltransferase [LOS (VF0326)] [Campylobacter jejuni subsp. jejuni NCTC 11168]
195_Cj2008_831.fas	195_Cj2008_831	Reference	94074	17700	19085	-	fliI	1-1386/1386	===============	0/0	100	100	vfdb	NP_281405	(fliI) flagellum-specific ATP synthase FliI [Flagella (VF0114)] [Campylobacter jejuni subsp. jejuni NCTC 11168]
195_Cj2008_831.fas	195_Cj2008_831	Reference	94075	1	280	-	maf4	19-301/1950	===...../......	2019-03-01	14.36	96.47	vfdb	YP_002344724	(maf4) motility accessory factor [Pse5Ac7Ac Pse5Ac7Am Pse8OAc Pse5Am7AcGlnAc (AI151)] [Campylobacter jejuni subsp. jejuni NCTC 11168]
195_Cj2008_831.fas	195_Cj2008_831	Reference	94076	149	255	+	flaA	1-107/1719	=..............	0/0	6.22	100	vfdb	NP_282485	(flaA) flagellin [Flagella (VF0114)] [Campylobacter jejuni subsp. jejuni NCTC 11168]
195_Cj2008_831.fas	195_Cj2008_831	Reference	94080	1	271	-	pseE/maf5	1-271/1887	===............	0/0	14.36	99.63	vfdb	NP_282483	(pseE/maf5) motility accessory factor PseE [Pse5Ac7Ac Pse5Ac7Am Pse8OAc Pse5Am7AcGlnAc (AI151)] [Campylobacter jejuni subsp. jejuni NCTC 11168]
195_Cj2008_831.fas	195_Cj2008_831	Reference	94081	6053	7099	+	flgI	1-1047/1047	===============	0/0	100	99.24	vfdb	NP_282602	(flgI) flagellar P-ring protein precursor FlgI [Flagella (VF0114)] [Campylobacter jejuni subsp. jejuni NCTC 11168]
195_Cj2008_831.fas	195_Cj2008_831	Reference	94081	7099	7440	+	flgJ	1-342/342	===============	0/0	100	99.71	vfdb	YP_002344845	(flgJ) flagellar rod assembly protein/muramidase FlgJ [Pse5Ac7Ac Pse5Ac7Am Pse8OAc Pse5Am7AcGlnAc (AI151)] [Campylobacter jejuni subsp. jejuni NCTC 11168]
195_Cj2008_831.fas	195_Cj2008_831	Reference	94081	7503	7700	+	flgM	1-198/198	===============	0/0	100	100	vfdb	YP_002344846	(flgM) negative regulator of flagellin synthesis [Pse5Ac7Ac Pse5Ac7Am Pse8OAc Pse5Am7AcGlnAc (AI151)] [Campylobacter jejuni subsp. jejuni NCTC 11168]
195_Cj2008_831.fas	195_Cj2008_831	Reference	94081	8187	10013	+	flgK	1-1827/1827	===============	0/0	100	99.84	vfdb	NP_282606	(flgK) flagellar hook-associated protein 1 FlgK [Flagella (VF0114)] [Campylobacter jejuni subsp. jejuni NCTC 11168]
195_Cj2008_831.fas	195_Cj2008_831	Reference	94081	21493	22452	-	cadF	1-960/960	===============	0/0	100	100	vfdb	NP_282616	(cadF) outer membrane fibronectin-binding protein [CadF (VF0322)] [Campylobacter jejuni subsp. jejuni NCTC 11168]
195_Cj2008_831.fas	195_Cj2008_831	Reference	94083	1533	2663	-	pseC	1-1131/1131	===============	0/0	100	99.91	vfdb	NP_282440	(pseC) C4 aminotransferase [Pse5Ac7Ac Pse5Ac7Am Pse8OAc Pse5Am7AcGlnAc (AI151)] [Campylobacter jejuni subsp. jejuni NCTC 11168]
195_Cj2008_831.fas	195_Cj2008_831	Reference	94083	2665	3669	-	pseB	1-1005/1005	===============	0/0	100	96.62	vfdb	NP_282439	(pseB) UDP-GlcNAc-specific C46 dehydratase/C5 epimerase [Pse5Ac7Ac Pse5Ac7Am Pse8OAc Pse5Am7AcGlnAc (AI151)] [Campylobacter jejuni subsp. jejuni NCTC 11168]
195_Cj2008_831.fas	195_Cj2008_831	Reference	94083	38125	39402	-	porA	1-1275/1275	========/======	2019-03-01	100	97.42	vfdb	NP_282406	(porA) major outer membrane protein [MOMP (VF0328)] [Campylobacter jejuni subsp. jejuni NCTC 11168]
195_Cj2008_831.fas	195_Cj2008_831	Reference	94083	57560	57880	-	ciaC	1-321/321	===============	0/0	100	99.06	vfdb	YP_002344633	(ciaC) Campylobacter invasion antigen C [CiaC (VF0415)] [Campylobacter jejuni subsp. jejuni NCTC 11168]
195_Cj2008_831.fas	195_Cj2008_831	Reference	94083	109947	110119	+	cheV3	595-767/1302	......===......	0/0	13.29	76.3	vfdb	NP_207394	(cheV3) chemotaxis coupling protein CheV3 [Pse5Ac7Ac (AI150)] [Helicobacter pylori 26695]
195_Cj2008_831.fas	195_Cj2008_831	Reference	94085	7608	8858	+	rpoN	1-1251/1251	===============	0/0	100	100	vfdb	YP_002344093	(rpoN) RNA polymerase factor sigma-54 [Pse5Ac7Ac Pse5Ac7Am Pse8OAc Pse5Am7AcGlnAc (AI151)] [Campylobacter jejuni subsp. jejuni NCTC 11168]
195_Cj2008_831.fas	195_Cj2008_831	Reference	94085	24575	25273	-	flgH	1-699/699	===============	0/0	100	99	vfdb	NP_281859	(flgH) flagellar L-ring protein precursor FlgH [Flagella (VF0114)] [Campylobacter jejuni subsp. jejuni NCTC 11168]
195_Cj2008_831.fas	195_Cj2008_831	Reference	94085	38675	39487	+	flgF	1-813/813	===============	0/0	100	99.88	vfdb	NP_281869	(flgF) flagellar basal-body rod protein [Flagella (VF0114)] [Campylobacter jejuni subsp. jejuni NCTC 11168]
195_Cj2008_831.fas	195_Cj2008_831	Reference	94085	39516	40307	+	flgG	1-792/792	===============	0/0	100	100	vfdb	NP_281870	(flgG) flagellar basal-body rod protein FlgG [Flagella (VF0114)] [Campylobacter jejuni subsp. jejuni NCTC 11168]
195_Cj2008_831.fas	195_Cj2008_831	Reference	94086	96	1120	+	pseI	1-1025/1032	===============	0/0	99.32	96.29	vfdb	NP_282463	(pseI) N-acetylneuraminic acid synthetase [Pse5Ac7Ac Pse5Ac7Am Pse8OAc Pse5Am7AcGlnAc (AI151)] [Campylobacter jejuni subsp. jejuni NCTC 11168]
195_Cj2008_831.fas	195_Cj2008_831	Reference	94087	42	812	-	ptmA	1-771/771	===============	0/0	100	94.68	vfdb	NP_282478	(ptmA) flagellin modification protein A [Flagella (VF0114)] [Campylobacter jejuni subsp. jejuni NCTC 11168]
195_Cj2008_831.fas	195_Cj2008_831	Reference	94087	812	1519	-	ptmB	1-708/708	===============	0/0	100	97.74	vfdb	NP_282477	(ptmB) acylneuraminate cytidylyltransferase [Flagella (VF0114)] [Campylobacter jejuni subsp. jejuni NCTC 11168]
195_Cj2008_831.fas	195_Cj2008_831	Reference	94089	8231	8893	-	flgA	1-663/663	===============	0/0	100	100	vfdb	YP_002344176	(flgA) flagellar basal body P-ring biosynthesis protein FlgA [Pse5Ac7Ac Pse5Ac7Am Pse8OAc Pse5Am7AcGlnAc (AI151)] [Campylobacter jejuni subsp. jejuni NCTC 11168]
195_Cj2008_831.fas	195_Cj2008_831	Reference	94090	1	433	-	flaB	215-647/1719	.=====.........	0/0	25.19	97.92	vfdb	NP_282484	(flaB) flagellin [Flagella (VF0114)] [Campylobacter jejuni subsp. jejuni NCTC 11168]
195_Cj2008_831.fas	195_Cj2008_831	Reference	94091	31234	31623	-	fliW	1-390/390	===============	0/0	100	100	vfdb	YP_002344468	(fliW) flagellar assembly protein FliW [Pse5Ac7Ac Pse5Ac7Am Pse8OAc Pse5Am7AcGlnAc (AI151)] [Campylobacter jejuni subsp. jejuni NCTC 11168]
195_Cj2008_831.fas	195_Cj2008_831	Reference	94091	83476	83991	+	flgP	1-516/516	===============	0/0	100	98.06	vfdb	YP_002344421	(flgP) required for flagellar motility [Pse5Ac7Ac Pse5Ac7Am Pse8OAc Pse5Am7AcGlnAc (AI151)] [Campylobacter jejuni subsp. jejuni NCTC 11168]
195_Cj2008_831.fas	195_Cj2008_831	Reference	94091	83967	84416	+	flgQ	1-450/450	===============	0/0	100	98.89	vfdb	YP_002344420	(flgQ) required for flagellar motility [Pse5Ac7Ac Pse5Ac7Am Pse8OAc Pse5Am7AcGlnAc (AI151)] [Campylobacter jejuni subsp. jejuni NCTC 11168]
195_Cj2008_831.fas	195_Cj2008_831	Reference	94091	84473	85774	+	flgR	1-1302/1302	===============	0/0	100	99	vfdb	NP_282174	(flgR) sigma-54 associated transcriptional activator [Pse5Ac7Ac Pse5Ac7Am Pse8OAc Pse5Am7AcGlnAc (AI151)] [Campylobacter jejuni subsp. jejuni NCTC 11168]
195_Cj2008_831.fas	195_Cj2008_831	Reference	94093	7865	9397	-	ciaB	301-1833/1833	..=============	0/0	83.63	99.87	vfdb	NP_282066	(ciaB) invasion antigen CiaB [CiaB (VF0324)] [Campylobacter jejuni subsp. jejuni NCTC 11168]
195_Cj2008_831.fas	195_Cj2008_831	Reference	94095	1	107	-	flaB	1-107/1719	=..............	0/0	6.22	98.13	vfdb	NP_282484	(flaB) flagellin [Flagella (VF0114)] [Campylobacter jejuni subsp. jejuni NCTC 11168]
195_Cj2008_831.fas	195_Cj2008_831	Reference	94095	254	480	-	flaA	1492-1718/1719	.............==	0/0	13.21	95.15	vfdb	NP_282485	(flaA) flagellin [Flagella (VF0114)] [Campylobacter jejuni subsp. jejuni NCTC 11168]
195_Cj2008_831.fas	195_Cj2008_831	Reference	94097	2189	2340	-	tlpA	1636-1787/2028	............==.	0/0	7.5	76.97	vfdb	NP_206899	(tlpA) membrane-bound chemoreceptor sensing arginine and bicarbonate [Pse5Ac7Ac (AI150)] [Helicobacter pylori 26695]
195_Cj2008_831.fas	195_Cj2008_831	Reference	94104	6503	7285	+	kpsM	1-783/783	===============	0/0	100	91.19	vfdb	NP_282588	(kpsM) capsule polysaccharide export system inner membrane protein [Capsule (VF0323)] [Campylobacter jejuni subsp. jejuni NCTC 11168]
195_Cj2008_831.fas	195_Cj2008_831	Reference	94104	7282	7944	+	kpsT	1-663/663	===============	0/0	100	93.97	vfdb	NP_282587	(kpsT) capsule polysaccharide export ATP-binding protein [Capsule (VF0323)] [Campylobacter jejuni subsp. jejuni NCTC 11168]
195_Cj2008_831.fas	195_Cj2008_831	Reference	94104	7944	9062	+	kpsE	1-1119/1119	===============	0/0	100	97.05	vfdb	NP_282586	(kpsE) capsule polysaccharide export system inner membrane protein [Capsule (VF0323)] [Campylobacter jejuni subsp. jejuni NCTC 11168]
195_Cj2008_831.fas	195_Cj2008_831	Reference	94104	9064	10722	+	kpsD	1-1659/1659	===============	0/0	100	99.22	vfdb	NP_282585	(kpsD) capsule polysaccharide export system periplasmic protein [Capsule (VF0323)] [Campylobacter jejuni subsp. jejuni NCTC 11168]
195_Cj2008_831.fas	195_Cj2008_831	Reference	94104	10732	11669	+	kpsF	1-938/948	===============	0/0	98.95	94.78	vfdb	NP_282584	(kpsF) D-arabinose 5-phosphate isomerase [Capsule (VF0323)] [Campylobacter jejuni subsp. jejuni NCTC 11168]
195_Cj2008_831.fas	195_Cj2008_831	Reference	94105	14640	14748	+	tcpI	1356-1464/1863	..........==...	0/0	5.85	85.32	vfdb	NP_230473	(tcpI) toxin co-regulated pilus biosynthesis protein I [TCP (VF0126)] [Vibrio cholerae O1 biovar El Tor str. N16961]
195_Cj2008_831.fas	195_Cj2008_831	Reference	94105	37832	40447	+	flgE	1-2598/2598	========/======	16/50	99.38	84.61	vfdb	NP_282855	(flgE) flagellar hook protein [Flagella (VF0114)] [Campylobacter jejuni subsp. jejuni NCTC 11168]
195_Cj2008_831.fas	195_Cj2008_831	Reference	94106	1	323	-	ciaB	1-323/1833	===............	0/0	17.62	98.14	vfdb	NP_282066	(ciaB) invasion antigen CiaB [CiaB (VF0324)] [Campylobacter jejuni subsp. jejuni NCTC 11168]
195_Cj2008_831.fas	195_Cj2008_831	Reference	94106	5755	6534	-	pebA	1-780/780	===============	0/0	100	100	vfdb	NP_282073	(pebA) bifunctional adhesin/ABC transporter aspartate/glutamate-binding protein [PEB1 (VF0327)] [Campylobacter jejuni subsp. jejuni NCTC 11168]
195_Cj2008_831.fas	195_Cj2008_831	Reference	94110	1485	1754	-	fliQ	1-270/270	===============	0/0	100	98.52	vfdb	NP_282802	(fliQ) flagellar biosynthesis protein FliQ [Flagella (VF0114)] [Campylobacter jejuni subsp. jejuni NCTC 11168]
195_Cj2008_831.fas	195_Cj2008_831	Reference	94111	1	394	+	pseE/maf5	249-643/1887	.====.../......	2019-01-01	20.88	97.22	vfdb	NP_282483	(pseE/maf5) motility accessory factor PseE [Pse5Ac7Ac Pse5Ac7Am Pse8OAc Pse5Am7AcGlnAc (AI151)] [Campylobacter jejuni subsp. jejuni NCTC 11168]
195_Cj2008_831.fas	195_Cj2008_831	Reference	94112	1	1061	+	pseE/maf5	827-1887/1887	......=========	0/0	56.23	98.21	vfdb	NP_282483	(pseE/maf5) motility accessory factor PseE [Pse5Ac7Ac Pse5Ac7Am Pse8OAc Pse5Am7AcGlnAc (AI151)] [Campylobacter jejuni subsp. jejuni NCTC 11168]
195_Cj2008_831.fas	195_Cj2008_831	Reference	94112	1093	1319	-	flaB	1492-1718/1719	.............==	0/0	13.21	94.71	vfdb	NP_282484	(flaB) flagellin [Flagella (VF0114)] [Campylobacter jejuni subsp. jejuni NCTC 11168]
195_Cj2008_831.fas	195_Cj2008_831	Reference	94113	1	399	+	pseD/maf2	264-662/1962	..====.........	0/0	20.34	91.73	vfdb	NP_282479	(pseD/maf2) motility accessory factor PseD [Pse5Ac7Ac Pse5Ac7Am Pse8OAc Pse5Am7AcGlnAc (AI151)] [Campylobacter jejuni subsp. jejuni NCTC 11168]
195_Cj2008_831.fas	195_Cj2008_831	Reference	94121	4993	5385	-	cheY	1-393/393	===============	0/0	100	99.75	vfdb	YP_002344511	(cheY) chemotaxis regulatory protein [Pse5Ac7Ac Pse5Ac7Am Pse8OAc Pse5Am7AcGlnAc (AI151)] [Campylobacter jejuni subsp. jejuni NCTC 11168]
195_Cj2008_831.fas	195_Cj2008_831	Reference	94121	21160	22188	+	waaC	1-1029/1029	===============	0/0	100	97.96	vfdb	NP_282281	(waaC) heptosyltransferase I [LOS (VF0326)] [Campylobacter jejuni subsp. jejuni NCTC 11168]
195_Cj2008_831.fas	195_Cj2008_831	Reference	94121	22178	23065	+	htrB	1-888/888	===============	0/0	100	99.78	vfdb	NP_282282	(htrB) lipid A biosynthesis lauroyl acyltransferase [LOS (VF0326)] [Campylobacter jejuni subsp. jejuni NCTC 11168]
195_Cj2008_831.fas	195_Cj2008_831	Reference	94121	23062	24609	+	Cj1135	1-1548/1548	===============	0/0	100	100	vfdb	NP_282283	(Cj1135) glucosyltransferase [LOS (VF0326)] [Campylobacter jejuni subsp. jejuni NCTC 11168]
195_Cj2008_831.fas	195_Cj2008_831	Reference	94127	41305	42039	+	fliP	1-735/735	===============	0/0	100	100	vfdb	NP_281981	(fliP) flagellar biosynthesis protein FliP [Flagella (VF0114)] [Campylobacter jejuni subsp. jejuni NCTC 11168]
195_Cj2008_831.fas	195_Cj2008_831	Reference	94131	13927	15045	+	jlpA	1-1119/1119	===============	0/0	100	98.03	vfdb	NP_282133	(jlpA) lipoprotein [JlpA (VF0329)] [Campylobacter jejuni subsp. jejuni NCTC 11168]
195_Cj2008_831.fas	195_Cj2008_831	Reference	94134	4535	6172	-	flgE	1-1638/1638	===============	0/0	100	99.88	vfdb	NP_281265	(flgE) flagellar hook protein FlgE [Flagella (VF0114)] [Campylobacter jejuni subsp. jejuni NCTC 11168]
195_Cj2008_831.fas	195_Cj2008_831	Reference	94134	6176	7060	-	flgD	1-885/885	===============	0/0	100	100	vfdb	NP_281264	(flgD) flagellar basal-body rod modification protein FlgD [Flagella (VF0114)] [Campylobacter jejuni subsp. jejuni NCTC 11168]
195_Cj2008_831.fas	195_Cj2008_831	Reference	94134	7114	8907	-	fliK	1-1797/1797	========/======	2019-03-01	99.83	99.67	vfdb	NP_281263	(fliK) flagellar hook-length control protein FliK [Pse5Ac7Ac Pse5Ac7Am Pse8OAc Pse5Am7AcGlnAc (AI151)] [Campylobacter jejuni subsp. jejuni NCTC 11168]
195_Cj2008_831.fas	195_Cj2008_831	Reference	94136	69	2435	-	pflA	1-2367/2367	===============	0/0	100	99.32	vfdb	NP_282693	(pflA) paralysed flagellum protein [Flagella (VF0114)] [Campylobacter jejuni subsp. jejuni NCTC 11168]
195_Cj2008_831.fas	195_Cj2008_831	Reference	94137	6900	7649	-	flaC	1-750/750	===============	0/0	100	100	vfdb	NP_281892	(flaC) flagellin [Flagella (VF0114)] [Campylobacter jejuni subsp. jejuni NCTC 11168]
195_Cj2008_831.fas	195_Cj2008_831	Reference	94138	63	1082	-	flgS	1-1020/1020	===============	0/0	100	99.71	vfdb	YP_002344200	(flgS) signal transduction histidine kinase [Pse5Ac7Ac Pse5Ac7Am Pse8OAc Pse5Am7AcGlnAc (AI151)] [Campylobacter jejuni subsp. jejuni NCTC 11168]
195_Cj2008_831.fas	195_Cj2008_831	Reference	94139	3093	4631	+	eptC	1-1539/1539	===============	0/0	100	99.94	vfdb	YP_002343698	(eptC) phosphoethanolamine transferase [Pse5Ac7Ac Pse5Ac7Am Pse8OAc Pse5Am7AcGlnAc (AI151)] [Campylobacter jejuni subsp. jejuni NCTC 11168]
195_Cj2008_831.fas	195_Cj2008_831	Reference	94141	1	261	-	pseD/maf2	1500-1760/1962	...........===.	0/0	13.3	93.1	vfdb	NP_282479	(pseD/maf2) motility accessory factor PseD [Pse5Ac7Ac Pse5Ac7Am Pse8OAc Pse5Am7AcGlnAc (AI151)] [Campylobacter jejuni subsp. jejuni NCTC 11168]
195_Cj2008_831.fas	195_Cj2008_831	Reference	94146	7437	8204	+	fliR	1-768/768	===============	0/0	100	99.09	vfdb	NP_282326	(fliR) flagellar biosynthetic protein FliR [Flagella (VF0114)] [Campylobacter jejuni subsp. jejuni NCTC 11168]
195_Cj2008_831.fas	195_Cj2008_831	Reference	94147	15961	16133	-	cheV3	563-735/1302	......===......	0/0	13.29	75.72	vfdb	NP_207394	(cheV3) chemotaxis coupling protein CheV3 [Pse5Ac7Ac (AI150)] [Helicobacter pylori 26695]
195_Cj2008_831.fas	195_Cj2008_831	Reference	94149	12182	12568	-	fliS	1-387/387	===============	0/0	100	100	vfdb	NP_281733	(fliS) flagellar protein FliS [Flagella (VF0114)] [Campylobacter jejuni subsp. jejuni NCTC 11168]
195_Cj2008_831.fas	195_Cj2008_831	Reference	94149	12580	14511	-	fliD	1-1929/1929	========/======	2019-03-01	100	97.31	vfdb	NP_281732	(fliD) flagellar capping protein FliD [Flagella (VF0114)] [Campylobacter jejuni subsp. jejuni NCTC 11168]
195_Cj2008_831.fas	195_Cj2008_831	Reference	94149	14514	14879	-	flaG	1-366/366	===============	0/0	100	98.36	vfdb	NP_281731	(flaG) flagellar protein FlaG [Flagella (VF0114)] [Campylobacter jejuni subsp. jejuni NCTC 11168]
195_Cj2008_831.fas	195_Cj2008_831	Reference	94149	34668	35099	+	flgB	1-432/432	===============	0/0	100	97.22	vfdb	NP_281712	(flgB) flagellar basal body rod protein FlgB [Flagella (VF0114)] [Campylobacter jejuni subsp. jejuni NCTC 11168]
195_Cj2008_831.fas	195_Cj2008_831	Reference	94149	35109	35603	+	flgC	1-495/495	===============	0/0	100	99.19	vfdb	NP_281711	(flgC) flagellar basal body rod protein FlgC [Flagella (VF0114)] [Campylobacter jejuni subsp. jejuni NCTC 11168]
195_Cj2008_831.fas	195_Cj2008_831	Reference	94149	35610	35906	+	fliE	1-297/297	===============	0/0	100	98.99	vfdb	NP_281710	(fliE) flagellar hook-basal body complex protein FliE [Flagella (VF0114)] [Campylobacter jejuni subsp. jejuni NCTC 11168]
195_Cj2008_831.fas	195_Cj2008_831	Reference	94151	201	367	+	Cj1421c	1661-1827/1839	......../....==	2019-02-02	9.03	81.55	vfdb	NP_282562	(Cj1421c) sugar transferase [Capsule (VF0323)] [Campylobacter jejuni subsp. jejuni NCTC 11168]
195_Cj2008_831.fas	195_Cj2008_831	Reference	94152	4982	5824	-	fliY	1-843/843	===============	0/0	100	99.88	vfdb	NP_281274	(fliY) flagellar motor switch protein FliY [Flagella (VF0114)] [Campylobacter jejuni subsp. jejuni NCTC 11168]
195_Cj2008_831.fas	195_Cj2008_831	Reference	94152	5821	6900	-	fliM	1-1080/1080	===============	0/0	100	100	vfdb	NP_281275	(fliM) flagellar motor switch protein FliM [Flagella (VF0114)] [Campylobacter jejuni subsp. jejuni NCTC 11168]
195_Cj2008_831.fas	195_Cj2008_831	Reference	94152	6900	7616	-	fliA	1-717/717	===============	0/0	100	100	vfdb	NP_281276	(fliA) flagellar biosynthesis sigma factor [Flagella (VF0114)] [Campylobacter jejuni subsp. jejuni NCTC 11168]
195_Cj2008_831.fas	195_Cj2008_831	Reference	94152	7948	8814	-	flhG	1-867/867	===============	0/0	100	100	vfdb	NP_281278	(flhG) ATP-binding protein [Flagella (CVF397)] [Campylobacter jejuni subsp. jejuni NCTC 11168]
195_Cj2008_831.fas	195_Cj2008_831	Reference	94152	8807	10261	-	flhF	1-1455/1455	===============	0/0	100	100	vfdb	NP_281279	(flhF) flagellar biosynthesis regulator FlhF [Flagella (VF0114)] [Campylobacter jejuni subsp. jejuni NCTC 11168]
195_Cj2008_831.fas	195_Cj2008_831	Reference	94152	20380	20949	-	cdtC	1-570/570	===============	0/0	100	100	vfdb	NP_281290	(cdtC) cytolethal distending toxin C [CDT (VF0115)] [Campylobacter jejuni subsp. jejuni NCTC 11168]
195_Cj2008_831.fas	195_Cj2008_831	Reference	94152	20960	21757	-	cdtB	1-798/798	===============	0/0	100	100	vfdb	NP_281291	(cdtB) cytolethal distending toxin B [CDT (VF0115)] [Campylobacter jejuni subsp. jejuni NCTC 11168]
195_Cj2008_831.fas	195_Cj2008_831	Reference	94152	21754	22560	-	cdtA	1-807/807	===============	0/0	100	100	vfdb	NP_281292	(cdtA) cytolethal distending toxin A [CDT (VF0115)] [Campylobacter jejuni subsp. jejuni NCTC 11168]
195_Cj2008_831.fas	195_Cj2008_831	Reference	94155	303	2555	+	flaD	1-2253/2253	===============	0/0	100	99.96	vfdb	NP_282040	(flaD) flagellin [Flagella (VF0114)] [Campylobacter jejuni subsp. jejuni NCTC 11168]
195_Cj2008_831.fas	195_Cj2008_831	Reference	94155	6435	8609	+	flhA	1-2175/2175	===============	0/0	100	99.95	vfdb	NP_282036	(flhA) flagellar biosynthesis protein FlhA [Flagella (VF0114)] [Campylobacter jejuni subsp. jejuni NCTC 11168]
195_Cj2008_831.fas	195_Cj2008_831	Reference	94160	1	944	+	Cj1136	230-1173/1173	..=============	0/0	80.48	100	vfdb	NP_282284	(Cj1136) glucosyltransferase [LOS (VF0326)] [Campylobacter jejuni subsp. jejuni NCTC 11168]
195_Cj2008_831.fas	195_Cj2008_831	Reference	94160	928	1923	-	Cj1137c	1-996/996	===============	0/0	100	100	vfdb	NP_282285	(Cj1137c) glycosyltransferase [LOS (VF0326)] [Campylobacter jejuni subsp. jejuni NCTC 11168]
195_Cj2008_831.fas	195_Cj2008_831	Reference	94165	36457	36765	-	fliN	1-309/309	===============	0/0	100	99.35	vfdb	NP_281542	(fliN) flagellar motor switch protein FliN [Flagella (VF0114)] [Campylobacter jejuni subsp. jejuni NCTC 11168]
195_Cj2008_831.fas	195_Cj2008_831	Reference	94165	52293	53069	+	motA	1-777/777	===============	0/0	100	100	vfdb	NP_281528	(motA) flagellar motor protein MotA [Flagella (VF0114)] [Campylobacter jejuni subsp. jejuni NCTC 11168]
195_Cj2008_831.fas	195_Cj2008_831	Reference	94165	53072	53815	+	motB	1-744/744	===============	0/0	100	100	vfdb	NP_281527	(motB) flagellar motor protein MotB [Flagella (VF0114)] [Campylobacter jejuni subsp. jejuni NCTC 11168]
195_Cj2008_831.fas	195_Cj2008_831	Reference	94165	53821	54909	-	flhB	1-1089/1089	===============	0/0	100	100	vfdb	NP_281526	(flhB) flagellar biosynthetic protein [Flagella (VF0114)] [Campylobacter jejuni subsp. jejuni NCTC 11168]
195_Cj2008_831.fas	195_Cj2008_831	Reference	94165	66002	66832	-	fliH	1-831/831	===============	0/0	100	99.88	vfdb	NP_281511	(fliH) flagellar assembly protein H [Flagella (VF0114)] [Campylobacter jejuni subsp. jejuni NCTC 11168]
195_Cj2008_831.fas	195_Cj2008_831	Reference	94165	66840	67868	-	fliG	1-1029/1029	===============	0/0	100	100	vfdb	NP_281510	(fliG) flagellar motor switch protein G [Flagella (VF0114)] [Campylobacter jejuni subsp. jejuni NCTC 11168]
195_Cj2008_831.fas	195_Cj2008_831	Reference	94165	67868	69550	-	fliF	1-1683/1683	===============	0/0	100	100	vfdb	NP_281509	(fliF) flagellar M-ring protein FliF [Flagella (VF0114)] [Campylobacter jejuni subsp. jejuni NCTC 11168]
195_Cj2008_831.fas	195_Cj2008_831	Reference	94165	99127	100083	+	cheV	1-957/957	===============	0/0	100	100	vfdb	YP_002343726	(cheV) chemotaxis protein [Pse5Ac7Ac Pse5Ac7Am Pse8OAc Pse5Am7AcGlnAc (AI151)] [Campylobacter jejuni subsp. jejuni NCTC 11168]
195_Cj2008_831.fas	195_Cj2008_831	Reference	94165	100087	102396	+	cheA	1-2310/2310	===============	0/0	100	99.96	vfdb	YP_002343725	(cheA) chemotaxis histidine kinase [Pse5Ac7Ac Pse5Ac7Am Pse8OAc Pse5Am7AcGlnAc (AI151)] [Campylobacter jejuni subsp. jejuni NCTC 11168]
195_Cj2008_831.fas	195_Cj2008_831	Reference	94165	102401	102922	+	cheW	1-522/522	===============	0/0	100	100	vfdb	YP_002343724	(cheW) chemotaxis protein [Pse5Ac7Ac Pse5Ac7Am Pse8OAc Pse5Am7AcGlnAc (AI151)] [Campylobacter jejuni subsp. jejuni NCTC 11168]
195_Cj2008_831.fas	195_Cj2008_831	Reference	94171	88	1224	+	pseA	1-1137/1137	===============	0/0	100	99.65	vfdb	NP_282462	(pseA) pseudaminic acid biosynthesis PseA protein [Pse5Ac7Ac Pse5Ac7Am Pse8OAc Pse5Am7AcGlnAc (AI151)] [Campylobacter jejuni subsp. jejuni NCTC 11168]
195_Cj2008_831.fas	195_Cj2008_831	Reference	94171	2538	3011	-	pseH	1-474/474	===============	0/0	100	93.88	vfdb	NP_282459	(pseH) N-acetyltransferase [Flagella (VF0114)] [Campylobacter jejuni subsp. jejuni NCTC 11168]
195_Cj2008_831.fas	195_Cj2008_831	Reference	94171	3008	3832	-	pseG	1-825/825	===============	0/0	100	99.76	vfdb	NP_282458	(pseG) UDP-24-diacetamido-246-trideoxy-beta-L-altropyranose hydrolase [Flagella (VF0114)] [Campylobacter jejuni subsp. jejuni NCTC 11168]
195_Cj2008_831.fas	195_Cj2008_831	Reference	94171	3816	4514	-	pseF	1-699/699	===============	0/0	100	100	vfdb	NP_282457	(pseF) acylneuraminate cytidylyltransferase [Pse5Ac7Ac Pse5Ac7Am Pse8OAc Pse5Am7AcGlnAc (AI151)] [Campylobacter jejuni subsp. jejuni NCTC 11168]
195_Cj2008_831.fas	195_Cj2008_831	Reference	94172	19	770	+	Cj1422c	1-734/1878	======../......	2020-04-01	39.03	80.08	vfdb	NP_282563	(Cj1422c) sugar transferase [Capsule (VF0323)] [Campylobacter jejuni subsp. jejuni NCTC 11168]
195_Cj2008_831.fas	195_Cj2008_831	Reference	94173	1	733	+	flaA	785-1517/1719	......==/=====.	2019-08-02	42.41	90.64	vfdb	NP_282485	(flaA) flagellin [Flagella (VF0114)] [Campylobacter jejuni subsp. jejuni NCTC 11168]
195_Cj2008_831.fas	195_Cj2008_831	Reference	94175	66610	67146	+	fliL	1-537/537	===============	0/0	100	98.32	vfdb	NP_282549	(fliL) flagellar basal body protein FliL [Flagella (VF0114)] [Campylobacter jejuni subsp. jejuni NCTC 11168]
195_Cj2008_831.fas	195_Cj2008_831	Reference	94175	70462	71646	-	kpsS	1-1185/1185	===============	0/0	100	98.56	vfdb	NP_282554	(kpsS) capsule polysaccharide modification protein [Capsule (VF0323)] [Campylobacter jejuni subsp. jejuni NCTC 11168]
195_Cj2008_831.fas	195_Cj2008_831	Reference	94175	71643	73712	-	kpsC	1-2070/2070	========/======	2019-02-02	99.95	95.65	vfdb	NP_282555	(kpsC) capsule polysaccharide modification protein [Capsule (VF0323)] [Campylobacter jejuni subsp. jejuni NCTC 11168]
195_Cj2008_831.fas	195_Cj2008_831	Reference	94175	73709	74221	-	cysC	1-513/513	===============	0/0	100	99.03	vfdb	NP_282556	(cysC) adenylylsulfate kinase [Capsule (VF0323)] [Campylobacter jejuni subsp. jejuni NCTC 11168]
195_Cj2008_831.fas	195_Cj2008_831	Reference	94175	74212	74972	-	Cj1416c	1-761/762	===============	0/0	99.87	98.82	vfdb	NP_282557	(Cj1416c) sugar nucleotidyltransferase [Capsule (VF0323)] [Campylobacter jejuni subsp. jejuni NCTC 11168]
195_Cj2008_831.fas	195_Cj2008_831	Reference	94175	74974	75576	-	Cj1417c	1-603/603	===============	0/0	100	98.84	vfdb	NP_282558	(Cj1417c) amidotransferase [Capsule biosynthesis and transport (CVF393)] [Campylobacter jejuni subsp. jejuni NCTC 11168]
195_Cj2008_831.fas	195_Cj2008_831	Reference	94175	77921	78682	-	Cj1419c	1-762/762	===============	0/0	100	99.74	vfdb	NP_282560	(Cj1419c) methyltransferase [Capsule biosynthesis and transport (CVF393)] [Campylobacter jejuni subsp. jejuni NCTC 11168]
195_Cj2008_831.fas	195_Cj2008_831	Reference	94175	78734	79507	-	Cj1420c	1-774/774	===============	0/0	100	99.61	vfdb	NP_282561	(Cj1420c) methyltransferase [Capsule biosynthesis and transport (CVF393)] [Campylobacter jejuni subsp. jejuni NCTC 11168]
196_Cj1997_4.fas	196_Cj1997_4	Reference	94176	18256	18918	-	flgA	1-663/663	===============	0/0	100	100	vfdb	YP_002344176	(flgA) flagellar basal body P-ring biosynthesis protein FlgA [Pse5Ac7Ac Pse5Ac7Am Pse8OAc Pse5Am7AcGlnAc (AI151)] [Campylobacter jejuni subsp. jejuni NCTC 11168]
196_Cj1997_4.fas	196_Cj1997_4	Reference	94179	1	365	+	pseD/maf2	1396-1760/1962	..........====.	0/0	18.6	99.73	vfdb	NP_282479	(pseD/maf2) motility accessory factor PseD [Pse5Ac7Ac Pse5Ac7Am Pse8OAc Pse5Am7AcGlnAc (AI151)] [Campylobacter jejuni subsp. jejuni NCTC 11168]
196_Cj1997_4.fas	196_Cj1997_4	Reference	94180	106	804	+	pseF	1-699/699	===============	0/0	100	100	vfdb	NP_282457	(pseF) acylneuraminate cytidylyltransferase [Pse5Ac7Ac Pse5Ac7Am Pse8OAc Pse5Am7AcGlnAc (AI151)] [Campylobacter jejuni subsp. jejuni NCTC 11168]
196_Cj1997_4.fas	196_Cj1997_4	Reference	94180	788	1612	+	pseG	1-825/825	===============	0/0	100	98.91	vfdb	NP_282458	(pseG) UDP-24-diacetamido-246-trideoxy-beta-L-altropyranose hydrolase [Flagella (VF0114)] [Campylobacter jejuni subsp. jejuni NCTC 11168]
196_Cj1997_4.fas	196_Cj1997_4	Reference	94180	1609	2082	+	pseH	1-474/474	===============	0/0	100	94.09	vfdb	NP_282459	(pseH) N-acetyltransferase [Flagella (VF0114)] [Campylobacter jejuni subsp. jejuni NCTC 11168]
196_Cj1997_4.fas	196_Cj1997_4	Reference	94180	3396	4532	-	pseA	1-1137/1137	===============	0/0	100	99.56	vfdb	NP_282462	(pseA) pseudaminic acid biosynthesis PseA protein [Pse5Ac7Ac Pse5Ac7Am Pse8OAc Pse5Am7AcGlnAc (AI151)] [Campylobacter jejuni subsp. jejuni NCTC 11168]
196_Cj1997_4.fas	196_Cj1997_4	Reference	94185	1	162	+	flaA	1558-1719/1719	.............==	0/0	9.42	97.53	vfdb	NP_282485	(flaA) flagellin [Flagella (VF0114)] [Campylobacter jejuni subsp. jejuni NCTC 11168]
196_Cj1997_4.fas	196_Cj1997_4	Reference	94186	4897	5466	-	cdtC	1-570/570	===============	0/0	100	100	vfdb	NP_281290	(cdtC) cytolethal distending toxin C [CDT (VF0115)] [Campylobacter jejuni subsp. jejuni NCTC 11168]
196_Cj1997_4.fas	196_Cj1997_4	Reference	94186	5477	6274	-	cdtB	1-798/798	===============	0/0	100	99.88	vfdb	NP_281291	(cdtB) cytolethal distending toxin B [CDT (VF0115)] [Campylobacter jejuni subsp. jejuni NCTC 11168]
196_Cj1997_4.fas	196_Cj1997_4	Reference	94186	6271	7077	-	cdtA	1-807/807	===============	0/0	100	100	vfdb	NP_281292	(cdtA) cytolethal distending toxin A [CDT (VF0115)] [Campylobacter jejuni subsp. jejuni NCTC 11168]
196_Cj1997_4.fas	196_Cj1997_4	Reference	94192	1008	1128	+	Cj1421c	1720-1839/1839	......../.....=	2019-01-01	6.53	88.43	vfdb	NP_282562	(Cj1421c) sugar transferase [Capsule (VF0323)] [Campylobacter jejuni subsp. jejuni NCTC 11168]
196_Cj1997_4.fas	196_Cj1997_4	Reference	94192	1196	1968	+	Cj1420c	1-774/774	========/======	2019-01-01	99.87	98.71	vfdb	NP_282561	(Cj1420c) methyltransferase [Capsule biosynthesis and transport (CVF393)] [Campylobacter jejuni subsp. jejuni NCTC 11168]
196_Cj1997_4.fas	196_Cj1997_4	Reference	94192	2021	2782	+	Cj1419c	1-762/762	===============	0/0	100	98.95	vfdb	NP_282560	(Cj1419c) methyltransferase [Capsule biosynthesis and transport (CVF393)] [Campylobacter jejuni subsp. jejuni NCTC 11168]
196_Cj1997_4.fas	196_Cj1997_4	Reference	94192	5127	5729	+	Cj1417c	1-603/603	===============	0/0	100	98.84	vfdb	NP_282558	(Cj1417c) amidotransferase [Capsule biosynthesis and transport (CVF393)] [Campylobacter jejuni subsp. jejuni NCTC 11168]
196_Cj1997_4.fas	196_Cj1997_4	Reference	94192	5731	6491	+	Cj1416c	1-761/762	===============	0/0	99.87	98.95	vfdb	NP_282557	(Cj1416c) sugar nucleotidyltransferase [Capsule (VF0323)] [Campylobacter jejuni subsp. jejuni NCTC 11168]
196_Cj1997_4.fas	196_Cj1997_4	Reference	94192	6482	6994	+	cysC	1-513/513	===============	0/0	100	99.03	vfdb	NP_282556	(cysC) adenylylsulfate kinase [Capsule (VF0323)] [Campylobacter jejuni subsp. jejuni NCTC 11168]
196_Cj1997_4.fas	196_Cj1997_4	Reference	94192	6991	9060	+	kpsC	1-2070/2070	===============	0/0	100	96.76	vfdb	NP_282555	(kpsC) capsule polysaccharide modification protein [Capsule (VF0323)] [Campylobacter jejuni subsp. jejuni NCTC 11168]
196_Cj1997_4.fas	196_Cj1997_4	Reference	94192	9057	10241	+	kpsS	1-1185/1185	===============	0/0	100	99.41	vfdb	NP_282554	(kpsS) capsule polysaccharide modification protein [Capsule (VF0323)] [Campylobacter jejuni subsp. jejuni NCTC 11168]
196_Cj1997_4.fas	196_Cj1997_4	Reference	94192	13556	14092	-	fliL	1-537/537	===============	0/0	100	98.32	vfdb	NP_282549	(fliL) flagellar basal body protein FliL [Flagella (VF0114)] [Campylobacter jejuni subsp. jejuni NCTC 11168]
196_Cj1997_4.fas	196_Cj1997_4	Reference	94194	190	1214	+	pseI	1-1025/1032	===============	0/0	99.32	96.49	vfdb	NP_282463	(pseI) N-acetylneuraminic acid synthetase [Pse5Ac7Ac Pse5Ac7Am Pse8OAc Pse5Am7AcGlnAc (AI151)] [Campylobacter jejuni subsp. jejuni NCTC 11168]
196_Cj1997_4.fas	196_Cj1997_4	Reference	94195	15520	15840	-	ciaC	1-321/321	===============	0/0	100	99.69	vfdb	YP_002344633	(ciaC) Campylobacter invasion antigen C [CiaC (VF0415)] [Campylobacter jejuni subsp. jejuni NCTC 11168]
196_Cj1997_4.fas	196_Cj1997_4	Reference	94196	15924	16096	-	cheV3	563-735/1302	......===......	0/0	13.29	75.72	vfdb	NP_207394	(cheV3) chemotaxis coupling protein CheV3 [Pse5Ac7Ac (AI150)] [Helicobacter pylori 26695]
196_Cj1997_4.fas	196_Cj1997_4	Reference	94199	37278	38012	+	fliP	1-735/735	===============	0/0	100	99.05	vfdb	NP_281981	(fliP) flagellar biosynthesis protein FliP [Flagella (VF0114)] [Campylobacter jejuni subsp. jejuni NCTC 11168]
196_Cj1997_4.fas	196_Cj1997_4	Reference	94200	1026	1177	+	tlpA	1636-1787/2028	............==.	0/0	7.5	76.97	vfdb	NP_206899	(tlpA) membrane-bound chemoreceptor sensing arginine and bicarbonate [Pse5Ac7Ac (AI150)] [Helicobacter pylori 26695]
196_Cj1997_4.fas	196_Cj1997_4	Reference	94200	34576	34965	-	fliW	1-390/390	===============	0/0	100	100	vfdb	YP_002344468	(fliW) flagellar assembly protein FliW [Pse5Ac7Ac Pse5Ac7Am Pse8OAc Pse5Am7AcGlnAc (AI151)] [Campylobacter jejuni subsp. jejuni NCTC 11168]
196_Cj1997_4.fas	196_Cj1997_4	Reference	94205	7327	8438	+	flgE	1-1088/2598	======../......	1930-06-01	41.76	84.66	vfdb	NP_282855	(flgE) flagellar hook protein [Flagella (VF0114)] [Campylobacter jejuni subsp. jejuni NCTC 11168]
196_Cj1997_4.fas	196_Cj1997_4	Reference	94205	8616	9885	+	flgE	1311-2598/2598	.......=/======	1936-09-01	48.54	83.58	vfdb	NP_282855	(flgE) flagellar hook protein [Flagella (VF0114)] [Campylobacter jejuni subsp. jejuni NCTC 11168]
196_Cj1997_4.fas	196_Cj1997_4	Reference	94207	11844	12593	+	flaC	1-750/750	===============	0/0	100	100	vfdb	NP_281892	(flaC) flagellin [Flagella (VF0114)] [Campylobacter jejuni subsp. jejuni NCTC 11168]
196_Cj1997_4.fas	196_Cj1997_4	Reference	94208	26247	26762	+	flgP	1-516/516	===============	0/0	100	98.06	vfdb	YP_002344421	(flgP) required for flagellar motility [Pse5Ac7Ac Pse5Ac7Am Pse8OAc Pse5Am7AcGlnAc (AI151)] [Campylobacter jejuni subsp. jejuni NCTC 11168]
196_Cj1997_4.fas	196_Cj1997_4	Reference	94208	26738	27187	+	flgQ	1-450/450	===============	0/0	100	98.67	vfdb	YP_002344420	(flgQ) required for flagellar motility [Pse5Ac7Ac Pse5Ac7Am Pse8OAc Pse5Am7AcGlnAc (AI151)] [Campylobacter jejuni subsp. jejuni NCTC 11168]
196_Cj1997_4.fas	196_Cj1997_4	Reference	94208	27244	28545	+	flgR	1-1302/1302	===============	0/0	100	99	vfdb	NP_282174	(flgR) sigma-54 associated transcriptional activator [Pse5Ac7Ac Pse5Ac7Am Pse8OAc Pse5Am7AcGlnAc (AI151)] [Campylobacter jejuni subsp. jejuni NCTC 11168]
196_Cj1997_4.fas	196_Cj1997_4	Reference	94209	23875	24171	-	fliE	1-297/297	===============	0/0	100	99.33	vfdb	NP_281710	(fliE) flagellar hook-basal body complex protein FliE [Flagella (VF0114)] [Campylobacter jejuni subsp. jejuni NCTC 11168]
196_Cj1997_4.fas	196_Cj1997_4	Reference	94209	24178	24672	-	flgC	1-495/495	===============	0/0	100	99.39	vfdb	NP_281711	(flgC) flagellar basal body rod protein FlgC [Flagella (VF0114)] [Campylobacter jejuni subsp. jejuni NCTC 11168]
196_Cj1997_4.fas	196_Cj1997_4	Reference	94209	24682	25113	-	flgB	1-432/432	===============	0/0	100	100	vfdb	NP_281712	(flgB) flagellar basal body rod protein FlgB [Flagella (VF0114)] [Campylobacter jejuni subsp. jejuni NCTC 11168]
196_Cj1997_4.fas	196_Cj1997_4	Reference	94209	44903	45268	+	flaG	1-366/366	===============	0/0	100	99.73	vfdb	NP_281731	(flaG) flagellar protein FlaG [Flagella (VF0114)] [Campylobacter jejuni subsp. jejuni NCTC 11168]
196_Cj1997_4.fas	196_Cj1997_4	Reference	94209	45271	47199	+	fliD	1-1929/1929	===============	0/0	100	98.08	vfdb	NP_281732	(fliD) flagellar capping protein FliD [Flagella (VF0114)] [Campylobacter jejuni subsp. jejuni NCTC 11168]
196_Cj1997_4.fas	196_Cj1997_4	Reference	94209	47211	47597	+	fliS	1-387/387	===============	0/0	100	99.74	vfdb	NP_281733	(fliS) flagellar protein FliS [Flagella (VF0114)] [Campylobacter jejuni subsp. jejuni NCTC 11168]
196_Cj1997_4.fas	196_Cj1997_4	Reference	94210	8555	9337	+	kpsM	1-783/783	===============	0/0	100	91.31	vfdb	NP_282588	(kpsM) capsule polysaccharide export system inner membrane protein [Capsule (VF0323)] [Campylobacter jejuni subsp. jejuni NCTC 11168]
196_Cj1997_4.fas	196_Cj1997_4	Reference	94210	9334	9996	+	kpsT	1-663/663	===============	0/0	100	93.97	vfdb	NP_282587	(kpsT) capsule polysaccharide export ATP-binding protein [Capsule (VF0323)] [Campylobacter jejuni subsp. jejuni NCTC 11168]
196_Cj1997_4.fas	196_Cj1997_4	Reference	94210	9996	11114	+	kpsE	1-1119/1119	===============	0/0	100	96.87	vfdb	NP_282586	(kpsE) capsule polysaccharide export system inner membrane protein [Capsule (VF0323)] [Campylobacter jejuni subsp. jejuni NCTC 11168]
196_Cj1997_4.fas	196_Cj1997_4	Reference	94210	11116	12774	+	kpsD	1-1659/1659	===============	0/0	100	98.49	vfdb	NP_282585	(kpsD) capsule polysaccharide export system periplasmic protein [Capsule (VF0323)] [Campylobacter jejuni subsp. jejuni NCTC 11168]
196_Cj1997_4.fas	196_Cj1997_4	Reference	94210	12784	13731	+	kpsF	1-948/948	===============	0/0	100	94.83	vfdb	NP_282584	(kpsF) D-arabinose 5-phosphate isomerase [Capsule (VF0323)] [Campylobacter jejuni subsp. jejuni NCTC 11168]
196_Cj1997_4.fas	196_Cj1997_4	Reference	94211	10089	11093	+	pseB	1-1005/1005	===============	0/0	100	97.81	vfdb	NP_282439	(pseB) UDP-GlcNAc-specific C46 dehydratase/C5 epimerase [Pse5Ac7Ac Pse5Ac7Am Pse8OAc Pse5Am7AcGlnAc (AI151)] [Campylobacter jejuni subsp. jejuni NCTC 11168]
196_Cj1997_4.fas	196_Cj1997_4	Reference	94211	11095	12225	+	pseC	1-1131/1131	===============	0/0	100	100	vfdb	NP_282440	(pseC) C4 aminotransferase [Pse5Ac7Ac Pse5Ac7Am Pse8OAc Pse5Am7AcGlnAc (AI151)] [Campylobacter jejuni subsp. jejuni NCTC 11168]
196_Cj1997_4.fas	196_Cj1997_4	Reference	94212	1815	1896	-	Cj1421c	1748-1829/1839	..............=	0/0	4.46	90.24	vfdb	NP_282562	(Cj1421c) sugar transferase [Capsule (VF0323)] [Campylobacter jejuni subsp. jejuni NCTC 11168]
196_Cj1997_4.fas	196_Cj1997_4	Reference	94213	3107	4645	+	eptC	1-1539/1539	===============	0/0	100	97.73	vfdb	YP_002343698	(eptC) phosphoethanolamine transferase [Pse5Ac7Ac Pse5Ac7Am Pse8OAc Pse5Am7AcGlnAc (AI151)] [Campylobacter jejuni subsp. jejuni NCTC 11168]
196_Cj1997_4.fas	196_Cj1997_4	Reference	94214	47665	47838	+	cheV3	594-767/1302	......===......	0/0	13.36	76.44	vfdb	NP_207394	(cheV3) chemotaxis coupling protein CheV3 [Pse5Ac7Ac (AI150)] [Helicobacter pylori 26695]
196_Cj1997_4.fas	196_Cj1997_4	Reference	94214	58935	59702	+	fliR	1-768/768	===============	0/0	100	99.74	vfdb	NP_282326	(fliR) flagellar biosynthetic protein FliR [Flagella (VF0114)] [Campylobacter jejuni subsp. jejuni NCTC 11168]
196_Cj1997_4.fas	196_Cj1997_4	Reference	94216	2946	4739	+	fliK	1-1797/1797	========/======	2019-03-01	99.83	99.67	vfdb	NP_281263	(fliK) flagellar hook-length control protein FliK [Pse5Ac7Ac Pse5Ac7Am Pse8OAc Pse5Am7AcGlnAc (AI151)] [Campylobacter jejuni subsp. jejuni NCTC 11168]
196_Cj1997_4.fas	196_Cj1997_4	Reference	94216	4793	5677	+	flgD	1-885/885	===============	0/0	100	100	vfdb	NP_281264	(flgD) flagellar basal-body rod modification protein FlgD [Flagella (VF0114)] [Campylobacter jejuni subsp. jejuni NCTC 11168]
196_Cj1997_4.fas	196_Cj1997_4	Reference	94216	5681	7318	+	flgE	1-1638/1638	===============	0/0	100	99.94	vfdb	NP_281265	(flgE) flagellar hook protein FlgE [Flagella (VF0114)] [Campylobacter jejuni subsp. jejuni NCTC 11168]
196_Cj1997_4.fas	196_Cj1997_4	Reference	94217	1	565	+	pseD/maf2	812-1376/1962	......=====....	0/0	28.8	99.82	vfdb	NP_282479	(pseD/maf2) motility accessory factor PseD [Pse5Ac7Ac Pse5Ac7Am Pse8OAc Pse5Am7AcGlnAc (AI151)] [Campylobacter jejuni subsp. jejuni NCTC 11168]
196_Cj1997_4.fas	196_Cj1997_4	Reference	94221	62172	63449	-	porA	1-1275/1275	========/======	2019-03-01	100	98.04	vfdb	NP_282406	(porA) major outer membrane protein [MOMP (VF0328)] [Campylobacter jejuni subsp. jejuni NCTC 11168]
196_Cj1997_4.fas	196_Cj1997_4	Reference	94222	15556	15825	+	fliQ	1-270/270	===============	0/0	100	100	vfdb	NP_282802	(fliQ) flagellar biosynthesis protein FliQ [Flagella (VF0114)] [Campylobacter jejuni subsp. jejuni NCTC 11168]
196_Cj1997_4.fas	196_Cj1997_4	Reference	94224	11	1170	-	Cj1136	1-1139/1173	========/======	1939-10-01	96.33	79.3	vfdb	NP_282284	(Cj1136) glucosyltransferase [LOS (VF0326)] [Campylobacter jejuni subsp. jejuni NCTC 11168]
196_Cj1997_4.fas	196_Cj1997_4	Reference	94224	1174	2721	-	Cj1135	1-1548/1548	========/======	2019-02-02	99.94	90.58	vfdb	NP_282283	(Cj1135) glucosyltransferase [LOS (VF0326)] [Campylobacter jejuni subsp. jejuni NCTC 11168]
196_Cj1997_4.fas	196_Cj1997_4	Reference	94224	2718	3605	-	htrB	1-888/888	===============	0/0	100	98.09	vfdb	NP_282282	(htrB) lipid A biosynthesis lauroyl acyltransferase [LOS (VF0326)] [Campylobacter jejuni subsp. jejuni NCTC 11168]
196_Cj1997_4.fas	196_Cj1997_4	Reference	94224	3595	4623	-	waaC	1-1029/1029	===============	0/0	100	99.12	vfdb	NP_282281	(waaC) heptosyltransferase I [LOS (VF0326)] [Campylobacter jejuni subsp. jejuni NCTC 11168]
[truncated: 27,684 more rows]

## Sheet: card
#FILE	SEQUENCE	START	END	STRAND	GENE	COVERAGE	COVERAGE_MAP	GAPS	%COVERAGE	%IDENTITY	DATABASE	ACCESSION	PRODUCT	RESISTANCE
[truncated: 1,226 more rows]

[truncated: 1 more sheets: resfinder]
