# Supplementary material for: Genomic epidemiology of Campylobacter jejuni associated with asymptomatic pediatric infection in the Peruvian Amazon
Source: PLoS Negl Trop Dis. 2020 Aug 10;14(8):e0008533. doi: 10.1371/journal.pntd.0008533 (PMC7440661; doi:10.1371/journal.pntd.0008533)
Supplement: S8 Table — (XLSX) [file pntd.0008533.s008.xlsx]

## Sheet: Table S8_attribution dataset
Supplementary table S5: Attribution training dataset
	pubMLST_ID	isolate	aliases	country	year	source	Reservoir group	aspA	glnA	gltA	glyA	pgm	tkt	uncA	ST	clonal complex
	2605	H142940464		UK	2014	other animal	Other animal	2	1	12	3	2	1	5	50	ST-21 complex
	2607	H143040420		UK	2014	starling	Wild bird	7	1	2	83	2	3	6	441
	2691	UoH6497		Finland	2012	chicken	Poultry	4	7	10	4	1	7	1	45	ST-45 complex
	24189	Dg61	ERR278290; SC_RUN_9471_1#65	UK		other animal	Other animal	288	388	29	28	74	450	35	6561
	24191	Dg196	ERR278292; SC_RUN_9471_1#67	UK		other animal	Other animal	288	388	29	28	74	450	35	6561
	24192	Dg356	ERR278293; SC_RUN_9471_1#68	UK		other animal	Other animal	1	7	5	428	261	7	1	5130
	24193	Dg145	ERR278294; SC_RUN_9471_1#69	UK		other animal	Other animal	4	7	10	4	1	7	1	45	ST-45 complex
	24194	Dg189	ERR278295; SC_RUN_9471_1#70	UK		other animal	Other animal	288	388	29	28	98	450	35	6562
	24195	Dg153	ERR278296; SC_RUN_9471_1#71	UK		other animal	Other animal	1	2	3	4	5	9	3	42	ST-42 complex
	24196	Dg192	ERR278297; SC_RUN_9471_1#72	UK		other animal	Other animal	288	388	29	28	665	450	35	6564
	24197	Dg195	ERR278298; SC_RUN_9471_1#73	UK		other animal	Other animal	2	1	4	28	126	25	58	6563	ST-1332 complex
	25854	E60490		Luxembourg	2006	cattle	Ruminant	2	1	12	3	2	1	5	50	ST-21 complex
	25935	Dg65a	ERR348960; SC_RUN_10356_2#3	UK		other animal	Other animal	1	3	6	4	3	3	3	22	ST-22 complex
	25937	Dg20a	ERR348962; SC_RUN_10356_2#5	UK		other animal	Other animal	1	7	10	91	261	7	1	7259	ST-45 complex
	25939	Dg78a	ERR348968; SC_RUN_10356_2#11	UK		other animal	Other animal	288	388	29	28	547	450	35	5129
	25940	Dg326	ERR348969; SC_RUN_10356_2#12	UK		other animal	Other animal	2	1	1	3	2	1	5	21	ST-21 complex
	25941	Dg23b	ERR348970; SC_RUN_10356_2#13	UK		other animal	Other animal	288	388	29	28	98	450	35	6562
	25943	Dg327	ERR348977; SC_RUN_10356_2#20	UK		other animal	Other animal	1	4	2	2	6	3	17	61	ST-61 complex
	25944	Dg24	ERR348978; SC_RUN_10356_2#21	UK		other animal	Other animal	4	7	10	4	42	51	1	583	ST-45 complex
	25946	Dg334	ERR348985; SC_RUN_10356_2#28	UK		other animal	Other animal	288	388	29	28	74	450	51	7279
	25947	Dg57a	ERR348986; SC_RUN_10356_2#29	UK		other animal	Other animal	1	7	10	91	261	7	1	7259	ST-45 complex
	25948	Dg268	ERR348992; SC_RUN_10356_2#35	UK		other animal	Other animal	490	2	579	91	926	726	51	9352
	25949	Dg146	ERR348993; SC_RUN_10356_2#36	UK		other animal	Other animal	1	2	3	4	5	9	3	42	ST-42 complex
	25950	Dg44a	ERR348994; SC_RUN_10356_2#37	UK		other animal	Other animal	1	7	10	91	261	7	1	7259	ST-45 complex
	25951	Dg14b	ERR348999; SC_RUN_10356_2#42	UK		other animal	Other animal	2	1	1	3	2	1	5	21	ST-21 complex
	25952	Dg272	ERR349000; SC_RUN_10356_2#43	UK		other animal	Other animal	9	2	4	62	4	133	6	990	ST-257 complex
	25955	Dg25a	ERR349007; SC_RUN_10356_2#50	UK		other animal	Other animal	4	7	10	4	42	51	1	583	ST-45 complex
	25956	Dg287	ERR349008; SC_RUN_10356_2#51	UK		other animal	Other animal	9	2	4	62	4	133	6	990	ST-257 complex
	25957	Dg247	ERR349009; SC_RUN_10356_2#52	UK		other animal	Other animal	1	2	3	4	5	9	3	42	ST-42 complex
	25958	Dg66a	ERR349010; SC_RUN_10356_2#53	UK		other animal	Other animal	4	7	40	4	42	51	1	267	ST-283 complex
	25959	Dg26b	ERR349015; SC_RUN_10356_2#58	UK		other animal	Other animal	1	7	10	91	261	7	1	7259	ST-45 complex
	25960	Dg283	ERR349016; SC_RUN_10356_2#59	UK		other animal	Other animal	104	7	10	4	1	7	1	1326	ST-45 complex
	25962	Dg69	ERR349018; SC_RUN_10356_2#61	UK		other animal	Other animal	1	7	5	428	261	7	1	5130
	25963	Dg28a	ERR349023; SC_RUN_10356_2#66	UK		other animal	Other animal	4	7	10	4	42	51	1	583	ST-45 complex
	25964	Dg292	ERR349024; SC_RUN_10356_2#67	UK		other animal	Other animal	4	7	10	4	1	7	1	45	ST-45 complex
	25965	Dg7a	ERR349025; SC_RUN_10356_2#68	UK		other animal	Other animal	2	1	1	3	2	1	5	21	ST-21 complex
	25967	Dg36b	ERR349031; SC_RUN_10356_2#74	UK		other animal	Other animal	288	388	29	28		450	35
	25968	Dg300	ERR349032; SC_RUN_10356_2#75	UK		other animal	Other animal	288	388	29	28	98	450	35	6562
	25970	Dg15b	ERR349034; SC_RUN_10356_2#77	UK		other animal	Other animal	2	4	1	2	7	1	5	48	ST-48 complex
	25971	Dg47b	ERR349039; SC_RUN_10356_2#82	UK		other animal	Other animal	1	2	42	4	98	58	34	586
	25972	Dg301b	ERR349040; SC_RUN_10356_2#83	UK		other animal	Other animal	288	388	29	28		450	35
	25973	Dg16b	ERR349041; SC_RUN_10356_2#84	UK		other animal	Other animal	2	1	1	3	2	1	5	21	ST-21 complex
	25974	Dg22	ERR349042; SC_RUN_10356_2#85	UK		other animal	Other animal	1	7	5	4	261	3	1	3471
	25975	Dg63a	ERR349047; SC_RUN_10356_2#90	UK		other animal	Other animal	1	7	5	91	261	7	1	7258
	25976	Dg302	ERR349048; SC_RUN_10356_2#91	UK		other animal	Other animal	288	388	29	28	98	450	35	6562
	25977	Dg18a	ERR349049; SC_RUN_10356_2#92	UK		other animal	Other animal	23	2	579	91	884	58	51	9346
	25978	Dg43a	ERR349050; SC_RUN_10356_2#93	UK		other animal	Other animal	23	2	579	91	884	58	51	9346
	25980	Dg253	ERR349055; SC_RUN_10356_3#2	UK		other animal	Other animal	1	3	6	4	3	3	3	22	ST-22 complex
	25981	Dg209	ERR349056; SC_RUN_10356_3#3	UK		other animal	Other animal	1	2	3	4	5	9	3	42	ST-42 complex
	25984	Dg179	ERR349059; SC_RUN_10356_3#6	UK		other animal	Other animal	288	388	29	28		450	35
	25985	Dg200	ERR349060; SC_RUN_10356_3#7	UK		other animal	Other animal	4	7	10	4	1	7	1	45	ST-45 complex
	25987	Dg80a	ERR349062; SC_RUN_10356_3#9	UK		other animal	Other animal	1	7	5	428	261	7	1	5130
	25988	Dg131	ERR349063; SC_RUN_10356_3#10	UK		other animal	Other animal	1	7	10	91	261	7	1	7259	ST-45 complex
	25989	Dg224	ERR349064; SC_RUN_10356_3#11	UK		other animal	Other animal	1	7	10	91	261	7	1	7259	ST-45 complex
	25990	Dg307	ERR349065; SC_RUN_10356_3#12	UK		other animal	Other animal	1	7	10	91	261	7	1	7259	ST-45 complex
	25991	Dg304	ERR349066; SC_RUN_10356_3#13	UK		other animal	Other animal	1	7	10	91	261	7	1	7259	ST-45 complex
	25992	Dg197	ERR349067; SC_RUN_10356_3#14	UK		other animal	Other animal	288	388	29	28	98	450	35	6562
	25995	Dg81	ERR349070; SC_RUN_10356_3#17	UK		other animal	Other animal	1	7	5	428	261	7	1	5130
	25996	Dg250	ERR349071; SC_RUN_10356_3#18	UK		other animal	Other animal	1	2	3	4	5	9	3	42	ST-42 complex
	25998	Dg310	ERR349073; SC_RUN_10356_3#20	UK		other animal	Other animal	1	2	42	4	98	58	34	586
	25999	Dg122	ERR349074; SC_RUN_10356_3#21	UK		other animal	Other animal	1	7	10	4	261	7	1	4791	ST-45 complex
	26001	Dg358	ERR349076; SC_RUN_10356_3#23	UK		other animal	Other animal	288	388	29	28	665	450	35	6564
	26002	Dg381	ERR349077; SC_RUN_10356_3#24	UK		other animal	Other animal	23	2	579	91	884	58	51	9346
	26004	Dg86	ERR349079; SC_RUN_10356_3#26	UK		other animal	Other animal	1	7	5	428	261	7	1	5130
	26006	Dg311	ERR349081; SC_RUN_10356_3#28	UK		other animal	Other animal	2	1	21	3	2	1	5	53	ST-21 complex
	26007	Dg128	ERR349082; SC_RUN_10356_3#29	UK		other animal	Other animal	1	7	10	91	261	7	1	7259	ST-45 complex
	26008	Dg147	ERR349083; SC_RUN_10356_3#30	UK		other animal	Other animal	288	388	29	28	98	450	35	6562
	26009	Dg345	ERR349084; SC_RUN_10356_3#31	UK		other animal	Other animal	1	7	5	4	261	7	1	7256	ST-45 complex
	26010	Dg204	ERR349085; SC_RUN_10356_3#32	UK		other animal	Other animal	288	388	29	28	74	450	35	6561
	26012	Dg88b	ERR349087; SC_RUN_10356_3#34	UK		other animal	Other animal	2	4	2	4	19	3	6	658	ST-658 complex
	26013	Dg366	ERR349088; SC_RUN_10356_3#35	UK		other animal	Other animal	4	7	10	4	42	51	1	583	ST-45 complex
	26014	Dg289	ERR349089; SC_RUN_10356_3#36	UK		other animal	Other animal	288	388	29	28		450	35
	26015	Dg130	ERR349090; SC_RUN_10356_3#37	UK		other animal	Other animal	1	7	10	91	261	7	1	7259	ST-45 complex
	26016	Dg161	ERR349091; SC_RUN_10356_3#38	UK		other animal	Other animal	4	7	10	4	1	7	1	45	ST-45 complex
	26017	Dg346	ERR349092; SC_RUN_10356_3#39	UK		other animal	Other animal	288	388	29	28	42	450	35	7278
	26019	Dg109	ERR349094; SC_RUN_10356_3#41	UK		other animal	Other animal	1	7	10	91	261	7	1	7259	ST-45 complex
	26020	Dg95	ERR349095; SC_RUN_10356_3#42	UK		other animal	Other animal	1	7	10	91	261	7	1	7259	ST-45 complex
	26021	Dg368	ERR349096; SC_RUN_10356_3#43	UK		other animal	Other animal	2	1	4	28	126	25	58	6563	ST-1332 complex
	26022	Dg294	ERR349097; SC_RUN_10356_3#44	UK		other animal	Other animal	1	7	5	4	261	7	1	7256	ST-45 complex
	26023	Dg347	ERR349098; SC_RUN_10356_3#45	UK		other animal	Other animal	288	388	29	28		450	35
	26024	Dg162	ERR349099; SC_RUN_10356_3#46	UK		other animal	Other animal	4	7	10	4	1	7	1	45	ST-45 complex
	26025	Dg348	ERR349100; SC_RUN_10356_3#47	UK		other animal	Other animal	288	388	29	28		450	35
	26026	Dg202	ERR349101; SC_RUN_10356_3#48	UK		other animal	Other animal	4	7	10	4	1	7	1	45	ST-45 complex
	26027	Dg210	ERR349102; SC_RUN_10356_3#49	UK		other animal	Other animal	23	165	106	4	261	7	1	7276
	26029	Dg374	ERR349104; SC_RUN_10356_3#51	UK		other animal	Other animal	4	7	10	4	42	7	1	137	ST-45 complex
	26030	Dg295a	ERR349105; SC_RUN_10356_3#52	UK		other animal	Other animal	288	388	29	28		450	35
	26031	Dg137	ERR349106; SC_RUN_10356_3#53	UK		other animal	Other animal	1	7	10	91	261	7	1	7259	ST-45 complex
	26032	Dg164	ERR349107; SC_RUN_10356_3#54	UK		other animal	Other animal	288	388	29	28		450	35
	26033	Dg364	ERR349108; SC_RUN_10356_3#55	UK		other animal	Other animal	1	2	3	4	5	9	3	42	ST-42 complex
	26034	Dg180	ERR349109; SC_RUN_10356_3#56	UK		other animal	Other animal	1	7	10	4	261	7	1	4791	ST-45 complex
	26035	Dg214	ERR349110; SC_RUN_10356_3#57	UK		other animal	Other animal	1	2	3	4	5	9	3	42	ST-42 complex
	26036	Dg102	ERR349111; SC_RUN_10356_3#58	UK		other animal	Other animal	1	2	42	4	98	58	34	586
	26037	Dg379	ERR349112; SC_RUN_10356_3#59	UK		other animal	Other animal	4	7	10	4	42	7	1	137	ST-45 complex
	26038	Dg273	ERR349113; SC_RUN_10356_3#60	UK		other animal	Other animal	4	7	10	4	1	7	1	45	ST-45 complex
	26040	Dg184	ERR349115; SC_RUN_10356_3#62	UK		other animal	Other animal	1	7	10	4	261	7	1	4791	ST-45 complex
	26041	Dg370	ERR349116; SC_RUN_10356_3#63	UK		other animal	Other animal	2	1	12	3	2	1	5	50	ST-21 complex
	26042	Dg226	ERR349118; SC_RUN_10356_3#65	UK		other animal	Other animal	288	388	29	28	98	450	35	6562
	26043	Dg104	ERR349119; SC_RUN_10356_3#66	UK		other animal	Other animal	1	7	10	91	261	7	1	7259	ST-45 complex
	26044	Dg258	ERR349120; SC_RUN_10356_3#67	UK		other animal	Other animal	1	3	6	4	3	3	3	22	ST-22 complex
	26046	Dg150	ERR349122; SC_RUN_10356_3#69	UK		other animal	Other animal	288	388	29	28	98	450	35	6562
	26048	Dg375	ERR349124; SC_RUN_10356_3#71	UK		other animal	Other animal	2	1	5	3	2	1	5	19	ST-21 complex
	26049	Dg234	ERR349126; SC_RUN_10356_3#73	UK		other animal	Other animal	1	2	580	91	884	7	51	9347
	26050	Dg105	ERR349127; SC_RUN_10356_3#74	UK		other animal	Other animal	288	388	29	28		450	35
	26051	Dg260	ERR349128; SC_RUN_10356_3#75	UK		other animal	Other animal	4	7	10	4	42	51	1	583	ST-45 complex
	26052	Dg280	ERR349129; SC_RUN_10356_3#76	UK		other animal	Other animal	2	15	4	64	17	34	35	2574	ST-433 complex
	26053	Dg156	ERR349130; SC_RUN_10356_3#77	UK		other animal	Other animal	288	388	29	28	98	450	35	6562
	26054	Dg187	ERR349131; SC_RUN_10356_3#78	UK		other animal	Other animal	1	7	10	4	261	7	1	4791	ST-45 complex
	26055	Dg382	ERR349132; SC_RUN_10356_3#79	UK		other animal	Other animal	4	7	10	4	42	7	1	137	ST-45 complex
	26056	Dg245	ERR349134; SC_RUN_10356_3#81	UK		other animal	Other animal	1	2	3	4	5	9	3	42	ST-42 complex
	26058	Dg275	ERR349136; SC_RUN_10356_3#83	UK		other animal	Other animal	1	7	10	91	261	7	1	7259	ST-45 complex
	26060	Dg157	ERR349138; SC_RUN_10356_3#85	UK		other animal	Other animal	288	388	29	28		450	35
	26061	Dg194	ERR349139; SC_RUN_10356_3#86	UK		other animal	Other animal	2	1	1	3	2	1	5	21	ST-21 complex
	26062	Dg383	ERR349140; SC_RUN_10356_3#87	UK		other animal	Other animal	4	7	10	4	1	7	1	45	ST-45 complex
	26063	Dg246	ERR349142; SC_RUN_10356_3#89	UK		other animal	Other animal	1	7	10	91	261	7	1	7259	ST-45 complex
	26064	Dg117	ERR349143; SC_RUN_10356_3#90	UK		other animal	Other animal	1	7	10	91	261	7	1	7259	ST-45 complex
	26065	Dg276	ERR349144; SC_RUN_10356_3#91	UK		other animal	Other animal	288	388	29	28		450	35
	26066	Dg328	ERR349145; SC_RUN_10356_3#92	UK		other animal	Other animal	2	1	1	3	2	1	5	21	ST-21 complex
	26068	Dg198	ERR349147; SC_RUN_10356_3#94	UK		other animal	Other animal	4	7	40	4	42	51	1	267	ST-283 complex
	26069	Dg338	ERR349148; SC_RUN_10356_3#95	UK		other animal	Other animal	288	388	29	28	98	450	35	6562
	28057	Dg282_R	ERR403186; SC_RUN_11076_2#71	UK		other animal	Other animal	4	7	10	4	1	7	1	45	ST-45 complex
	28291	BV414		UK		other animal	Other animal	227	297	253	338	424	337	250	3704
	28292	BV1336		UK		other animal	Other animal	64	99	78	104	139	108	16	841
	28880	C130520		Luxembourg	2013	cattle	Ruminant	2	1	12	3	2	1	5	50	ST-21 complex
	33111	B0437		UK	2014	cattle	Ruminant	18	22	22	98	743	17	16	7754	ST-952 complex
	33932	Uoh_CB289		Finland	2014	wild bird	Wild bird	258	174	207	193	336	590	131	7804
	33934	Uoh_CB291		Finland	2014	wild bird	Wild bird	64	22	203	100	134	591	16	7806
	33935	Uoh_CB292		Finland	2014	wild bird	Wild bird	64	22	459	100	134	94	16	7807
	33936	Uoh_CB293		Finland	2014	wild bird	Wild bird	18	22	77	98	122	101	16	7808	ST-952 complex
	33937	Uoh_CB296		Finland	2014	wild bird	Wild bird	18	22	77	98	122	101	16	7808	ST-952 complex
	33938	Uoh_CB297		Finland	2014	wild bird	Wild bird	76	22	460	100	751	592	60	7810
	33939	Uoh_CB300		Finland	2014	wild bird	Wild bird	64	133	203	142	134	160	60	7811
	33941	Uoh_CB303		Finland	2014	wild bird	Wild bird	64	22	121	100	752	3	16	7812
	33943	Uoh_CB305		Finland	2014	wild bird	Wild bird	80	89	71	98	652	594	16	7814
	33945	Uoh_CB307		Finland	2014	wild bird	Wild bird	64	89	20	98	134	593	16	7813
	33947	Uoh_CB309		Finland	2014	wild bird	Wild bird	64	105	203	100	134	94	16	7815
	33948	Uoh_CB311		Finland	2014	wild bird	Wild bird	64	133	71	98	652	94	16	7819
	33950	Uoh_CB316		Finland	2014	wild bird	Wild bird	64	22	31	100	134	103	16	7821
	33951	Uoh_CB318		Finland	2014	wild bird	Wild bird	64	288	71	98	652	94	16	7822
	33952	Uoh_CB319		Finland	2014	wild bird	Wild bird	64	22	203	100	134	258	16	7823
	33953	Uoh_CB322		Finland	2014	wild bird	Wild bird	64	226	85	100	134	54	16	7824
	33954	Uoh_CB331		Finland	2014	wild bird	Wild bird	258	174	474	193	753	595	131	7825
	33955	Uoh_CB332		Finland	2014	wild bird	Wild bird	18	235	475	18	134	285	6	7826
	33957	Uoh_CB334		Finland	2014	wild bird	Wild bird	64	19	20	98	754	101	16	7828
	33958	Uoh_CB335		Finland	2014	wild bird	Wild bird	64	288	203	189	134	94	60	7820
	33959	Uoh_CB340		Finland	2014	wild bird	Wild bird	64	22	121	100	134	270	16	7830
	33961	Uoh_CB344		Finland	2014	wild bird	Wild bird	64	89	20	77	122	103	16	7832
	33962	Uoh_CB348		Finland	2014	wild bird	Wild bird	64	22	203	100	134	103	16	7833
	33963	Uoh_CB349		Finland	2014	wild bird	Wild bird	18	89	77	98	122	101	16	7834	ST-952 complex
	33965	Uoh_CB354		Finland	2014	wild bird	Wild bird	258	174	207	193	336	314	229	7836
	33966	Uoh_CB355		Finland	2014	wild bird	Wild bird	64	22	212	97	122	301	16	7837
	33968	Uoh_CB357		Finland	2014	wild bird	Wild bird	64	22	85	98	652	270	60	7831
	33969	Uoh_CB360		Finland	2014	wild bird	Wild bird	396	162	476	100	194	101	60	7840
	33970	Uoh_CB363		Finland	2014	wild bird	Wild bird	270	98	5	397	511	596	304	7841
	33971	Uoh_SO-17		Finland	2014	duck	Wild bird	37	52	57	26	380	29	23	7842	ST-692 complex
	33974	Uoh_SO-68		Finland	2014	duck	Wild bird	18	22	72	18	410	103	16	7843
	33976	Uoh_SO-92		Finland	2014	duck	Wild bird	2	59	4	27	13	25	23	7809	ST-1034 complex
	34067	Uoh_CB366		Finland	2015	wild bird	Wild bird	76	70	496	104	116	109	31	7881
	34068	Uoh_CB369		Finland	2015	wild bird	Wild bird	64	89	85	189	134	101	16	7839
	34070	Uoh_CB372		Finland	2015	wild bird	Wild bird	64	288	203	189	134	187	60	7847
	34071	Uoh_CB373		Finland	2015	wild bird	Wild bird	258	174	497	193	574	615	131	7889
	34073	Uoh_CB379		Finland	2015	wild bird	Wild bird	64	22	310	100	134	94	16	7849
	34074	Uoh_CB380		Finland	2015	wild bird	Wild bird	64	22	212	97	122	301	16	7837
	34075	Uoh_CB382		Finland	2015	wild bird	Wild bird	27	99	498	104	774	285	31	7891
	34076	Uoh_CB383		Finland	2015	wild bird	Wild bird	64	22	71	189	134	118	60	7850
	34077	Uoh_CB385		Finland	2015	wild bird	Wild bird	64	22	212	97	122	301	16	7837
	34078	Uoh_CB386		Finland	2015	wild bird	Wild bird	64	22	68	100	134	593	518	7893
	34079	Uoh_CB387		Finland	2015	wild bird	Wild bird	64	22	68	100	134	593	518	7893
	34080	Uoh_CB388		Finland	2015	wild bird	Wild bird	64	22	71	100	134	187	60	7851
	34082	Uoh_CB391		Finland	2015	wild bird	Wild bird	64	584	77	100	138	101	16	7895
	34083	Uoh_CB393		Finland	2015	wild bird	Wild bird	64	162	499	100	194	101	60	7896
	35293	CjATCC33560T		Belgium		cattle	Ruminant	10	27	16	19	10	5	7	403	ST-403 complex
	35315	Cj1928		USA		cattle	Ruminant	2	1	1	3	140	3	5	806	ST-21 complex
	37094	Seal1		UK	2011	other animal	Other animal	4	7	10	4	1	7	1	45	ST-45 complex
	37107	Seal101		UK	2011	other animal	Other animal	4	7	10	4	1	7	1	45	ST-45 complex
	37111	Seal102		UK	2011	other animal	Other animal	4	7	10	4	1	7	1	45	ST-45 complex
	37149	Seal107		UK	2011	other animal	Other animal	2	1	21	334	2	1	5	3853	ST-21 complex
	37196	Seal11		UK	2011	other animal	Other animal	4	7	10	4	1	7	1	45	ST-45 complex
	37312	Seal116		UK	2011	other animal	Other animal	1	3	6	4	3	3	3	22	ST-22 complex
	37321	Seal117		UK	2011	other animal	Other animal	1	3	6	4	3	3	3	22	ST-22 complex
	37324	Seal118		UK	2011	other animal	Other animal	1	3	6	4	3	3	3	22	ST-22 complex
	37331	Seal122		UK	2011	other animal	Other animal	4	7	10	4	42	51	1	583	ST-45 complex
	37332	Seal123		UK	2011	other animal	Other animal	4	7	10	4	42	51	1	583	ST-45 complex
	37338	Seal124		UK	2011	other animal	Other animal	4	7	10	4	1	7	1	45	ST-45 complex
	37339	Seal126		UK	2011	other animal	Other animal	4	7	10	4	1	7	1	45	ST-45 complex
	37366	Seal132		UK	2011	other animal	Other animal	2	1	21	334	2	1	5	3853	ST-21 complex
	37368	Seal133		UK	2011	other animal	Other animal	2	1	21	334	2	1	5	3853	ST-21 complex
	37372	Seal135		UK	2011	other animal	Other animal	4	7	10	4	1	7	1	45	ST-45 complex
	37380	Seal138		UK	2011	other animal	Other animal	2	1	21	334	2	1	5	3853	ST-21 complex
	37420	Seal14		UK	2011	other animal	Other animal	4	7	10	4	42	51	1	583	ST-45 complex
	37438	Seal142		UK	2011	other animal	Other animal	2	1	21	334	2	1	5	3853	ST-21 complex
	37476	Seal146		UK	2011	other animal	Other animal	2	1	21	334	2	1	5	3853	ST-21 complex
	37496	Seal147		UK	2011	other animal	Other animal	2	1	21	334	2	1	5	3853	ST-21 complex
	37557	Seal149		UK	2011	other animal	Other animal	1	3	6	4	3	3	3	22	ST-22 complex
	37558	Seal151		UK	2011	other animal	Other animal	1	3	6	4	3	3	3	22	ST-22 complex
	37560	Seal156		UK	2011	other animal	Other animal	4	7	10	4	1	7	1	45	ST-45 complex
	37561	Seal161		UK	2011	other animal	Other animal	4	7	10	4	1	7	1	45	ST-45 complex
	37562	Seal162		UK	2011	other animal	Other animal	1	3	6	4	3	3	3	22	ST-22 complex
	37563	Seal165		UK	2011	other animal	Other animal	1	3	6	4	3	3	3	22	ST-22 complex
	37564	Seal170		UK	2011	other animal	Other animal	4	7	10	4	42	7	1	137	ST-45 complex
	37566	Seal174		UK	2011	other animal	Other animal	2	1	12	3	2	1	5	50	ST-21 complex
	37567	Seal179		UK	2011	other animal	Other animal	8	7	4	4	125	7	1	1003	ST-45 complex
	37568	Seal18		UK	2011	other animal	Other animal	4	7	10	4	42	51	1	583	ST-45 complex
	37569	Seal181		UK	2011	other animal	Other animal	2	1	12	3	2	1	5	50	ST-21 complex
	37570	Seal183		UK	2011	other animal	Other animal	2	1	12	3	2	1	5	50	ST-21 complex
	37571	Seal186		UK	2011	other animal	Other animal	104	7	10	4	1	7	1	1326	ST-45 complex
	37572	Seal187		UK	2011	other animal	Other animal	1	3	6	4	3	3	3	22	ST-22 complex
	37573	Seal190		UK	2011	other animal	Other animal	4	7	10	4	1	7	1	45	ST-45 complex
	37574	Seal2		UK	2011	other animal	Other animal	104	7	10	4	1	7	1	1326	ST-45 complex
	37575	Seal21		UK	2011	other animal	Other animal	4	7	10	4	42	51	1	583	ST-45 complex
	37576	Seal26		UK	2011	other animal	Other animal	2	1	1	3	2	1	5	21	ST-21 complex
	37577	Seal28		UK	2011	other animal	Other animal	2	1	21	334	2	1	5	3853	ST-21 complex
	37579	Seal30		UK	2011	other animal	Other animal	1	3	6	4	3	3	3	22	ST-22 complex
	37580	Seal31		UK	2011	other animal	Other animal	4	7	10	4	42	51	1	583	ST-45 complex
	37581	Seal32		UK	2011	other animal	Other animal	4	7	10	4	42	51	1	583	ST-45 complex
	37582	Seal34		UK	2011	other animal	Other animal	1	3	6	4	3	3	3	22	ST-22 complex
	37583	Seal37		UK	2011	other animal	Other animal	1	3	6	4	3	3	3	22	ST-22 complex
	37584	Seal39		UK	2011	other animal	Other animal	1	3	6	4	3	3	3	22	ST-22 complex
	37586	Seal42		UK	2011	other animal	Other animal	2	1	21	334	2	1	5	3853	ST-21 complex
	37587	Seal43		UK	2011	other animal	Other animal	2	1	1	3	2	1	5	21	ST-21 complex
	37588	Seal45		UK	2011	other animal	Other animal	2	1	1	3	2	1	5	21	ST-21 complex
	37589	Seal46		UK	2011	other animal	Other animal	2	1	1	3	2	1	5	21	ST-21 complex
	37590	Seal48		UK	2011	other animal	Other animal	2	1	12	3	2	1	5	50	ST-21 complex
	37591	Seal5		UK	2011	other animal	Other animal	4	7	10	4	42	51	1	583	ST-45 complex
	37592	Seal52		UK	2011	other animal	Other animal	2	1	1	3	2	1	5	21	ST-21 complex
	37594	Seal56		UK	2011	other animal	Other animal	2	1	12	3	2	1	5	50	ST-21 complex
	37600	Seal72		UK	2011	other animal	Other animal	22	335	4	64	74	25	23	4001	ST-1034 complex
	37601	Seal73		UK	2011	other animal	Other animal	2	165	73	147	220	190	104	1457
	37602	Seal76		UK	2011	other animal	Other animal	4	7	10	4	42	51	1	583	ST-45 complex
	37603	Seal77		UK	2011	other animal	Other animal	4	7	10	4	42	51	1	583	ST-45 complex
	37605	Seal81		UK	2011	other animal	Other animal	4	7	10	4	42	51	1	583	ST-45 complex
	37606	Seal82		UK	2011	other animal	Other animal	2	1	12	3	2	1	5	50	ST-21 complex
	37607	Seal85		UK	2011	other animal	Other animal	10	8	34	6	39	88	3	1256
	37608	Seal87		UK	2011	other animal	Other animal	2	1	12	3	2	1	5	50	ST-21 complex
	37609	Seal88		UK	2011	other animal	Other animal	2	1	4	28	58	25	58	696	ST-1332 complex
	37610	Seal9		UK	2011	other animal	Other animal	4	7	10	4	42	51	1	583	ST-45 complex
	37611	Seal90		UK	2011	other animal	Other animal	1	3	6	4	3	3	3	22	ST-22 complex
	37612	Seal91		UK	2011	other animal	Other animal	1	3	6	4	3	3	3	22	ST-22 complex
	37613	Seal92		UK	2011	other animal	Other animal	4	7	10	4	1	7	1	45	ST-45 complex
	37614	Seal95		UK	2011	other animal	Other animal	4	7	10	4	1	7	1	45	ST-45 complex
	37616	Seal98		UK	2011	other animal	Other animal	4	7	10	4	1	7	1	45	ST-45 complex
	37617	Seal99		UK	2011	other animal	Other animal	4	7	10	4	1	7	1	45	ST-45 complex
	39721	B0025		UK	2013	cattle	Ruminant	2	21	5	37	2	1	5	206	ST-206 complex
	39724	B0034		UK	2013	cattle	Ruminant	1	1	59	2	10	5	7	934
	39725	B0035		UK	2013	cattle	Ruminant	1	4	2	2	6	3	17	61	ST-61 complex
	39728	B0041		UK	2013	cattle	Ruminant	1	4	2	2	6	3	17	61	ST-61 complex
	39732	B0045		UK	2013	cattle	Ruminant	19	24	23	20	704	16	15	7154
	39733	B0046		UK	2013	cattle	Ruminant	1	1	59	2	10	5	7	934
	39736	B0049		UK	2013	cattle	Ruminant	9	2	4	62	4	5	6	257	ST-257 complex
	39737	B0050		UK	2013	cattle	Ruminant	2	1	12	3	2	1	5	50	ST-21 complex
	39742	B0059		UK	2013	cattle	Ruminant	1	2	3	4	5	9	3	42	ST-42 complex
	39747	B0076		UK	2013	cattle	Ruminant	1	4	2	2	6	3	17	61	ST-61 complex
	39753	B0087		UK	2013	cattle	Ruminant	1	2	3	4	5	9	3	42	ST-42 complex
	39755	B0090		UK	2013	cattle	Ruminant	2	1	5	3	2	1	5	19	ST-21 complex
	39757	B0092		UK	2013	cattle	Ruminant	2	4	1	2	7	1	5	48	ST-48 complex
	39761	B0098		UK	2013	cattle	Ruminant	2	1	5	3	2	1	5	19	ST-21 complex
	39763	B0100		UK	2013	cattle	Ruminant	2	21	5	37	60	1	5	273	ST-206 complex
	39765	B0106		UK	2013	cattle	Ruminant	2	4	1	2	7	1	5	48	ST-48 complex
	39767	B0110		UK	2013	cattle	Ruminant	2	4	1	2	7	1	5	48	ST-48 complex
	39768	B0114		UK	2013	cattle	Ruminant	1	6	22	24	12	28	1	132	ST-508 complex
	39773	B0127		UK	2013	cattle	Ruminant	1	1	59	2	10	5	7	934
	39789	B0166		UK	2013	cattle	Ruminant	10	23	16	19	6	18	7	55	ST-403 complex
	39797	B0184		UK	2013	cattle	Ruminant	19	24	23	20	26	16	15	58
	39826	C0495		UK	2013	chicken	Poultry	9	2	4	62	4	5	12	2030	ST-257 complex
	39857	C0550		UK	2013	chicken	Poultry	4	7	10	4	1	7	1	45	ST-45 complex
	39859	C0552		UK	2013	chicken	Poultry	9	25	2	10	22	3	6	52	ST-52 complex
	39882	C0592		UK	2013	chicken	Poultry	2	1	12	3	2	1	5	50	ST-21 complex
	39904	C0616		UK	2013	chicken	Poultry	8	10	2	2	11	12	6	354	ST-354 complex
	39910	C0622		UK	2013	chicken	Poultry	4	7	10	4	1	7	1	45	ST-45 complex
	39923	C0643		UK	2013	chicken	Poultry	2	1	4	28	58	25	58	696	ST-1332 complex
	39929	C0649		UK	2013	chicken	Poultry	7	17	2	15	23	3	12	51	ST-443 complex
	39930	C0650		UK	2013	chicken	Poultry	7	17	2	15	23	3	12	51	ST-443 complex
	39951	C0676		UK	2013	chicken	Poultry	2	1	12	3	2	1	5	50	ST-21 complex
	39952	C0677		UK	2013	chicken	Poultry	4	7	10	4	42	51	1	583	ST-45 complex
	39961	C0686		UK	2013	chicken	Poultry	7	53	2	10	11	3	3	574	ST-574 complex
	39966	C0691		UK	2013	chicken	Poultry	7	17	5	2	10	3	6	353	ST-353 complex
	39976	C0706		UK	2013	chicken	Poultry	2	4	1	2	7	1	5	48	ST-48 complex
	39977	C0708		UK	2013	chicken	Poultry	2	4	1	2	7	1	5	48	ST-48 complex
	39986	C0718		UK	2013	chicken	Poultry	7	2	5	2	10	3	6	5	ST-353 complex
	39990	C0722		UK	2013	chicken	Poultry	24	2	2	2	10	3	3	5136	ST-464 complex
	39999	S0565		UK	2011	cattle	Ruminant	1	4	2	2	6	3	17	61	ST-61 complex
	40002	S0573		UK	2011	cattle	Ruminant	2	1	1	3	2	1	5	21	ST-21 complex
	40005	S0593		UK	2011	cattle	Ruminant	2	21	5	37	60	1	5	273	ST-206 complex
	40008	S0598		UK	2011	cattle	Ruminant	2	1	5	3	2	1	5	19	ST-21 complex
	40010	S0603		UK	2011	cattle	Ruminant	2	1	5	3	2	1	5	19	ST-21 complex
	40020	S0635		UK	2011	cattle	Ruminant	1	4	2	2	6	3	17	61	ST-61 complex
	40028	S0659		UK	2012	cattle	Ruminant	2	1	1	3	2	1	3	262	ST-21 complex
	40044	S0712		UK	2012	cattle	Ruminant	2	1	1	3	2	1	5	21	ST-21 complex
	40047	S0716		UK	2012	cattle	Ruminant	1	4	2	2	6	3	17	61	ST-61 complex
	40048	S0719		UK	2012	cattle	Ruminant	2	4	2	2	6	1	5	38	ST-48 complex
	40053	S0725		UK	2012	cattle	Ruminant	2	1	5	3	2	1	5	19	ST-21 complex
	40055	S0745		UK	2012	cattle	Ruminant	19	24	42	246	300	259	57	2217
	40057	S0747		UK	2012	cattle	Ruminant	2	1	1	3	2	1	5	21	ST-21 complex
	40058	S0748		UK	2012	cattle	Ruminant	19	24	23	20	26	16	15	58
	40059	S0749		UK	2012	cattle	Ruminant	10	1	59	19	10	5	7	933	ST-403 complex
	40064	S0755		UK	2012	cattle	Ruminant	2	1	5	3	2	1	5	19	ST-21 complex
	40069	S0810		UK	2012	cattle	Ruminant	7	21	5	62	4	61	44	436
	40070	S0811		UK	2012	cattle	Ruminant	1	4	2	2	6	3	17	61	ST-61 complex
	40075	S0819		UK	2012	cattle	Ruminant	1	2	3	4	5	9	3	42	ST-42 complex
	40168	S0875		UK	2013	sheep	Ruminant	2	1	5	3	2	1	5	19	ST-21 complex
	40169	S0876		UK	2013	sheep	Ruminant	2	1	5	3	2	1	5	19	ST-21 complex
	40187	S0902		UK	2013	sheep	Ruminant	2	1	1	3	2	1	3	262	ST-21 complex
	40192	S0911		UK	2013	sheep	Ruminant	1	4	2	2	6	3	17	61	ST-61 complex
	40194	S0913		UK	2013	sheep	Ruminant	1	4	2	2	6	3	17	61	ST-61 complex
	40203	S0924		UK	2013	sheep	Ruminant	1	4	2	2	6	3	17	61	ST-61 complex
	40205	S0926		UK	2013	sheep	Ruminant	1	4	2	2	6	3	17	61	ST-61 complex
	40210	S0933		UK	2013	sheep	Ruminant	2	4	2	2	6	1	5	38	ST-48 complex
	40221	S0951		UK	2013	sheep	Ruminant	1	1	59	2	10	5	7	934
	40226	S0957		UK	2013	sheep	Ruminant	2	1	1	3	2	1	3	262	ST-21 complex
	40239	S0972		UK	2013	sheep	Ruminant	2	1	1	3	2	1	5	21	ST-21 complex
	40244	S0978		UK	2013	sheep	Ruminant	2	1	1	560	2	1	5	7141	ST-21 complex
	40255	S0991		UK	2013	sheep	Ruminant	64	19	20	100	144	54	16	2743
	40429	B0217		UK	2013	cattle	Ruminant	1	1	59	2	10	5	7	934
	40440	B0232		UK	2013	cattle	Ruminant	19	24	23	20	26	16	15	58
	40444	B0236		UK	2013	cattle	Ruminant	1	2	3	4	5	9	3	42	ST-42 complex
	40455	B0251		UK	2014	cattle	Ruminant	1	2	3	4	5	9	3	42	ST-42 complex
	40456	B0252		UK	2014	cattle	Ruminant	2	1	5	3	2	1	5	19	ST-21 complex
	40462	B0266		UK	2014	cattle	Ruminant	2	1	1	3	2	1	5	21	ST-21 complex
	40463	C0561		UK	2013	chicken	Poultry	4	7	10	4	1	7	1	45	ST-45 complex
	40492	C0756		UK	2013	chicken	Poultry	4	7	10	4	1	7	1	45	ST-45 complex
	40494	C0758		UK	2013	chicken	Poultry	24	2	2	2	10	3	3	5136	ST-464 complex
	40495	C0759		UK	2013	chicken	Poultry	24	2	2	2	10	3	3	5136	ST-464 complex
	40589	S1013		UK	2013	sheep	Ruminant	2	1	5	3	2	1	5	19	ST-21 complex
	40600	S1030		UK	2013	sheep	Ruminant	2	4	1	2	7	1	5	48	ST-48 complex
	40602	S1032		UK	2014	sheep	Ruminant	1	4	2	2	6	3	17	61	ST-61 complex
	40606	S1036		UK	2014	sheep	Ruminant	2	21	5	37	2	1	5	206	ST-206 complex
	40607	S1037		UK	2014	sheep	Ruminant	1	4	2	2	6	3	17	61	ST-61 complex
	40609	S1039		UK	2014	sheep	Ruminant	2	1	1	3	2	1	5	21	ST-21 complex
	40909	B0001		UK	2014	cattle	Ruminant	2	1	5	3	2	1	5	19	ST-21 complex
	40911	B0003		UK	2014	cattle	Ruminant	2	1	5	3	2	1	5	19	ST-21 complex
	40915	B0007		UK	2014	cattle	Ruminant	1	4	2	2	6	3	17	61	ST-61 complex
	40918	B0010		UK	2014	cattle	Ruminant	2	21	5	2	60	1	5	2149	ST-206 complex
	40920	B0012		UK	2014	cattle	Ruminant	2	1	5	10	2	1	5	1359	ST-21 complex
	40921	B0013		UK	2014	cattle	Ruminant	2	4	2	2	6	1	5	38	ST-48 complex
	40927	B0019		UK	2014	cattle	Ruminant	10	1	59	19	10	5	7	933	ST-403 complex
	40928	B0020		UK	2014	cattle	Ruminant	1	4	2	2	6	3	17	61	ST-61 complex
	40940	B0281		UK	2014	cattle	Ruminant	1	4	2	2	6	3	17	61	ST-61 complex
	40946	B0287		UK	2014	cattle	Ruminant	7	21	5	62	4	61	44	436
	40947	B0288		UK	2014	cattle	Ruminant	9	2	4	62	4	5	6	257	ST-257 complex
	40950	B0294		UK	2014	cattle	Ruminant	1	4	2	2	6	3	17	61	ST-61 complex
	40954	B0298		UK	2014	cattle	Ruminant	1	4	2	2	6	3	17	61	ST-61 complex
	40955	B0299		UK	2014	cattle	Ruminant	10	1	59	19	10	5	7	933	ST-403 complex
	40963	B0307		UK	2014	cattle	Ruminant	2	1	5	3	2	1	5	19	ST-21 complex
	40965	B0309		UK	2014	cattle	Ruminant	1	2	3	4	5	9	3	42	ST-42 complex
	40973	B0322		UK	2014	cattle	Ruminant	1	2	3	4	5	9	3	42	ST-42 complex
	40998	B0352		UK	2014	cattle	Ruminant	2	1	1	3	2	1	5	21	ST-21 complex
	40999	B0353		UK	2014	cattle	Ruminant	19	24	23	20	26	16	15	58
	41000	B0354		UK	2014	cattle	Ruminant	19	24	23	20	26	16	15	58
	41001	B0355		UK	2014	cattle	Ruminant	2	1	1	3	2	1	5	21	ST-21 complex
	41002	B0356		UK	2014	cattle	Ruminant	2	1	5	3	2	1	5	19	ST-21 complex
	41007	B0362		UK	2014	cattle	Ruminant	2	1	5	3	2	1	5	19	ST-21 complex
	41020	B0379		UK	2014	cattle	Ruminant	7	21	5	62	4	61	44	436
	41028	C0850		UK	2014	chicken	Poultry	9	2	4	62	4	5	6	257	ST-257 complex
	41032	C0854		UK	2014	chicken	Poultry	24	2	2	2	10	3	3	5136	ST-464 complex
	41048	C0874		UK	2014	chicken	Poultry	7	17	2	15	23	3	12	51	ST-443 complex
	41084	C0915		UK	2014	chicken	Poultry	6	4	5	2	2	1	5	122	ST-206 complex
	41101	C0933		UK	2014	chicken	Poultry	9	17	52	10	10	3	1	881
	41111	C0943		UK	2014	chicken	Poultry	1	2	42	4	3	40	3	447	ST-42 complex
	41117	C0949		UK	2014	chicken	Poultry	4	7	10	4	1	7	1	45	ST-45 complex
	41176	S0839		UK	2014	sheep	Ruminant	2	1	5	3	2	1	5	19	ST-21 complex
	41183	S0846		UK	2014	sheep	Ruminant	1	2	3	4	5	9	3	42	ST-42 complex
	41198	S0861		UK	2014	sheep	Ruminant	1	4	2	2	6	3	17	61	ST-61 complex
	41204	S0866		UK	2014	sheep	Ruminant	2	1	1	3	2	1	5	21	ST-21 complex
	41205	S0867		UK	2014	sheep	Ruminant	1	4	2	2	6	3	17	61	ST-61 complex
	41206	S0868		UK	2014	sheep	Ruminant	9	2	4	62	4	5	6	257	ST-257 complex
	41212	S1064		UK	2014	sheep	Ruminant	2	1	1	3	2	1	3	262	ST-21 complex
	41213	S1065		UK	2014	sheep	Ruminant	2	1	1	3	2	1	3	262	ST-21 complex
	41232	S1091		UK	2014	sheep	Ruminant	2	1	5	3	2	1	5	19	ST-21 complex
	41242	S1106		UK	2014	sheep	Ruminant	1	4	2	2	6	3	17	61	ST-61 complex
	41266	S1134		UK	2014	sheep	Ruminant	2	1	5	3	2	1	5	19	ST-21 complex
	41535	B0392		UK	2014	cattle	Ruminant	4	7	10	4	42	7	1	137	ST-45 complex
	41538	B0397		UK	2014	cattle	Ruminant	2	4	2	2	6	1	5	38	ST-48 complex
	41547	B0410		UK	2014	cattle	Ruminant	1	2	3	4	5	9	3	42	ST-42 complex
	41549	B0412		UK	2014	cattle	Ruminant	1	4	2	2	6	3	17	61	ST-61 complex
	41558	B0425		UK	2014	cattle	Ruminant	1	2	3	4	5	9	3	42	ST-42 complex
	41560	B0427		UK	2014	cattle	Ruminant	2	1	5	3	2	1	5	19	ST-21 complex
	41562	B0432		UK	2014	cattle	Ruminant	1	2	3	4	5	9	3	42	ST-42 complex
	41565	B0438		UK	2014	cattle	Ruminant	2	1	1	3	2	1	5	21	ST-21 complex
	41568	B0447		UK	2014	cattle	Ruminant	1	4	2	2	6	3	17	61	ST-61 complex
	41572	B0453		UK	2014	cattle	Ruminant	1	3	6	4	3	3	3	22	ST-22 complex
	41585	B0469		UK	2014	cattle	Ruminant	2	1	5	3	2	1	5	19	ST-21 complex
	41591	B0482		UK	2014	cattle	Ruminant	2	1	1	3	2	1	3	262	ST-21 complex
	41592	B0483		UK	2014	cattle	Ruminant	1	2	3	4	5	9	3	42	ST-42 complex
	41594	B0486		UK	2014	cattle	Ruminant	2	1	1	3	2	1	5	21	ST-21 complex
	41606	C0484		UK	2013	chicken	Poultry	9	2	4	62	4	133	6	990	ST-257 complex
	41638	C1000		UK	2014	chicken	Poultry	6	4	5	2	2	1	5	122	ST-206 complex
	41640	C1002		UK	2014	chicken	Poultry	2	1	12	3	2	1	5	50	ST-21 complex
	41654	C1023		UK	2014	chicken	Poultry	2	4	1	2	7	1	5	48	ST-48 complex
	41663	C1035		UK	2014	chicken	Poultry	1	2	42	4	3	40	3	447	ST-42 complex
	41688	C1065		UK	2014	chicken	Poultry	2	4	2	4	19	3	6	658	ST-658 complex
	41694	C1071		UK	2014	chicken	Poultry	9	2	4	62	4	5	6	257	ST-257 complex
	41697	C1079		UK	2014	chicken	Poultry	2	1	5	3	2	1	5	19	ST-21 complex
	41699	C1081		UK	2014	chicken	Poultry	2	4	1	2	7	1	5	48	ST-48 complex
	41707	C1091		UK	2014	chicken	Poultry	7	28	29	64	238	3	35	7735
	41712	C1096		UK	2014	chicken	Poultry	24	2	2	2	10	3	3	5136	ST-464 complex
	41734	C1120		UK	2014	chicken	Poultry	8	10	2	2	11	12	6	354	ST-354 complex
	41757	C1164		UK	2014	chicken	Poultry	4	7	10	4	42	51	1	583	ST-45 complex
	41760	C1168		UK	2014	chicken	Poultry	2	1	12	3	2	1	5	50	ST-21 complex
	41809	S1148		UK	2014	sheep	Ruminant	1	4	2	2	6	1	17	432	ST-61 complex
	41812	S1151		UK	2014	sheep	Ruminant	1	4	2	2	6	3	17	61	ST-61 complex
	41815	S1154		UK	2014	sheep	Ruminant	1	4	2	2	6	3	17	61	ST-61 complex
	41818	S1166		UK	2014	sheep	Ruminant	2	21	5	37	2	1	5	206	ST-206 complex
	41827	S1176		UK	2014	sheep	Ruminant	2	1	12	3	2	1	5	50	ST-21 complex
	41842	S1200		UK	2014	sheep	Ruminant	2	21	5	2	60	1	5	2149	ST-206 complex
	41848	S1206		UK	2014	sheep	Ruminant	10	27	43	19	6	18	7	270	ST-403 complex
	41851	S1209		UK	2014	sheep	Ruminant	1	4	2	2	6	3	17	61	ST-61 complex
	41858	S1216		UK	2014	sheep	Ruminant	2	1	1	3	2	1	5	21	ST-21 complex
	41866	S1224		UK	2014	sheep	Ruminant	1	4	2	2	6	3	17	61	ST-61 complex
	41867	S1225		UK	2014	sheep	Ruminant	1	4	2	2	6	3	17	61	ST-61 complex
	42208	C1211		UK	2014	chicken	Poultry	2	1	12	3	2	1	5	50	ST-21 complex
	42224	C1235		UK	2014	chicken	Poultry	9	2	4	62	4	5	12	2030	ST-257 complex
	42272	C1325		UK	2015	chicken	Poultry	2	4	1	2	7	1	5	48	ST-48 complex
	42277	C1334		UK	2015	chicken	Poultry	2	1	12	3	2	1	5	50	ST-21 complex
	42306	C1379		UK	2015	chicken	Poultry	2	1	5	3	2	1	5	19	ST-21 complex
	42315	C1388		UK	2015	chicken	Poultry	9	2	4	62	4	5	6	257	ST-257 complex
	42322	C1396		UK	2015	chicken	Poultry	9	2	4	62	4	5	6	257	ST-257 complex
	42327	C1401		UK	2015	chicken	Poultry	9	2	4	62	4	5	6	257	ST-257 complex
	42329	C1403		UK	2015	chicken	Poultry	4	7	10	4	1	7	1	45	ST-45 complex
	42355	C1431		UK	2015	chicken	Poultry	2	1	12	3	2	1	5	50	ST-21 complex
	42360	C1438		UK	2015	chicken	Poultry	2	4	1	2	7	1	5	48	ST-48 complex
	42370	C1448		UK	2015	chicken	Poultry	2	1	21	3	2	1	5	53	ST-21 complex
	42375	C1453		UK	2015	chicken	Poultry	76	22	72	98	116	518	16	7890
	42384	C1463		UK	2015	chicken	Poultry	2	4	1	2	7	1	5	48	ST-48 complex
	42394	C1473		UK	2015	chicken	Poultry	2	1	12	3	2	1	5	50	ST-21 complex
	42395	C1474		UK	2015	chicken	Poultry	9	2	4	62	4	5	12	2030	ST-257 complex
	42404	C1483		UK	2015	chicken	Poultry	4	7	10	4	42	51	1	583	ST-45 complex
	42415	C1494		UK	2015	chicken	Poultry	9	2	4	62	4	5	12	2030	ST-257 complex
	42449	C1528		UK	2015	chicken	Poultry	2	4	1	2	7	1	5	48	ST-48 complex
	42456	C1535		UK	2015	chicken	Poultry	2	10	2	4	19	3	6	1044	ST-658 complex
	42464	C1543		UK	2015	chicken	Poultry	4	7	10	4	1	7	1	45	ST-45 complex
	42468	C1547		UK	2015	chicken	Poultry	9	2	4	62	4	5	12	2030	ST-257 complex
	42470	C1549		UK	2015	chicken	Poultry	2	1	12	3	2	1	5	50	ST-21 complex
	42473	C1552		UK	2015	chicken	Poultry	2	1	12	3	2	1	5	50	ST-21 complex
	42532	W0004		UK	2015	wild bird	Wild bird	26	2	9	51	8	46	21	682	ST-682 complex
	42534	W0007		UK	2015	wild bird	Wild bird	17	5	8	5	8	2	4	563	ST-177 complex
	42535	W0010		UK	2015	wild bird	Wild bird	99	127	91	508	184	148	109	6550
	42536	W0011		UK	2015	wild bird	Wild bird	10	2	107	137	120	76	1	1080
	42540	W0017		UK	2015	wild bird	Wild bird	35	43	9	5	121	46	21	683
	42542	W0019		UK	2015	wild bird	Wild bird	4	7	10	4	1	7	1	45	ST-45 complex
	42615	S0333	ERR193089; SC_RUN_8337_4#63	UK	2011	cattle	Ruminant	1	2	3	4	5	9	3	42	ST-42 complex
	42628	C0352	ERR193102; SC_RUN_8337_4#76	UK	2011	chicken	Poultry	9	2	4	62	4	5	6	257	ST-257 complex
	42634	C0358	ERR193108; SC_RUN_8337_4#82	UK	2011	chicken	Poultry	1	4	2	2	6	3	17	61	ST-61 complex
	42638	C0362	ERR193112; SC_RUN_8337_4#86	UK	2011	chicken	Poultry	6	4	5	2	2	1	5	122	ST-206 complex
	42639	C0363	ERR193113; SC_RUN_8337_4#87	UK	2011	chicken	Poultry	24	2	2	2	10	3	1	464	ST-464 complex
	42841	S0330	ERR196383; SC_RUN_8346_3#1	UK	2011	cattle	Ruminant	1	4	2	2	6	3	17	61	ST-61 complex
	42843	S0336	ERR196385; SC_RUN_8346_3#3	UK	2011	cattle	Ruminant	2	4	5	2	2	1	5	227	ST-206 complex
	42844	S0339	ERR196386; SC_RUN_8346_3#4	UK	2011	cattle	Ruminant	2	1	5	3	2	1	5	19	ST-21 complex
	42846	S0341	ERR196388; SC_RUN_8346_3#6	UK	2011	cattle	Ruminant	9	2	4	62	4	5	6	257	ST-257 complex
	42849	S0344	ERR196391; SC_RUN_8346_3#9	UK	2011	cattle	Ruminant	1	2	3	4	5	9	3	42	ST-42 complex
	42856	S0364	ERR196398; SC_RUN_8346_3#16	UK	2011	cattle	Ruminant	1	4	2	2	6	3	17	61	ST-61 complex
	42858	S0373	ERR196400; SC_RUN_8346_3#18	UK	2011	cattle	Ruminant	1	2	3	4	5	9	3	42	ST-42 complex
	42859	S0387	ERR196401; SC_RUN_8346_3#19	UK	2011	cattle	Ruminant	2	4	1	2	7	1	5	48	ST-48 complex
	42870	S0429	ERR196412; SC_RUN_8346_3#30	UK	2011	cattle	Ruminant	104	7	10	4	1	7	1	1326	ST-45 complex
	42877	S0437	ERR196419; SC_RUN_8346_3#37	UK	2011	cattle	Ruminant	2	1	5	3	2	1	5	19	ST-21 complex
	42882	S0447	ERR196424; SC_RUN_8346_3#42	UK	2011	cattle	Ruminant	2	21	5	37	2	1	5	206	ST-206 complex
	42884	S0450	ERR196426; SC_RUN_8346_3#44	UK	2011	cattle	Ruminant	2	21	5	2	60	1	5	2149	ST-206 complex
	42885	S0451	ERR196427; SC_RUN_8346_3#45	UK	2011	cattle	Ruminant	1	2	3	4	5	9	3	42	ST-42 complex
	42890	S0459	ERR196432; SC_RUN_8346_3#50	UK	2011	sheep	Ruminant	2	1	1	3	2	1	5	21	ST-21 complex
	42892	S0464	ERR196434; SC_RUN_8346_3#52	UK	2011	sheep	Ruminant	2	1	21	3	2	1	5	53	ST-21 complex
	42898	S0474	ERR196440; SC_RUN_8346_3#58	UK	2011	cattle	Ruminant	1	4	2	2	6	3	17	61	ST-61 complex
	42900	S0476	ERR196442; SC_RUN_8346_3#60	UK	2011	cattle	Ruminant	1	2	3	4	5	9	3	42	ST-42 complex
	42901	S0479	ERR196443; SC_RUN_8346_3#61	UK	2011	cattle	Ruminant	1	4	2	2	6	3	17	61	ST-61 complex
	42902	S0480	ERR196444; SC_RUN_8346_3#62	UK	2011	cattle	Ruminant	1	4	2	2	6	3	17	61	ST-61 complex
	42911	S0493	ERR196453; SC_RUN_8346_3#71	UK	2011	sheep	Ruminant	2	4	1	2	7	1	5	48	ST-48 complex
	42912	S0494	ERR196454; SC_RUN_8346_3#72	UK	2011	sheep	Ruminant	2	1	1	3	2	1	5	21	ST-21 complex
	42913	S0496	ERR196455; SC_RUN_8346_3#73	UK	2011	cattle	Ruminant	2	1	1	3	2	1	3	262	ST-21 complex
	42917	S0505	ERR196459; SC_RUN_8346_3#77	UK	2011	cattle	Ruminant	1	4	2	2	6	3	17	61	ST-61 complex
	42918	S0506	ERR196460; SC_RUN_8346_3#78	UK	2011	cattle	Ruminant	2	4	1	2	7	1	5	48	ST-48 complex
	42923	S0517	ERR196465; SC_RUN_8346_3#83	UK	2011	sheep	Ruminant	1	4	2	2	6	3	17	61	ST-61 complex
	42925	S0521	ERR196467; SC_RUN_8346_3#85	UK	2011	sheep	Ruminant	1	4	2	2	6	3	17	61	ST-61 complex
	42933	S0532	ERR196475; SC_RUN_8346_3#93	UK	2011	cattle	Ruminant	1	4	2	2	6	3	17	61	ST-61 complex
	43336	C0258	ERR211175; SC_RUN_8489_3#16	UK	2011	chicken	Poultry	8	1	6	3	2	1	12	2135	ST-21 complex
	43338	C0260	ERR211177; SC_RUN_8489_3#18	UK	2011	chicken	Poultry	2	1	1	3	2	1	5	21	ST-21 complex
	43350	C0272	ERR211189; SC_RUN_8489_3#30	UK	2011	chicken	Poultry	7	53	2	10	11	3	3	574	ST-574 complex
	43369	C0291	ERR211208; SC_RUN_8489_3#49	UK	2011	chicken	Poultry	2	1	12	3	2	1	5	50	ST-21 complex
	43379	C0301	ERR211218; SC_RUN_8489_3#59	UK	2011	chicken	Poultry	2	421	4	64	332	7	23	5717	ST-1034 complex
	43405	C0327	ERR211244; SC_RUN_8489_3#85	UK	2011	chicken	Poultry	9	2	4	62	4	5	6	257	ST-257 complex
	43438	C0398	ERR211277; SC_RUN_8489_6#22	UK	2012	chicken	Poultry	2	4	1	2	7	1	5	48	ST-48 complex
	43454	C0422	ERR211293; SC_RUN_8489_6#38	UK	2012	chicken	Poultry	9	17	5	10	350	3	3	2274
	43458	C0426	ERR211297; SC_RUN_8489_6#42	UK	2012	chicken	Poultry	2	1	1	3	2	1	5	21	ST-21 complex
	43475	C0449	ERR211314; SC_RUN_8489_6#59	UK	2012	chicken	Poultry	84	106	29	28	136	1	35	945	ST-1287 complex
	43486	S0534	ERR211325; SC_RUN_8489_6#70	UK	2011	cattle	Ruminant	2	1	5	3	2	1	5	19	ST-21 complex
	43491	S0545	ERR211330; SC_RUN_8489_6#75	UK	2011	sheep	Ruminant	9	25	2	10	22	3	6	52	ST-52 complex
	43507	S0614	ERR211346; SC_RUN_8489_6#91	UK	2011	sheep	Ruminant	2	1	1	3	2	1	5	21	ST-21 complex
	43514	S0622	ERR211073; SC_RUN_8489_2#9	UK	2011	sheep	Ruminant	2	1	5	3	2	1	5	19	ST-21 complex
	43519	S0627	ERR211078; SC_RUN_8489_2#14	UK	2011	sheep	Ruminant	2	21	5	37	2	1	5	206	ST-206 complex
	43527	S0665	ERR211086; SC_RUN_8489_2#22	UK	2012	sheep	Ruminant	10	27	43	19	6	18	7	270	ST-403 complex
	43540	S0697	ERR211099; SC_RUN_8489_2#35	UK	2012	sheep	Ruminant	1	2	42	4	3	40	3	447	ST-42 complex
	43542	S0702	ERR211101; SC_RUN_8489_2#37	UK	2012	sheep	Ruminant	1	4	2	2	6	3	17	61	ST-61 complex
	43543	S0703	ERR211102; SC_RUN_8489_2#38	UK	2012	sheep	Ruminant	2	1	21	3	2	1	5	53	ST-21 complex
	43546	S0706	ERR211105; SC_RUN_8489_2#41	UK	2012	sheep	Ruminant	2	1	1	3	2	1	5	21	ST-21 complex
	43555	S0735	ERR211114; SC_RUN_8489_2#50	UK	2012	sheep	Ruminant	2	1	5	3	2	1	5	19	ST-21 complex
	43864	ACP829	RL16001979	UK	2016	chicken	Poultry	7	17	2	15	23	3	12	51	ST-443 complex
	44155	FS101087_LDI4904	998	UK	2000	rabbit	Other animal	10	81	50	99	120	76	52	677	ST-677 complex
	45946	BCW_3784		USA	2014	wild bird	Wild bird	47	675	581	757	928	727	590	9267
	45953	BCW_3785		USA	2014	wild bird	Wild bird	47	676	582	758	928	727	590	9268
	45954	BCW_3788		USA	2014	wild bird	Wild bird	47	676	582	758	928	728	590	9269
	45965	BCW_3789		USA	2014	wild bird	Wild bird	47	676	582	758	928	728	590	9269
	45972	6675	Uoh_6675	Finland	2012	chicken	Poultry	48	7	10	4	1	7	1	11	ST-45 complex
	45977	6970	Uoh_6970	Finland	2012	chicken	Poultry	48	7	10	4	1	7	1	11	ST-45 complex
	45981	1995	Uoh_1995	Finland	2012	chicken	Poultry	4	7	10	4	1	7	1	45	ST-45 complex
	45991	6236	Uoh_6236	Finland	2012	chicken	Poultry	4	7	10	4	1	7	1	45	ST-45 complex
	46000	6497	Uoh_6497	Finland	2012	chicken	Poultry	4	7	10	4	1	7	1	45	ST-45 complex
	46062	5898	Uoh_5898	Finland	2012	chicken	Poultry	4	7	40	4	42	51	1	267	ST-283 complex
	46110	49-8S		Finland	2004	other animal	Other animal	4	7	10	4	1	7	1	45	ST-45 complex
	46111	49-9S		Finland	2004	other animal	Other animal	4	7	10	4	1	7	1	45	ST-45 complex
	46112	LS37125S		Finland	2004	other animal	Other animal	4	7	10	4	1	7	1	45	ST-45 complex
	46113	49-1S		Finland	2004	other animal	Other animal	4	7	10	4	1	7	1	45	ST-45 complex
	46114	49-15S		Finland	2004	other animal	Other animal	4	7	10	4	1	7	1	45	ST-45 complex
	46116	4384-04		Finland	2004	other animal	Other animal	8	7	4	4	125	7	1	1003	ST-45 complex
	46117	4385-04		Finland	2004	other animal	Other animal	8	7	4	4	125	7	1	1003	ST-45 complex
	46118	24/h/11		Finland	2011	goose	Wild bird	4	7	10	4	1	7	1	45	ST-45 complex
	46119	38/h/11		Finland	2011	goose	Wild bird	4	7	10	4	1	7	1	45	ST-45 complex
	46120	37/H/11		Finland	2011	goose	Wild bird	4	7	10	4	1	7	1	45	ST-45 complex
	46121	KAI45/12		Finland	2012	goose	Wild bird	4	7	10	4	1	7	1	45	ST-45 complex
	46122	KAI44/12		Finland	2012	goose	Wild bird	4	7	10	4	1	7	1	45	ST-45 complex
	46123	TOK35/12		Finland	2012	goose	Wild bird	4	7	10	4	1	7	1	45	ST-45 complex
	46130	2015TE18180		Italy	2015	chicken	Poultry	4	7	10	4	1	7	1	45	ST-45 complex
	46552	C1-5523		Japan	2010	wild bird	Wild bird	64	33	78	18	585	86	16	5523
	46553	C2-5524		Japan	2010	wild bird	Wild bird	18	33	22	326	1	109	60	5524
	46554	C10-448		Japan	2010	wild bird	Wild bird	61	70	22	18	2	74	47	448
	46555	C12-5524		Japan	2010	wild bird	Wild bird	18	33	22	326	1	109	60	5524
	46556	P3-2209		Japan	2010	wild bird	Wild bird	1	6	29	176	40	32	3	2209	ST-179 complex
	46557	P5-2209		Japan	2010	wild bird	Wild bird	1	6	29	176	40	32	3	2209	ST-179 complex
	47351	APHAP5		UK		chicken	Poultry	9	2	4	62	4	5	6	257	ST-257 complex
	47422	N51684		USA	2013	chicken	Poultry	7	112	5	2	741	67	6	7729	ST-353 complex
	47439	N9016		USA	2006	chicken	Poultry	2	4	1	2	7	1	5	48	ST-48 complex
	47472	APHAP12		UK		chicken	Poultry	9	2	4	62	4	5	6	257	ST-257 complex
	47479	APHAP19		UK		chicken	Poultry	9	2	4	62	4	5	12	2030	ST-257 complex
	47483	APHAP23		UK		chicken	Poultry	2	1	5	3	2	1	5	19	ST-21 complex
	47514	APHAP47		UK		chicken	Poultry	24	2	2	2	10	3	3	5136	ST-464 complex
	47528	APHAP66		UK		chicken	Poultry	8		2	2	11	12	6
	47596	APHAP124		UK		chicken	Poultry	8	2	4	62	4	5	6	2254	ST-257 complex
	47609	APHAP137		UK		chicken	Poultry	6	4	5	2	2	1	5	122	ST-206 complex
	47620	APHAP148		UK		chicken	Poultry	7	2	5	2	10	3	6	5	ST-353 complex
	47633	APHAP161		UK		chicken	Poultry	37	52	57	26	107	29	23	991	ST-692 complex
	47649	APHAP177		UK		chicken	Poultry	2	1	21	3	2	1	5	53	ST-21 complex
	47660	ACP81	RL16000431	UK	2016	chicken	Poultry	24	2	2	2	10	3	3	5136	ST-464 complex
	47668	ACP521	RL16001220	UK	2016	chicken	Poultry	24	2	2	2	10	3	3	5136	ST-464 complex
	47811	ACP242	RL16000717	UK	2016	chicken	Poultry	2	1	5	3	2	1	5	19	ST-21 complex
	47828	ACP172	RL16000601	UK	2016	chicken	Poultry	9	2	4	62	4	5	12	2030	ST-257 complex
	47851	ACP1089	RL16002578	UK	2016	chicken	Poultry	2	1	12	3	2	1	5	50	ST-21 complex
	47874	ACP1171	RL16002832	UK	2016	chicken	Poultry	24	2	2	2	10	3	3	5136	ST-464 complex
	47884	ACP41	RL16000391	UK	2016	chicken	Poultry	8	10	2	2	11	12	6	354	ST-354 complex
	47932	ACP688	RL16001654	UK	2016	chicken	Poultry	7	53	2	10	11	3	3	574	ST-574 complex
	47983	ACP1105	RL16002686	UK	2016	chicken	Poultry	7	2	5	2	10	3	404	6759	ST-353 complex
	47994	5288-04		Finland	2004	chicken	Poultry	4	7	10	4	1	7	1	45	ST-45 complex
	48026	2176-08		Finland	2008	chicken	Poultry	48	7	10	4	1	7	1	11	ST-45 complex
	48442	W0090		UK	2015	wild bird	Wild bird	457	172	21	49	349	224	51	8555
	48443	W0093		UK	2015	wild bird	Wild bird	2	59	4	48	131	24	57	2349
	48444	W0100		UK	2015	wild bird	Wild bird	4	7	10	4	42	51	1	583	ST-45 complex
	48446	W0104		UK	2015	wild bird	Wild bird	64	22	22	100	134	160	16	8510
	48447	W0114		UK	2015	wild bird	Wild bird	4	7	10	4	1	7	1	45	ST-45 complex
	48448	W0126		UK	2015	wild bird	Wild bird	18	100	82	24	138	116	63	951
	48450	W0140		UK	2015	wild bird	Wild bird	258	630	497	713	753	615	131	8561
	48452	W0129		UK	2015	wild bird	Wild bird	4	7	41	4	42	7	1	230	ST-45 complex
	48453	W0149		UK	2015	wild bird	Wild bird	18	81	111	143	134	153	16	1309
	48454	W0202		UK	2015	wild bird	Wild bird	227	632	253	338	424	337	250	8562
	48455	W0157		UK	2015	wild bird	Wild bird	7	172	21	49	125	224	1	7435
	48456	W0171		UK	2015	wild bird	Wild bird	61	70	22	18	2	74	47	448
	48460	W0181		UK	2015	wild bird	Wild bird	84	141	29	28	526	465	90	5271	ST-1287 complex
	48462	W0183		UK	2015	wild bird	Wild bird	84	141	29	28	526	465	90	5271	ST-1287 complex
	50045	BCW_6871		USA	2014	wild bird	Wild bird	64	70	77	98	123	229	16	2655
	50046	BCW_6460		USA	2014	wild bird	Wild bird	250	677	31	18	134	531	60	9272
	50048	BCW_4323		USA	2014	wild bird	Wild bird	76	22	165	98	146	729	16	9274
	50049	BCW_4335		USA	2014	wild bird	Wild bird	76	22	165	98	146	729	16	9274
	50050	BCW_4317		USA	2014	wild bird	Wild bird	76	22	165	98	146	729	16	9274
	50051	BCW_4326		USA	2014	wild bird	Wild bird	76	22	165	98	146	729	16	9274
	50053	BCW_4216		USA	2014	wild bird	Wild bird	4	22	22	189	134	101	16	8819
	50054	BCW_4219		USA	2014	wild bird	Wild bird	4	22	22	189	134	101	16	8819
	50055	BCW_4226		USA	2014	wild bird	Wild bird	64	22	20	189	134	101	16	8821
	50057	BCW_6456		USA	2014	wild bird	Wild bird	18	70	22	104	139	175	16	8823
	50058	BCW_6465		USA	2014	wild bird	Wild bird	18	22	20	104	123	175	6	5475
	50059	BCW_6467		USA	2014	wild bird	Wild bird	64	99	22	104	931	108	16	9278
	50060	BCW_6873		USA	2014	wild bird	Wild bird	18	22	22	97	115	175	47	1224
	50061	BCW_6874		USA	2014	wild bird	Wild bird	18	22	22	97	115	175	47	1224
	50062	BCW_6876		USA	2014	wild bird	Wild bird	47	676	581	757	928	727	591	9279
	50066	BCW_3781		USA	2014	wild bird	Wild bird	76	33	78	104	43	109	31	997
	50067	BCW_3786		USA	2014	wild bird	Wild bird	61	70	22	18	2	74	47	448
	50069	BCW_3790		USA	2014	wild bird	Wild bird	61	70	22	18	2	74	47	448
	50070	BCW_3792		USA	2014	wild bird	Wild bird	61	70	22	18	2	74	47	448
	50071	BCW_3794		USA	2014	wild bird	Wild bird	485	2	583	104	43	350	31	9281
	50072	BCW_3798		USA	2014	wild bird	Wild bird	15	22	78	18	205	86	188	3322
	50073	BCW_3799		USA	2014	wild bird	Wild bird	18	22	164	97	115	86	47	5473
	50074	BCW_3800		USA	2014	wild bird	Wild bird	1	33	584	104	43	109	31	9282
	50075	BCW_3802		USA	2014	wild bird	Wild bird	1	33	584	104	43	109	31	9282
	50076	BCW_3805		USA	2014	wild bird	Wild bird	61	70	22	18	2	74	47	448
	50078	BCW_4220		USA	2014	wild bird	Wild bird	61	70	22	18	2	74	47	448
	50079	BCW_4222		USA	2014	wild bird	Wild bird	61	70	22	18	2	74	47	448
	50080	BCW_4223		USA	2014	wild bird	Wild bird	76	105	284	104	43	285	31	4467
	50082	BCW_4228		USA	2014	wild bird	Wild bird	61	70	22	18	2	74	47	448
	50083	BCW_4229		USA	2014	wild bird	Wild bird	61	70	22	18	2	74	47	448
	50084	BCW_4231		USA	2014	wild bird	Wild bird	1	33	584	104	43	109	31	9282
	50085	BCW_4321		USA	2014	wild bird	Wild bird	18	22	22	97	115	175	47	1224
	50086	BCW_4322		USA	2014	wild bird	Wild bird	76	33	22	104	43	109	31	1540	ST-1275 complex
	50087	BCW_4332		USA	2014	wild bird	Wild bird	18	2	22	104	1	101	31	8825
	50088	BCW_4333		USA	2014	wild bird	Wild bird	76	33	22	104	43	109	31	1540	ST-1275 complex
	50089	BCW_4337		USA	2014	wild bird	Wild bird	76	33	22	104	43	109	31	1540	ST-1275 complex
	50090	BCW_4338		USA	2014	wild bird	Wild bird	76	33	22	104	43	109	31	1540	ST-1275 complex
	50091	BCW_6454		USA	2014	wild bird	Wild bird	61	70	22	18	2	74	47	448
	50092	BCW_6457		USA	2014	wild bird	Wild bird	18	2	263	104	43	398	31	4209
	50093	BCW_6458		USA	2014	wild bird	Wild bird	18	22	164	97	115	86	47	5473
	50094	BCW_6459		USA	2014	wild bird	Wild bird	27	33	22	104	43	109	31	6307	ST-1275 complex
	50095	BCW_6463		USA	2014	wild bird	Wild bird	18	22	22	97	115	175	47	1224
	50096	BCW_6464		USA	2014	wild bird	Wild bird	27	33	22	104	43	109	31	6307	ST-1275 complex
	50097	BCW_6877		USA	2014	wild bird	Wild bird	76	33	78	104	43	109	31	997
	50364	APHAC2		UK		chicken	Poultry	9	2	4	62	4	5	6	257	ST-257 complex
	50371	APHAC9		UK		chicken	Poultry	9	2	4	62	4	5	6	257	ST-257 complex
	50375	APHAC13		UK		chicken	Poultry	2	75	4	48	141	34	1	814	ST-661 complex
	50376	APHAC14		UK		chicken	Poultry	7	17	2	15	23	3	12	51	ST-443 complex
	50400	APHAC52		UK		chicken	Poultry	8	10	2	2	11	12	6	354	ST-354 complex
	50408	APHAC60		UK		chicken	Poultry	24	2	2	2	10	3	1	464	ST-464 complex
	50448	APHAC100		UK		chicken	Poultry	2	1	21	3	2	1	5	53	ST-21 complex
	50457	APHAC110		UK		chicken	Poultry	9	2	4	62	4	5	6	257	ST-257 complex
	50640	ACP152	RL16000581	UK	2016	chicken	Poultry	9	17	5	10	350	3	3	2274
	50656	ACP755	RL16001835	UK	2016	chicken	Poultry	27	22	22	104	115	86	31	8368
	50675	ACP487	RL16001105	UK	2016	chicken	Poultry	4	7	10	4	42	51	1	583	ST-45 complex
	50683	ACP1192	RL16002852	UK	2016	chicken	Poultry	2	4	1	2	7	1	5	48	ST-48 complex
	50697	ACP527	RL16001226	UK	2016	chicken	Poultry	24	2	2	2	10	3	3	5136	ST-464 complex
	50705	ACP643	RL16001581	UK	2016	chicken	Poultry	7	28	4	28	17	34	12	573	ST-573 complex
	50710	ACP481	RL16001098	UK	2016	chicken	Poultry	9	17	52	10	10	3	1	881
	50711	ACP484	RL16001102	UK	2016	chicken	Poultry	2	61	4	64	332	7	23	2314	ST-1034 complex
	50714	ACP719	RL16001733	UK	2016	chicken	Poultry	2	1	12	3	2	1	5	50	ST-21 complex
	50716	ACP100	RL16000529	UK	2016	chicken	Poultry	7	28	4	28	17	12	12	8210	ST-573 complex
	50718	ACP102	RL16000531	UK	2016	chicken	Poultry	4	7	10	4	1	7	1	45	ST-45 complex
	50725	ACP115	RL16000544	UK	2016	chicken	Poultry	8	10	2	2	11	12	6	354	ST-354 complex
	50734	ACP145	RL16000574	UK	2016	chicken	Poultry	4	7	10	4	1	7	1	45	ST-45 complex
	50738	ACP153	RL16000582	UK	2016	chicken	Poultry	24	2	2	2	10	3	3	5136	ST-464 complex
	50753	ACP404	RL16001029	UK	2016	chicken	Poultry	37	28	120	28	127	3	23	1257
	50754	ACP405	RL16001030	UK	2016	chicken	Poultry	7	28	4	28	17	34	12	573	ST-573 complex
	50775	ACP736	RL16001747	UK	2016	chicken	Poultry	2	4	1	2	7	1	5	48	ST-48 complex
	50790	ACP497	RL16001196	UK	2016	chicken	Poultry	7	28	4	28	17	34	12	573	ST-573 complex
	50793	ACP501	RL16001200	UK	2016	chicken	Poultry	24	2	2	2	10	3	3	5136	ST-464 complex
	50795	ACP503	RL16001202	UK	2016	chicken	Poultry	4	7	10	4	42	7	1	137	ST-45 complex
	50803	ACP63	RL16000413	UK	2016	chicken	Poultry	9	2	4	62	4	5	6	257	ST-257 complex
	50824	ACP653	RL16001621	UK	2016	chicken	Poultry	9	2	4	62	4	5	12	2030	ST-257 complex
	50846	ACP128	RL16000557	UK	2016	chicken	Poultry	8	10	2	2	11	12	6	354	ST-354 complex
	50851	ACP149	RL16000578	UK	2016	chicken	Poultry	7	71	2	62	11	12	6	1489	ST-354 complex
	50874	ACP437	RL16001062	UK	2016	chicken	Poultry	2	28	29	64	238	3	35	2211
	50879	ACP456	RL16001075	UK	2016	chicken	Poultry	24	2	2	2	10	3	3	5136	ST-464 complex
	50881	ACP461	RL16001080	UK	2016	chicken	Poultry	4	7	10	4	1	7	1	45	ST-45 complex
	50886	ACP466	RL16001086	UK	2016	chicken	Poultry	2	1	12	3	2	1	5	50	ST-21 complex
	50893	ACP13	RL16000363	UK	2016	chicken	Poultry	8	2	4	62	4	5	6	2254	ST-257 complex
	50895	ACP492	RL16001191	UK	2016	chicken	Poultry	2	1	12	3	2	1	5	50	ST-21 complex
	50897	ACP27	RL16000377	UK	2016	chicken	Poultry	8	2	4	62	4	5	6	2254	ST-257 complex
	50943	ACP951	RL16002308	UK	2016	chicken	Poultry	24	2	2	2	10	3	3	5136	ST-464 complex
	50949	ACP1097	RL16002586	UK	2016	chicken	Poultry	7	97	5	2	135	68	26	791
	50964	ACP979	RL16002336	UK	2016	chicken	Poultry	9	2	4	62	4	5	12	2030	ST-257 complex
	51009	ACP1161	RL16002822	UK	2016	chicken	Poultry	2	75	4	678	141	34	1	8204	ST-661 complex
	51062	ACP381	RL16000943	UK	2016	chicken	Poultry	9	17	52	10	10	3	1	881
	51082	ACP305	RL16000871	UK	2016	chicken	Poultry	24	2	2	2	10	3	3	5136	ST-464 complex
	51092	ACP318	RL16000884	UK	2016	chicken	Poultry	9	2	4	62	4	5	12	2030	ST-257 complex
	51104	ACP200	RL16000675	UK	2016	chicken	Poultry	2	1	21	3	2	1	5	53	ST-21 complex
	51146	ACP671	RL16001638	UK	2016	chicken	Poultry	9	2	4	62	4	5	12	2030	ST-257 complex
	51149	ACP205	RL16000680	UK	2016	chicken	Poultry	8	17	5	2	10	59	6	400	ST-353 complex
	51156	ACP217	RL16000692	UK	2016	chicken	Poultry	24	2	2	2	10	3	3	5136	ST-464 complex
	51173	ACP236	RL16000711	UK	2016	chicken	Poultry	4	7	10	4	1	7	1	45	ST-45 complex
	51193	ACP260	RL16000734	UK	2016	chicken	Poultry	9	17	5	10	350	3	3	2274
	51197	ACP264	RL16000738	UK	2016	chicken	Poultry	4	7	10	4	42	7	1	137	ST-45 complex
	51198	ACP265	RL16000739	UK	2016	chicken	Poultry	431	28	4	28	17	34	12	8116	ST-573 complex
	51232	ACP787	RL16001867	UK	2016	chicken	Poultry	7	17	2	2	23	3	12	4243	ST-443 complex
	51238	ACP610	RL16001440	UK	2016	chicken	Poultry	2	28	29	64	238	3	35	2211
	51243	ACP674	RL16001641	UK	2016	chicken	Poultry	7	15	5	62	67	3	6	581	ST-353 complex
	51260	ACP1010	RL16002431	UK	2016	chicken	Poultry	9	2	4	62	4	133	6	990	ST-257 complex
	51261	ACP1018	RL16002439	UK	2016	chicken	Poultry	4	7	10	4	1	7	1	45	ST-45 complex
	51273	ACP620	RL16001450	UK	2016	chicken	Poultry	2	1	12	3	2	1	5	50	ST-21 complex
	51274	ACP622	RL16001452	UK	2016	chicken	Poultry	10	27	16	19	10	5	7	403	ST-403 complex
	51286	ACP557	RL16001308	UK	2016	chicken	Poultry	7	17	5	2	10	3	6	353	ST-353 complex
	51296	ACP569	RL16001320	UK	2016	chicken	Poultry	7	28	4	28	17	34	12	573	ST-573 complex
	51300	ACP575	RL16001326	UK	2016	chicken	Poultry	8	10	2	2	11	12	6	354	ST-354 complex
	51309	ACP1100	RL16002681	UK	2016	chicken	Poultry	7	2	5	2	10	3	6	5	ST-353 complex
	51314	ACP1121	RL16002701	UK	2016	chicken	Poultry	2	4	1	2	681	1	5	6754	ST-48 complex
	51321	ACP1162	RL16002823	UK	2016	chicken	Poultry	7	28	4	28	17	34	12	573	ST-573 complex
	51336	DR41S		Sweden		dog	Other animal	104	7	10	4	1	7	1	1326	ST-45 complex
	51337	DR10S_2		Sweden		dog	Other animal	104	7	10	4	1	7	1	1326	ST-45 complex
	51352	ACP913	RL16002186	UK	2016	chicken	Poultry	9	2	4	62	4	5	6	257	ST-257 complex
	51354	ACP919	RL16002192	UK	2016	chicken	Poultry	7	53	2	10	11	3	3	574	ST-574 complex
	51358	ACP927	RL16002200	UK	2016	chicken	Poultry	1	2	3	4	5	9	3	42	ST-42 complex
	51375	ACP945	RL16002218	UK	2016	chicken	Poultry	9	2	4	62	4	5	12	2030	ST-257 complex
	51376	ACP946	RL16002219	UK	2016	chicken	Poultry	7	53	2	10	11	3	3	574	ST-574 complex
	51377	ACP947	RL16002220	UK	2016	chicken	Poultry	7	53	2	10	11	3	12	7187	ST-574 complex
	51415	ACP875	RL16002089	UK	2016	chicken	Poultry	2	4	1	2	7	1	5	48	ST-48 complex
	51416	ACP878	RL16002092	UK	2016	chicken	Poultry	24	2	2	2	10	3	3	5136	ST-464 complex
	51418	ACP880	RL16002094	UK	2016	chicken	Poultry	2	75	4	48	141	34	1	814	ST-661 complex
	51423	ACP885	RL16002099	UK	2016	chicken	Poultry	2	4	2	4	19	3	6	658	ST-658 complex
	51452	ACP1065	RL16002554	UK	2016	chicken	Poultry	7	17	2	2	23	3	12	4243	ST-443 complex
	51454	ACP1281	RL16003305	UK	2016	chicken	Poultry	7	53	2	10	11	3	3	574	ST-574 complex
	51471	ACP1080	RL16002569	UK	2016	chicken	Poultry	7	53	2	10	11	3	3	574	ST-574 complex
	51478	ACP282	RL16000756	UK	2016	chicken	Poultry	8	2	4	62	4	5	6	2254	ST-257 complex
	51479	ACP1272	RL16003303	UK	2016	chicken	Poultry	9	2	4	62	4	5	12	2030	ST-257 complex
	51495	ACP336	RL16000901	UK	2016	chicken	Poultry	4	7	10	4	1	7	1	45	ST-45 complex
	51506	ACP338	RL16000903	UK	2016	chicken	Poultry	8	10	2	2	11	12	6	354	ST-354 complex
	51507	ACP1150	RL16002811	UK	2016	chicken	Poultry	7	17	2	15	23	3	12	51	ST-443 complex
	51527	ACP694	RL16001660	UK	2016	chicken	Poultry	4	7	10	4	1	7	1	45	ST-45 complex
	51543	ACP559	RL16001310	UK	2016	chicken	Poultry	2	1	4	28	58	29	58	6788	ST-1332 complex
	51550	8_S7		Spain	2010	chicken	Poultry	4	7	10	4	1	7	1	45	ST-45 complex
	51578	36_S35		Spain	2010	chicken	Poultry	2	257	80	243	385	25	212	7546
	51581	40_S38		Spain	2010	chicken	Poultry	6	4	5	2	2	1	5	122	ST-206 complex
	51601	61_S59		Spain	2010	chicken	Poultry	2	1	1	5	2	1	5	47	ST-21 complex
	51609	ACP1036	RL16002457	UK	2016	chicken	Poultry	4	7	10	4	1	7	1	45	ST-45 complex
	51623	RC009		UK	2011	chicken	Poultry	1	6	22	24	12	28	1	132	ST-508 complex
	51656	RC291		UK	2011	chicken	Poultry	2	1	12	3	2	1	5	50	ST-21 complex
	51687	ACP436	RL16001061	UK	2016	chicken	Poultry	37	365	21	64	505	24	23	4430
	51729	ACP856	RL16002072	UK	2016	chicken	Poultry	24	2	2	2	10	3	3	5136	ST-464 complex
	51759	ACP428	RL16001053	UK	2016	chicken	Poultry	431	28	4	28	17	34	12	8116	ST-573 complex
	51763	ACP809	RL16001961	UK	2016	chicken	Poultry	14	17	5	2	11	3	6	356	ST-353 complex
	51819	C1579		UK	2015	chicken	Poultry	2	21	5	679	2	1	26	8207	ST-206 complex
	51821	ACP15	RL16000365	UK	2016	chicken	Poultry	4	7	10	4	1	7	530	8205	ST-45 complex
	51829	ACP10	RL16000360	UK	2016	chicken	Poultry	24	2	2	2	10	3	3	5136	ST-464 complex
	51837	ACP22	RL16000372	UK	2016	chicken	Poultry	7	28	4	28	17	34	12	573	ST-573 complex
	51859	ACP76	RL16000426	UK	2016	chicken	Poultry	7	71	5	62	11	67	6	449
	51866	C1581		UK	2016	chicken	Poultry	2	1	12	3	2	1	5	50	ST-21 complex
	51870	ACP1009	RL16002430	UK	2016	chicken	Poultry	7	17	5	62	1	67	6	2976	ST-353 complex
	51871	ACP1019	RL16002440	UK	2016	chicken	Poultry	7	53	2	10	11	3	3	574	ST-574 complex
	56352	C1988		UK	2016	chicken	Poultry	6	4	5	2	2	1	5	122	ST-206 complex
	56470	C1566		UK	2015	chicken	Poultry	2	1	12	3	2	1	5	50	ST-21 complex
	56644	C1608		UK	2016	chicken	Poultry	2	1	1	3	2	1	5	21	ST-21 complex
	56648	C1612		UK	2016	chicken	Poultry	2	1	12	3	2	1	5	50	ST-21 complex
	56676	C1651		UK	2016	chicken	Poultry	2	1	12	3	2	1	5	50	ST-21 complex
	56723	C1688		UK	2016	chicken	Poultry	2	1	12	3	2	1	5	50	ST-21 complex
	56725	C1702		UK	2016	chicken	Poultry	2	1	12	3	2	1	5	50	ST-21 complex
	56740	C1716		UK	2016	chicken	Poultry	24	2	2	2	10	3	3	5136	ST-464 complex
	56743	C1719		UK	2016	chicken	Poultry	24	2	2	2	10	3	3	5136	ST-464 complex
	56773	C1760		UK	2016	chicken	Poultry	2	4	1	2	7	1	5	48	ST-48 complex
	56780	C1768		UK	2016	chicken	Poultry	2	4	1	2	7	1	5	48	ST-48 complex
	56834	C1783		UK	2016	chicken	Poultry	4	7	10	4	1	7	1	45	ST-45 complex
	56847	C1796		UK	2016	chicken	Poultry	24	2	2	2	10	3	3	5136	ST-464 complex
	56854	C1803		UK	2016	chicken	Poultry	4	7	10	4	1	7	1	45	ST-45 complex
	56867	C1816		UK	2016	chicken	Poultry	24	2	2	2	10	3	3	5136	ST-464 complex
	56870	C1819		UK	2016	chicken	Poultry	6	4	5	2	2	1	5	122	ST-206 complex
	56886	C1835		UK	2016	chicken	Poultry	2	1	12	3	2	1	5	50	ST-21 complex
	56894	C1843		UK	2016	chicken	Poultry	4	7	10	4	1	7	1	45	ST-45 complex
	56897	C1846		UK	2016	chicken	Poultry	2	1	21	3	2	1	5	53	ST-21 complex
	56900	C1849		UK	2016	chicken	Poultry	4	7	10	4	1	7	1	45	ST-45 complex
	56905	C1854		UK	2016	chicken	Poultry	4	7	10	4	1	7	1	45	ST-45 complex
	56928	C1877		UK	2016	chicken	Poultry	7	28	5	62	1	34	6	8554
	56939	C1889		UK	2016	chicken	Poultry	9	2	4	62	4	5	6	257	ST-257 complex
	56951	C1901		UK	2016	chicken	Poultry	2	4	1	2	7	1	5	48	ST-48 complex
	56953	C1903		UK	2016	chicken	Poultry	2	1	5	3	2	1	5	19	ST-21 complex
	56960	C1910		UK	2016	chicken	Poultry	9	2	4	62	4	5	6	257	ST-257 complex
	56969	C1919		UK	2016	chicken	Poultry	10	33	22	49	43	82	31	637	ST-1275 complex
	56973	C1923		UK	2016	chicken	Poultry	9	2	4	62	4	5	6	257	ST-257 complex
	56979	C1931		UK	2016	chicken	Poultry	6	4	5	2	2	1	5	122	ST-206 complex
	56981	C1933		UK	2016	chicken	Poultry	9	2	4	62	4	5	6	257	ST-257 complex
	57057	APHAC139		UK		chicken	Poultry	8	1	6	3	2	1	12	2135	ST-21 complex
	57105	APHAC189		UK		chicken	Poultry	7	28	4	28	17	34	12	573	ST-573 complex
	57180	BCW_6919		USA		sheep	Ruminant	2	1	12	3	2	1	5	50	ST-21 complex
	57185	BCW_6925		USA		sheep	Ruminant	2	1	1	3	2	1	6	8	ST-21 complex
	57188	BCW_6928		USA		sheep	Ruminant	2	1	1	3	2	1	6	8	ST-21 complex
	57193	BCW_6933		USA	2002	sheep	Ruminant	2	1	1	3	2	1	6	8	ST-21 complex
	57417	CTA007		France		dog	Other animal	8	17	6	3	2	1	1	8568
	57456	BCW_3782		USA		wild bird	Wild bird	4	7	10	4	1	7	1	45	ST-45 complex
	57457	BCW_3797		USA		wild bird	Wild bird	1	6	60	24	12	28	1	508	ST-508 complex
	57458	BCW_3803		USA		wild bird	Wild bird	1	2	3	4	5	9	3	42	ST-42 complex
	57459	BCW_3804		USA		wild bird	Wild bird	1	6	60	24	12	28	1	508	ST-508 complex
	57460	BCW_4218		USA		wild bird	Wild bird	4	22	22	189	134	101	16	8819
	57461	BCW_4221		USA		wild bird	Wild bird	4	7	10	4	1	7	1	45	ST-45 complex
	57462	BCW_4224		USA		wild bird	Wild bird	4	7	10	4	1	7	1	45	ST-45 complex
	57463	BCW_4230		USA		wild bird	Wild bird	4	7	10	4	1	7	1	45	ST-45 complex
	57464	BCW_4319		USA		wild bird	Wild bird	1	2	3	4	5	9	3	42	ST-42 complex
	57465	BCW_4325		USA		wild bird	Wild bird	76	22	165	98	146	729	16	9274
	57467	BCW_4452		USA		other animal	Other animal	4	7	10	4	10	7	1	2109	ST-45 complex
	57468	BCW_4456		USA		other animal	Other animal	2	4	1	2	7	1	5	48	ST-48 complex
	57470	BCW_4460		USA		other animal	Other animal	17	2	8	5	933	2	4	9259	ST-177 complex
	57471	BCW_4461		USA		other animal	Other animal	17	2	8	5	933	2	4	9259	ST-177 complex
	57522	BCW_6451		USA		other animal	Other animal	3	1	2	10	11	68	6	1888	ST-49 complex
	57523	BCW_6452		USA		other animal	Other animal	3	1	2	10	11	68	6	1888	ST-49 complex
	57526	BCW_6466		USA		wild bird	Wild bird	15	22	78	18	934	86	188	9288
	57527	BCW_6468		USA		wild bird	Wild bird	24	2	2	2	10	3	1	464	ST-464 complex
	57528	BCW_6475		USA		wild bird	Wild bird	18	22	22	18	410	103	16	5673
	57529	BCW_6476		USA		wild bird	Wild bird	18	22	388	24	935	101	31	9289
	57531	BCW_6872		USA		wild bird	Wild bird	2	1	12	3	2	1	5	50	ST-21 complex
	57532	BCW_6880		USA		wild bird	Wild bird	491	678	582	757	928	727	590	9290
	57533	BCW_6881		USA		wild bird	Wild bird	85	100	22	18	133	86	149	5679
	57534	BCW_6882		USA		wild bird	Wild bird	161	33	22	104	43	109	278	8840
	57535	BCW_6883		USA		wild bird	Wild bird	76	33	78	104	43	109	31	997
	57536	BCW_6885		USA		wild bird	Wild bird	76	70	78	104	43	109	31	4881
	57537	BCW_6886		USA		wild bird	Wild bird	161	33	22	104	43	109	278	8840
	57538	BCW_6888		USA		wild bird	Wild bird	64	99	22	104	931	108	16	9278
	57541	BCW_6896		USA		wild bird	Wild bird	1	172	95	62	477	32	147	4161
	57542	BCW_6897		USA		wild bird	Wild bird	9	2	4	62	4	5	17	929	ST-257 complex
	57543	BCW_6898		USA		wild bird	Wild bird	4	2	10	4	1	7	1	782	ST-45 complex
	57544	BCW_6899		USA		wild bird	Wild bird	4	2	10	4	1	7	1	782	ST-45 complex
	57545	BCW_6900		USA		wild bird	Wild bird	64	99	22	104	931	108	16	9278
	57546	BCW_6901		USA		wild bird	Wild bird	64	99	22	104	931	108	16	9278
	57547	BCW_6904		USA		wild bird	Wild bird	76	22	165	98	146	729	16	9274
	57548	BCW_6907		USA		chicken	Poultry	8	2	5	53	11	3	105	1212	ST-607 complex
	57549	BCW_6910		USA		other animal	Other animal	10	25	16	19	10	5	7	6674	ST-403 complex
	57556	BCW_6953		USA		other animal	Other animal	7	172	21	49	936	224	51	9261
	57557	BCW_6954		USA		other animal	Other animal	1	27	89	19	10	5	593	9262	ST-403 complex
	57559	BCW_6956		USA		other animal	Other animal	10	25	16	19	10	5	7	6674	ST-403 complex
	57562	BCW_6959		USA		other animal	Other animal	7	172	21	49	936	224	51	9261
	57571	BCW_4324		USA		wild bird	Wild bird	18	22	229	24	586	86	6	5525
	57581	BCW_5913		USA		other animal	Other animal	1	6	404	176	40	180	3	6629	ST-179 complex
	57582	BCW_6884		USA		wild bird	Wild bird	18	22	22	97	115	175	47	1224
	57583	BCW_6887		USA		wild bird	Wild bird	64	22	164	98	123	101	60	8845
	57584	BCW_6902		USA		wild bird	Wild bird	55	172	21	49	125	83	51	1962
	57611	34102		USA	2015	other animal	Other animal	10		16	19	10	5	7
	57661	14-P0324-03-13		UK	2013	pig	Other animal	1	107	2	2	6	3	17	8595	ST-61 complex
	57662	14-P0329-03-13		UK	2013	pig	Other animal	10	62	43	19	6	5	7	415	ST-403 complex
	57692	14-P0191-02-13		UK	2013	pig	Other animal	1	3	6	3	10	3	3	8601	ST-22 complex
	57708	14-P0264-03-13		UK	2013	pig	Other animal	10	27	43	19	10	18	7	556	ST-403 complex
	57710	14-P0298-03-13		UK	2013	pig	Other animal	1	62	43	4	5	9	7	8604	ST-42 complex
	57721	14-P0408-02-13		UK	2013	pig	Other animal	10	27	16	19	10	5	7	403	ST-403 complex
	57739	14-P0525-03-13		UK	2013	pig	Other animal	10	23	16	19	6	18	7	55	ST-403 complex
	57751	14-P0648-02-13		UK	2013	pig	Other animal	10	27	43	19	6	5	7	967	ST-403 complex
	57785	chick53		UK	2009	chicken	Poultry	2	1	21	3	2	1	5	53	ST-21 complex
	57792	chickb21		UK	2003	chicken	Poultry	2	1	1	3	2	1	5	21	ST-21 complex
	57797	chickd45		UK	2004	chicken	Poultry	4	7	10	4	1	7	1	45	ST-45 complex
	57843	SS_075		UK	2008	broiler environment	Poultry	4	7	10	4	1	7	1	45	ST-45 complex
	57858	SS_094		UK	2008	broiler environment	Poultry	7	17	5	2	149	34	6	3895	ST-353 complex
	57861	SS_099		UK	2008	broiler environment	Poultry	7	17	2	15	23	3	12	51	ST-443 complex
	57871	SS_116		UK	2009	chicken	Poultry	8	1	6	3	2	1	12	2135	ST-21 complex
	57872	SS_117		UK	2008	broiler environment	Poultry	7	53	2	10	11	3	3	574	ST-574 complex
	57892	SS_154		UK	2009	chicken	Poultry	2	4	1	2	7	1	5	48	ST-48 complex
	57900	SS_167		UK	2009	chicken	Poultry	2	1	1	3	2	1	5	21	ST-21 complex
	57918	SS_191		UK	2008	broiler environment	Poultry	2	1	12	3	2	1	5	50	ST-21 complex
	57938	SS_222		UK	2008	broiler environment	Poultry	2	1	12	3	2	1	5	50	ST-21 complex
	57955	SS_254		UK	2008	chicken	Poultry	4	7	10	4	42	51	1	583	ST-45 complex
	57986	SS_301		UK	2008	chicken	Poultry	2	1	5	3	2	1	5	19	ST-21 complex
	57988	SS_303		UK	2007	chicken	Poultry	2	1	5	3	2	1	5	19	ST-21 complex
	58009	SS_375		UK	2007	chicken	Poultry	4	7	10	4	1	7	1	45	ST-45 complex
	58010	SS_377		UK	2007	chicken	Poultry	8	1	6	3	2	1	12	2135	ST-21 complex
	58497	C0112		UK	2010	chicken	Poultry	24	2	2	2	10	3	3	5136	ST-464 complex
	58498	C0117		UK	2010	chicken	Poultry	24	2	2	2	10	3	3	5136	ST-464 complex
	58504	C0156		UK	2011	chicken	Poultry	24	2	2	2	10	3	3	5136	ST-464 complex
	58560	C1943		UK	2016	chicken	Poultry	9	2	4	62	4	5	6	257	ST-257 complex
	58580	C1964		UK	2016	chicken	Poultry	9	2	4	62	4	5	6	257	ST-257 complex
	58582	C1966		UK	2016	chicken	Poultry	9	2	4	62	4	5	6	257	ST-257 complex
	59048	C2006		UK	2016	chicken	Poultry	4	7	10	4	261	7	145	2120	ST-45 complex
	59056	C2014		UK	2016	chicken	Poultry	9	2	4	62	4	5	6	257	ST-257 complex
	59147	W369		UK	2016	wild bird	Wild bird	99	127	91	508	184	148	109	6550
	59148	W379		UK	2016	wild bird	Wild bird	18	22	77	98	122	86	16	952	ST-952 complex
	59160	W433		UK	2016	wild bird	Wild bird	227	297	253	338	424	337	250	3704
	59162	W435		UK	2016	wild bird	Wild bird	97	121	97	125	174	152	100	1229
	59172	W210		UK	2015	wild bird	Wild bird	4	7	10	4	1	7	1	45	ST-45 complex
	59173	W216		UK	2016	wild bird	Wild bird	64	2	343	24	134	5	252	8730
	59174	W252		UK	2016	wild bird	Wild bird	4	7	10	4	1	7	1	45	ST-45 complex
	59175	W262		UK	2016	wild bird	Wild bird	2	1	1	3	2	1	5	21	ST-21 complex
	59176	W305		UK	2016	wild bird	Wild bird	27	99	22	356	43	375	31	3925	ST-1275 complex
	59177	W328		UK	2016	wild bird	Wild bird	10	81	50	99	120	76	52	677	ST-677 complex
	59178	W351		UK	2016	wild bird	Wild bird	64	33	22	100	122	17	16	8343
	59179	W362		UK	2016	wild bird	Wild bird	64	467	71	100	134	101	16	6592
	59208	W0128		UK	2015	wild bird	Wild bird	4	7	41	4	42	7	1	230	ST-45 complex
	59215	FDI371	RL17004363	UK	2017	duck	Wild bird	2	61	4	64	332	7	23	2314	ST-1034 complex
	59309	C1973		UK	2016	chicken	Poultry	9	2	4	62	4	5	6	257	ST-257 complex
	60387	124		UK	2003	cattle	Ruminant	4	7	10	4	42	7	1	137	ST-45 complex
	60388	165		UK	2003	cattle	Ruminant	4	7	10	4	42	51	1	583	ST-45 complex
	60389	39		UK	2003	cattle	Ruminant	4	7	40	4	42	7	1	334	ST-45 complex
	60404	CT43850		UK	2007	starling	Wild bird	17	2	8	5	8	2	4	177	ST-177 complex
	60405	CT86857_2.6.4		UK	2007	starling	Wild bird	4	7	10	4	1	7	1	45	ST-45 complex
	60406	CL95044_4.6.4		UK		starling	Wild bird	26	43	9	101	8	46	21	1020	ST-682 complex
	60407	goose255		UK	2007	goose	Wild bird	2	61	4	64	126	7	23	1033	ST-1034 complex
	60408	goose95		UK	2007	goose	Wild bird	4	7	10	4	42	7	1	137	ST-45 complex
	60409	goose3		UK	2007	goose	Wild bird	2	1	4	28	58	25	58	696	ST-1332 complex
	60419	8058		UK	2006	cattle	Ruminant	2	4	2	2	6	1	5	38	ST-48 complex
	60441	508-2543		UK	2009	chicken	Poultry	2	1	12	3	2	1	5	50	ST-21 complex
	60464	cow3214		UK	2003	cattle	Ruminant	4	7	10	4	1	7	1	45	ST-45 complex
	60474	starling177		UK		starling	Wild bird	17	2	8	5	8	2	4	177	ST-177 complex
	60475	starling45		UK		starling	Wild bird	4	7	10	4	1	7	1	45	ST-45 complex
	60476	starling1020		UK		starling	Wild bird	26	43	9	101	8	46	21	1020	ST-682 complex
	60477	goose1033		UK		goose	Wild bird	2	61	4	64	126	7	23	1033	ST-1034 complex
	60479	goose137		UK		goose	Wild bird	4	7	10	4	42	7	1	137	ST-45 complex
	60480	goose696		UK		goose	Wild bird	2	1	4	28	58	25	58	696	ST-1332 complex
	60482	duck702		UK		duck	Wild bird	2	52	29	48	127	99	23	702	ST-702 complex
	60483	duck45		UK		duck	Wild bird	4	7	10	4	1	7	1	45	ST-45 complex
	60496	B4		Canada	2007	cattle	Ruminant	2	1	1	3	2	1	5	21	ST-21 complex
	60510	D1		Canada		duck	Wild bird	4	7	10	4	1	7	1	45	ST-45 complex
	60614	RM10985		USA	2012	cattle	Ruminant	2	1	1	3	2	1	5	21	ST-21 complex
	60627	cow38		UK	2006	cattle	Ruminant	2	4	2	2	6	1	5	38	ST-48 complex
	60634	cowa21		UK	2006	cattle	Ruminant	2	1	1	3	2	1	5	21	ST-21 complex
	60640	chick11		UK	2009	chicken	Poultry	48	7	10	4	1	7	1	11	ST-45 complex
	60643	cow618		UK	2003	cattle	Ruminant	1	4	2	2	6	3	17	61	ST-61 complex
	60644	cow273		UK	2003	cattle	Ruminant	2	21	5	37	60	1	5	273	ST-206 complex
	60646	cowb21		UK	2003	cattle	Ruminant	2	1	1	3	2	1	5	21	ST-21 complex
	60650	cowd45		UK	2003	cattle	Ruminant	4	7	10	4	1	7	1	45	ST-45 complex
	60653	cow3201		UK	2003	cattle	Ruminant	2	1	5	3	2	1	5	19	ST-21 complex
	60900	P9-2209		Japan	2010	wild bird	Wild bird	1	6	29	176	40	32	3	2209	ST-179 complex
	60901	P10-2209		Japan	2010	wild bird	Wild bird	1	6	29	176	40	32	3	2209	ST-179 complex
	60964	F15M03174-C2		USA	2015	cows milk	Ruminant	1	1	2	2	225	3	17	1244	ST-61 complex
	60966	F15M03173-B1		USA	2015	cows milk	Ruminant	1	1	2	2	225	3	17	1244	ST-61 complex
	60968	F15M03172-A1		USA	2015	cows milk	Ruminant	1	1	2	2	225	3	17	1244	ST-61 complex
	60969	F15M01918		USA	2015	goat	Ruminant	2	1	1	3	2	1	6	8	ST-21 complex
	60971	F15M01873-C		USA	2015	goats milk	Ruminant	2	1	1	3	2	1	6	8	ST-21 complex
	60973	F15M01873-A		USA	2015	goats milk	Ruminant	2	1	1	3	2	1	6	8	ST-21 complex
	60977	F15M01862-A		USA	2015	goats milk	Ruminant	2	1	1	3	2	1	6	8	ST-21 complex
	60981	F15M00668P1		USA	2015	cows milk	Ruminant	2	1	2	3	2	1	5	982	ST-21 complex
	60986	F15M00603F23		USA	2015	cattle	Ruminant	1	2	3	3	5	9	3	459	ST-42 complex
	60988	F15M00601		USA	2015	cattle	Ruminant	1	2	3	3	5	9	3	459	ST-42 complex
	60989	F15M00600		USA	2015	cattle	Ruminant	2	1	1	3	2	1	6	8	ST-21 complex
	60991	F15M00592		USA	2015	cattle	Ruminant	1	2	3	3	5	9	3	459	ST-42 complex
	61014	M00224		USA	2007	cattle	Ruminant	1	3	6	4	3	3	3	22	ST-22 complex
	61015	M00214		USA	2007	cattle	Ruminant	1	3	6	4	3	3	3	22	ST-22 complex
	61018	F12M00560-a2		USA	2012	cattle	Ruminant	1	3	6	4	3	3	3	22	ST-22 complex
	61021	F12M00559-a1		USA	2012	cattle	Ruminant	1	2	3	3	5	9	3	459	ST-42 complex
	61038	F12M00562-b7b1		USA	2012	cattle	Ruminant	1	1	2	83	2	3	6	922
	61405	FDI6	RL17002309	UK	2017	duck	Wild bird	2	59	4	27	128	25	23	1956	ST-1034 complex
	61408	FDI13	RL17000694	UK	2017	chicken	Poultry	7	2	5	2	10	3	6	5	ST-353 complex
	61440	FDI43	RL17000757	UK	2017	chicken	Poultry	8	2	4	62	4	5	6	2254	ST-257 complex
	61447	FDI11	RL17000779	UK	2017	chicken	Poultry	24	2	2	2	10	3	3	5136	ST-464 complex
	61453	FDI5	RL17002345	UK	2017	duck	Wild bird	2	59	4	27	128	25	23	1956	ST-1034 complex
	61456	FDI65	RL17001149	UK	2017	duck	Wild bird	7	97	5	2	135	68	26	791
	61457	FDI66	RL17001150	UK	2017	duck	Wild bird	2	28	4	28	141	34	35	8196	ST-573 complex
	61464	FDI68	RL17001152	UK	2017	duck	Wild bird	2	126	4	38	141	34	35	1408	ST-433 complex
	61466	FDI70	RL17001208	UK	2017	duck	Wild bird	55	172	21	49	125	224	23	8951
	61467	FDI71	RL17001209	UK	2017	beef offal or meat	Ruminant	2	1	21	3	2	1	5	53	ST-21 complex
	61469	FDI72	RL17001242	UK	2017	duck	Wild bird	4	7	10	4	1	51	1	1701	ST-45 complex
	61470	FDI73	RL17001244	UK	2017	duck	Wild bird	2	126	4	38	141	34	35	1408	ST-433 complex
	61482	FDI81	RL16002971	UK	2016	chicken	Poultry	4	7	10	55	42	51	1	89	ST-45 complex
	61483	FDI80	RL17001137	UK	2017	duck	Wild bird	472	52	57	26	129	29	23	8953	ST-692 complex
	61494	FDI74	RL16004920	UK	2016	duck	Wild bird	2	115	57	26	127	29	35	1301	ST-692 complex
	61495	FDI75	RL17000840	UK	2017	lamb offal or meat	Ruminant	2	1	1	3	2	1	5	21	ST-21 complex
	61502	FDI85	RL17000380	UK	2017	chicken	Poultry	7	71	5	62	11	67	6	449
	61529	FDI151	RL17000768	UK	2017	chicken	Poultry	8	2	4	62	4	5	6	2254	ST-257 complex
	61539	FDI103	RL17000338	UK	2017	chicken	Poultry	6	4	5	2	2	1	5	122	ST-206 complex
	61545	FDI109	RL17000352	UK	2017	chicken	Poultry	8	2	4	62	4	5	6	2254	ST-257 complex
	61578	FDI196	RL17000399	UK	2017	chicken	Poultry	7	28	4	28	17	34	12	573	ST-573 complex
	61579	FDI152	RL17000769	UK	2017	chicken	Poultry	7	84	5	10	11	3	6	1036	ST-353 complex
	61594	FDI197	RL17000789	UK	2017	duck	Wild bird	2	28	4	28	141	34	35	8196	ST-573 complex
	61605	FDI217	RL17000815	UK	2017	duck	Wild bird	2	28	4	28	141	34	35	8196	ST-573 complex
	61606	FDI218	RL17000820	UK	2017	duck	Wild bird	2	1	29	28	58	25	58	1332	ST-1332 complex
	61609	FDI221	RL17000841	UK	2017	duck	Wild bird	2	115	57	26	127	29	35	1301	ST-692 complex
	61634	FDI247	RL17000880	UK	2017	chicken	Poultry	6	4	5	2	2	1	5	122	ST-206 complex
	61641	FDI213	RL17000957	UK	2017	duck	Wild bird	2	61	120	741	40	34	35	8961
	61642	FDI212	RL17000958	UK	2017	duck	Wild bird	2	61	4	64	58	7	23	8962	ST-1034 complex
	61656	FDI278	RL17001363	UK	2017	duck	Wild bird	2	59	4	27	128	25	23	1956	ST-1034 complex
	61657	FDI294	RL17000635	UK	2017	beef offal or meat	Ruminant	2	1	5	3	2	1	5	19	ST-21 complex
	61668	FDI296	RL17001621	UK	2017	duck	Wild bird	7	2	5	2	10	3	404	6759	ST-353 complex
	61669	FDI290	RL17000457	UK	2017	beef offal or meat	Ruminant	1	4	2	2	6	3	17	61	ST-61 complex
	61686	FDI258	RL17000959	UK	2017	duck	Wild bird	4	7	10	4	1	7	1	45	ST-45 complex
	61689	FDI282	RL17001459	UK	2017	duck	Wild bird	4	7	40	4	42	51	1	267	ST-283 complex
	61691	FDI261	RL17000971	UK	2017	duck	Wild bird	4	7	10	4	1	7	1	45	ST-45 complex
	61693	FDI279	RL17000160	UK	2017	duck	Wild bird	4	7	10	4	1	7	1	45	ST-45 complex
	61697	FDI274	RL17001328	UK	2017	duck	Wild bird	2	28	4	28	141	34	35	8196	ST-573 complex
	61700	FDI281	RL17001514	UK	2017	beef offal or meat	Ruminant	476	1	59	2	10	5	7	8965
	61701	FDI275	RL17001300	UK	2017	duck	Wild bird	37	28	120	28	571	29	23	8964
	61702	FDI309	RL17000360	UK	2017	chicken	Poultry	24	2	2	2	10	3	3	5136	ST-464 complex
	61707	FDI322	RL17000587	UK	2017	duck	Wild bird	472	52	57	26	129	29	23	8953	ST-692 complex
	61710	FDI318	RL17001026	UK	2017	duck	Wild bird	2	126	4	38	141	34	35	1408	ST-433 complex
	61712	FDI327	RL17001837	UK	2017	beef offal or meat	Ruminant	1	2	3	4	5	9	3	42	ST-42 complex
	61713	FDI325	RL17001428	UK	2017	duck	Wild bird	472	52	57	26	129	29	23	8953	ST-692 complex
	61718	FDI344	RL17001963	UK	2017	duck	Wild bird	2	28	4	28	141	34	35	8196	ST-573 complex
	61721	FDI328	RL17001768	UK	2017	duck	Wild bird	24	2	2	2	10	3	3	5136	ST-464 complex
	61724	FDI323	RL17001023	UK	2017	duck	Wild bird	472	52	57	26	129	29	23	8953	ST-692 complex
	61725	FDI310	RL17000858	UK	2017	chicken	Poultry	24	2	2	2	10	3	3	5136	ST-464 complex
	61726	FDI324	RL17000634	UK	2017	duck	Wild bird	472	52	57	26	129	29	23	8953	ST-692 complex
	61730	FDI349	RL17002331	UK	2017	duck	Wild bird	2	59	4	27	128	25	23	1956	ST-1034 complex
	61731	FDI336	RL17002010	UK	2017	chicken	Poultry	8	2	4	62	4	5	6	2254	ST-257 complex
	61735	FDI331	RL17001028	UK	2017	duck	Wild bird	55	172	21	49	125	224	23	8951
	61736	FDI332	RL17001769	UK	2017	duck	Wild bird	55	172	21	49	125	224	23	8951
	61737	FDI347	RL17002278	UK	2017	duck	Wild bird	4	7	10	4	1	7	1	45	ST-45 complex
	61739	FDI321	RL17000030	UK	2017	duck	Wild bird	472	52	57	26	129	29	23	8953	ST-692 complex
	61743	FDI348	RL17002346	UK	2017	duck	Wild bird	2	15	29	48	127	99	23	5152	ST-702 complex
	61746	FDI346	RL17002299	UK	2017	lamb offal or meat	Ruminant	10	27	43	19	6	18	7	270	ST-403 complex
	61749	FDI317	RL17000452	UK	2017	beef offal or meat	Ruminant	2	4	2	2	6	1	5	38	ST-48 complex
	61892	FSIS1700675	SRR5461557	USA	2017	cattle	Ruminant	4	7	10	4	1	7	1	45	ST-45 complex
	61898	FSIS1701332	SRR5534627	USA	2017	cattle	Ruminant	1	1	2	2	225	3	17	1244	ST-61 complex
	61903	FSIS1701782	SRR5646900	USA	2017	cattle	Ruminant	1	4	2	2	6	3	17	61	ST-61 complex
	61917	FSIS1702389	SRR5808850	USA	2017	cattle	Ruminant	2	1	1	3	2	1	6	8	ST-21 complex
	61920	FSIS1702741	SRR5851332	USA	2017	cattle	Ruminant	1	6	22	24	12	28	1	132	ST-508 complex
	61932	FSIS1605807	SRR3183472	USA	2016	cattle	Ruminant	2	1	1	3	2	1	6	8	ST-21 complex
	61936	FSIS1501426	SRR2239773	USA	2015	cattle	Ruminant	2	1	1	3	2	1	6	8	ST-21 complex
	61944	FSIS1501965	SRR2976787	USA	2015	cattle	Ruminant	2	1	2	3	140	3	5	9111	ST-21 complex
	61960	FSIS1605697	SRR3171750	USA	2016	cattle	Ruminant	2	1	2	3	5	3	5	9522	ST-21 complex
	61976	FSIS1606540	SRR3543492	USA	2016	cattle	Ruminant	2	1	2	3	140	3	5	9111	ST-21 complex
	61990	FSIS1607231	SRR4018125	USA	2016	cattle	Ruminant	1	1	2	2	225	3	17	1244	ST-61 complex
	61993	FSIS1607368	SRR4035450	USA	2016	cattle	Ruminant	1	2	3	3	5	9	3	459	ST-42 complex
	61994	FSIS1607360	SRR4036045	USA	2016	cattle	Ruminant	1	4	2	2	6	3	17	61	ST-61 complex
	61998	FSIS1607425	SRR4175489	USA	2016	cattle	Ruminant	2	1	2	3	2	1	5	982	ST-21 complex
	62002	FSIS1608184	SRR5005387	USA	2016	cattle	Ruminant	2	1	1	3	140	3	5	806	ST-21 complex
	62029	FSIS1608470	SRR5043197	USA	2016	cattle	Ruminant	1	1	2	83	2	3	6	922
	62031	FSIS1606748	SRR3666712	USA	2016	cattle	Ruminant	2	1	12	3	2	1	5	50	ST-21 complex
	62039	FSIS1501402	SRR2131802	USA	2015	cattle	Ruminant	2	1	1	3	2	1	5	21	ST-21 complex
	62047	FSIS1609481	SRR5139851	USA	2016	cattle	Ruminant	1	2	3	3	5	9	3	459	ST-42 complex
	62052	FSIS1501401	SRR2121669	USA	2015	cattle	Ruminant	10	1	59	19	10	5	7	933	ST-403 complex
	62056	FSIS1607147	SRR3995973	USA	2016	cattle	Ruminant	1	4	2	2	6	3	17	61	ST-61 complex
	62085	FSIS1607215	SRR4018358	USA	2016	cattle	Ruminant	1	2	3	3	5	9	3	459	ST-42 complex
	62087	FSIS1700849	SRR5494490	USA	2017	cattle	Ruminant	1	2	3	3	5	9	3	459	ST-42 complex
	62094	FSIS1701331	SRR5534639	USA	2017	cattle	Ruminant	1	1	2	2	225	3
	62111	FSIS1605885	SRR3201111	USA	2016	cattle	Ruminant	9	2	4	62	4	5	17	929	ST-257 complex
	62112	FSIS1607937	SRR4453672	USA	2016	cattle	Ruminant	9	2	4	62	4	5	17	929	ST-257 complex
	62113	FSIS1701519	SRR5582443	USA	2017	cattle	Ruminant	9	2	4	62	4	5	17	929	ST-257 complex
	62114	FSIS1501960	SRR2976753	USA	2015	cattle	Ruminant	2	1	1	3	2	1	5	21	ST-21 complex
	62313	CROW1	BCW_8704	USA	2014	other animal	Other animal	2	6	1	3	2	1	6	9531	ST-21 complex
	62314	CROW2	BCW_8703	USA	2014	other animal	Other animal	18	22	164	97	115	86	47	5473
	62316	CROW10	BCW_8710	USA	2014	other animal	Other animal	4	2	10	4	1	7	1	782	ST-45 complex
	62317	CROW11	BCW_8700	USA	2014	other animal	Other animal	4	2	10	4	1	7	1	782	ST-45 complex
	62318	CROW12	BCW_8699	USA	2014	other animal	Other animal	76	22	165	98	146	729	16	9274
	62319	CROW14	BCW_8709	USA	2014	other animal	Other animal	55	172	21	49	125	83	51	1962
	62320	CROW15	BCW_8711	USA	2014	other animal	Other animal	64	99	22	104	931	108	16	9278
	62323	DUCK1	BCW_8698	USA	2014	duck	Wild bird	2		4	105	179	25	23
	62326	CROW9	BCW_8713	USA	2014	other animal	Other animal		2	10	4	1	7	1
	62362	AC0302		France		chicken	Poultry	2	679	5	3	23	732	5	9302
	62364	AC0465		France		chicken	Poultry	494	680	143	4	1	7	1	9303	ST-45 complex
	62366	AC0568		France		chicken	Poultry	2	1	1	3	2	1	5	21	ST-21 complex
	62375	AC1476		France		chicken	Poultry	2	1	5	3	2	1	5	19	ST-21 complex
	62385	C0113		France		chicken	Poultry	493	7	10	4	1	7	1	9310	ST-45 complex
	62420	CB0011		France		cattle faeces	Ruminant	2	682	5	3	2	732	5	9296	ST-21 complex
	62422	CB0013		France		cattle faeces	Ruminant	2	4	1	2	7	1	5	48	ST-48 complex
	62425	CB0031		France		cattle faeces	Ruminant	1	2	42	4	98	58	34	586
	62428	CB0084		France		cattle faeces	Ruminant	494	7	2	4	1	7	1	9298	ST-45 complex
	62429	CB0089		France		cattle faeces	Ruminant	10	27	43	19	6	18	7	270	ST-403 complex
	62432	CTA011		France		other animal	Other animal	7	114	5	298	10	3	218	6360	ST-353 complex
	62433	CTA023		France		other animal	Other animal	1	2	42	4	98	58	34	586
	62434	CTA025		France		other animal	Other animal	1	2	42	4	98	58	34	586
	62435	CTA029		France		other animal	Other animal	1	2	42	4	98	58	34	586
	62437	CTA040		France		other animal	Other animal	460	646	2	62	412	223	6	8663
	62438	CTA043		France		other animal	Other animal	4	7	10	4	1	7	1	45	ST-45 complex
	62439	CTA057		France		other animal	Other animal	10	27	43	19	6	18	7	270	ST-403 complex
	62440	CTA075		France		other animal	Other animal	6	4	5	2	2	1	5	122	ST-206 complex
	62441	CTA082		France		other animal	Other animal	6	4	5	2	2	1	5	122	ST-206 complex
	62442	CTA093		France		other animal	Other animal	2	1	12	3	2	1	5	50	ST-21 complex
	62444	CTA179		France		other animal	Other animal	4	7	10	4	1	7	1	45	ST-45 complex
	62445	CTA186		France		other animal	Other animal	6	4	5	2	2	1	5	122	ST-206 complex
	62446	CTA201		France		other animal	Other animal	502	25	16	19	10	5	7	9327	ST-403 complex
	62447	CTA215		France		other animal	Other animal	9	2	4	62	4	5	6	257	ST-257 complex
	62448	CTA230		France		other animal	Other animal	4	7	10	4	1	7	1	45	ST-45 complex
	62449	CTA242		France		other animal	Other animal	6	4	5	2	938	1	5	9328	ST-48 complex
	62451	CTA247		France		other animal	Other animal	10	27	16	19	10	5	7	403	ST-403 complex
	62452	CTA277		France		other animal	Other animal	4	7	10	4	1	7	1	45	ST-45 complex
	62453	CTA282		France		other animal	Other animal	4	7	40	4	42	51	1	267	ST-283 complex
	62454	CTA286		France		other animal	Other animal	4	7	40	4	42	51	1	267	ST-283 complex
	62455	CTA295		France		other animal	Other animal	4	7	10	4	1	677	1	9329	ST-45 complex
	62456	CTA306		France		other animal	Other animal	2	4	1	2	7	1	5	48	ST-48 complex
	62457	CTA321		France		other animal	Other animal	2	1	12	3	938	1	23	9330	ST-21 complex
	62458	CTA331		France		other animal	Other animal	4	7	40	4	42	51	1	267	ST-283 complex
	62459	CTA415		France		other animal	Other animal	10	25	16	19	10	5	7	6674	ST-403 complex
	62460	CTA430		France		other animal	Other animal	1	6	5	195	12	28	1	2187	ST-508 complex
	62461	CTA468		France		other animal	Other animal	4	7	40	4	42	51	1	267	ST-283 complex
	62464	CTA503		France		other animal	Other animal	10	25	16	19	10	5	7	6674	ST-403 complex
	62465	CTA526		France		other animal	Other animal	64	22	77	721	134	271	16	9331
	62466	CTA560		France		other animal	Other animal	9	25	2	10	22	3	6	52	ST-52 complex
	62467	CTA592		France		other animal	Other animal	9	25	2	10	22	3	6	52	ST-52 complex
	62468	CTA595		France		other animal	Other animal	4	7	10	4	1	735	597	9332	ST-45 complex
	62469	CTA628		France		other animal	Other animal	10	25	16	19	10	5	7	6674	ST-403 complex
	62470	CTA666		France		other animal	Other animal	4	7	10	4	1	677	1	9329	ST-45 complex
	62471	CTA693		France		other animal	Other animal	2	1	12	3	2	1	5	50	ST-21 complex
	62472	CTA702		France		other animal	Other animal	4	7	10	4	1	677	1	9329	ST-45 complex
	62473	CTA710		France		other animal	Other animal	2	1	1	3	938	1	5	9297	ST-21 complex
	62474	CTA735		France		other animal	Other animal	9	10	5	10	22	3	6	2066	ST-52 complex
	62475	CTA736		France		other animal	Other animal	2	1	1	3	2	1	5	21	ST-21 complex
	62476	CTA738		France		other animal	Other animal	2	1	1	3	2	1	5	21	ST-21 complex
	62477	CTA780		France		other animal	Other animal	4	7	10	4	1	7	1	45	ST-45 complex
	62478	CTA789		France		other animal	Other animal	8	10	2	2	11	12	6	354	ST-354 complex
	62479	CTA792		France		other animal	Other animal	7	17	5	2	10	3	6	353	ST-353 complex
	62481	CTA806		France		other animal	Other animal	4	7	40	4	42	51	1	267	ST-283 complex
	62482	CTA848		France		other animal	Other animal	2	1	5	3	2	1	5	19	ST-21 complex
	62483	CTA855		France		other animal	Other animal	10	25	16	19	10	5	7	6674	ST-403 complex
	63632	FDI365	RL17004862	UK	2017	beef offal or meat	Ruminant	1	4	2	2	6	3	17	61	ST-61 complex
	64038	6595	19183_1#139	UK		wild bird	Wild bird	1	6	29	2	40	32	3	220	ST-179 complex
	64041	1017.09-5c		The Netherlands	2008	other animal	Other animal	2	1	5	3	2	1	5	19	ST-21 complex
	69951	FDI362	RL17004836	UK	2017	lamb offal or meat	Ruminant	1	4	2	2	6	3	17	61	ST-61 complex
	69952	FDI357	RL17004751	UK	2017	beef offal or meat	Ruminant	19	24	23	20	397	16	15	3098
	69953	FDI358	RL17004753	UK	2017	lamb offal or meat	Ruminant	1	4	2	2	6	3	17	61	ST-61 complex
	69958	FDI360	RL17004734	UK	2017	duck	Wild bird	2	115	57	26	127	29	35	1301	ST-692 complex
	69977	FDI404	RL17004516	UK	2017	duck	Wild bird	7	17	2	15	23	3	12	51	ST-443 complex
	69983	FDI390	RL17004660	UK	2017	duck	Wild bird	37	28	120	28	571	29	23	8964
	69985	FDI391	RL17004658	UK	2017	duck	Wild bird	3	392	5	17	11	11	6	5483	ST-49 complex
	69986	FDI392	RL17003672	UK	2017	duck	Wild bird	2	61	4	64	141	7	23	2793	ST-1034 complex
	69987	FDI393	RL17000490	UK	2017	duck	Wild bird	55	172	21	49	125	224	23	8951
	69995	FDI397	RL17004136	UK	2017	duck	Wild bird	2	61	4	134	74	57	23	1299	ST-1034 complex
	69997	FDI399	RL17002787	UK	2017	lamb offal or meat	Ruminant	2	7	4	2	141	34	1	7744	ST-661 complex
	69998	FDI400	RL18001316	UK	2018	beef offal or meat	Ruminant	1	4	2	2	6	3	17	61	ST-61 complex
	70003	FDI384	RL17004834	UK	2017	lamb offal or meat	Ruminant	2	21	5	37	2	1	5	206	ST-206 complex
	70006	FDI387	RL17004843	UK	2017	beef offal or meat	Ruminant	1	1	59	2	10	5	7	934
	70012	FDI412	RL17003437	UK	2017	duck	Wild bird	37	52	57	26	129	29	23	699	ST-692 complex
	70020	FDI423	RL17004891	UK	2017	duck	Wild bird	2	28	4	28	141	34	35	8196	ST-573 complex
	70025	FDI415	RL17003619	UK	2017	duck	Wild bird	37	1	29	28	58	25	58	994	ST-1332 complex
	70026	FDI414	RL17002367	UK	2017	duck	Wild bird	2	61	4	64	58	7	23	8962	ST-1034 complex
	70031	FDI417	RL17004789	UK	2017	lamb offal or meat	Ruminant	1	4	2	2	6	3	17	61	ST-61 complex
	70032	FDI416	RL17003642	UK	2017	beef offal or meat	Ruminant	7	17	2	15	23	3	12	51	ST-443 complex
	70036	FDI420	RL17004790	UK	2017	lamb offal or meat	Ruminant	2	1	5	3	2	1	5	19	ST-21 complex
	70040	FDI411	RL17004462	UK	2017	duck	Wild bird	2	61	4	64	332	7	23	2314	ST-1034 complex
	70055	FDI430	RL17004707	UK	2017	beef offal or meat	Ruminant	10	27	43	19	6	18	7	270	ST-403 complex
	70081	FDI432	RL18001318	UK	2018	lamb offal or meat	Ruminant	1	3	6	4	3	3	3	22	ST-22 complex
	70096	FDI435	RL17002724	UK	2017	duck	Wild bird	4	7	10	4	1	7	1	45	ST-45 complex
	70103	FDI437	RL17004865	UK	2017	duck	Wild bird	4	7	10	4	1	7	1	45	ST-45 complex
	70110	FDI452	RL18001895	UK	2018	beef offal or meat	Ruminant	2	1	12	3	2	1	5	50	ST-21 complex
	70112	FDI444	RL18001319	UK	2018	beef offal or meat	Ruminant	2	1	1	3	140	3	5	806	ST-21 complex
	70114	FDI456	RL17004563	UK	2017	lamb offal or meat	Ruminant	2	1	1	3	2	1	5	21	ST-21 complex
	70123	FDI439	RL17004137	UK	2017	duck	Wild bird	4	7	10	4	1	7	1	45	ST-45 complex
	70124	FDI438	RL18001337	UK	2018	duck	Wild bird	4	7	10	4	1	7	1	45	ST-45 complex
	70144	FDI478	RL17003086	UK	2017	beef offal or meat	Ruminant	2	21	5	37	2	1	5	206	ST-206 complex
	70147	FDI461	RL17002406	UK	2017	duck	Wild bird	7	71	2	62	11	34	6	5244
	70155	FDI473	RL17004491	UK	2017	lamb offal or meat	Ruminant	10	27	43	19	6	18	7	270	ST-403 complex
	70172	FDI457	RL17004486	UK	2017	beef offal or meat	Ruminant	2	1	1	3	2	1	5	21	ST-21 complex
	70178	FDI459	RL17004831	UK	2017	lamb offal or meat	Ruminant	2	1	1	3	2	1	5	21	ST-21 complex
	70184	FDI480	RL17004706	UK	2017	lamb offal or meat	Ruminant	1	4	2	2	6	3	17	61	ST-61 complex
	70185	FDI487	RL17004117	UK	2017	duck	Wild bird	2	61	4	28	526	34	23	7738	ST-1034 complex
	70188	FDI492	RL17000492	UK	2017	lamb offal or meat	Ruminant	2	1	5	3	2	1	5	19	ST-21 complex
	70193	FDI484	RL17004523	UK	2017	lamb offal or meat	Ruminant	1	4	2	2	6	3	17	61	ST-61 complex
	70682	FDI495	RL18002652	UK	2018	beef offal or meat	Ruminant	1	4	2	2	6	3	17	61	ST-61 complex
	70762	FDI508	RL18002612	UK	2018	beef offal or meat	Ruminant	1	4	2	2	6	3	587	9208	ST-61 complex
	70845	FDI513	RL18002062	UK	2018	beef offal or meat	Ruminant	2	1	1	3	140	3	5	806	ST-21 complex
	70849	FDI510	RL17000962	UK	2017	duck	Wild bird	2	1	4	38	141	60	35	8738	ST-433 complex
	70851	FDI511	RL18002061	UK	2018	beef offal or meat	Ruminant	1	4	2	2	6	3	17	61	ST-61 complex
	70855	FDI512	RL18001939	UK	2018	duck	Wild bird	4	7	40	4	42	51	1	267	ST-283 complex
	76650	FDI538	RL18004079	UK	2018	duck	Wild bird	4	7	10	4	1	7	1	45	ST-45 complex
	76668	FDI551	RL18004316	UK	2018	lamb offal or meat	Ruminant	9	25	2	10	22	3	6	52	ST-52 complex
	76672	FDI553	RL18004374	UK	2018	lamb offal or meat	Ruminant	1	4	2	2	6	3	17	61	ST-61 complex
	76740	FDI557	RL18004452	UK	2018	beef offal or meat	Ruminant	2	21	5	37	2	1	5	206	ST-206 complex
	76774	FDI561	RL18004488	UK	2018	beef offal or meat	Ruminant	1	2	3	3	5	9	3	459	ST-42 complex
	76848	FDI576	RL18004489	UK	2018	lamb offal or meat	Ruminant	2	21	5	37	2	1	5	206	ST-206 complex
	76940	FDI584	RL18004534	UK	2018	lamb offal or meat	Ruminant	1	4	2	2	6	3	17	61	ST-61 complex
	77001	FDI587	RL18004371	UK	2018	lamb offal or meat	Ruminant	2	1	5	3	2	1	5	19	ST-21 complex
	77126	FDI600	RL17002236	UK	2017	lamb offal or meat	Ruminant	4	7	10	4	1	7	1	45	ST-45 complex
	77238	FDI614	RL18004405	UK	2018	lamb offal or meat	Ruminant	2	1	1	3	2	1	5	21	ST-21 complex
	77329	Cj_Farm3_2014-11_C1		Finland	2014	cattle faeces	Ruminant	2	29	84	27	10	25	57	9408
	78111	FDI644	RL18005641	UK	2018	beef offal or meat	Ruminant	2	1	21	3	2	1	6	1868	ST-21 complex
	78117	FDI628	RL18005449	UK	2018	beef offal or meat	Ruminant	19	24	42	246	300	259	57	2217
	78118	FDI655	RL18005158	UK	2018	beef offal or meat	Ruminant	2	1	1	3	2	1	5	21	ST-21 complex
	78129	FDI635	RL18005622	UK	2018	lamb offal or meat	Ruminant	2	1	1	3	2	1	5	21	ST-21 complex
	78204	FDI695	RL18005521	UK	2018	beef offal or meat	Ruminant	1	4	2	2	6	3	17	61	ST-61 complex
	78218	FDI685	RL18005264	UK	2018	beef offal or meat	Ruminant	1	4	2	2	6	3	17	61	ST-61 complex
	78220	FDI689	RL18005366	UK	2018	beef offal or meat	Ruminant	2	1	1	3	2	1	5	21	ST-21 complex
	78237	FDI690	RL18005364	UK	2018	lamb offal or meat	Ruminant	2	1	5	3	2	1	5	19	ST-21 complex
	78238	FDI696	RL18005565	UK	2018	beef offal or meat	Ruminant	1	4	2	2	6	3	17	61	ST-61 complex
	78254	FDI712	RL18005156	UK	2018	lamb offal or meat	Ruminant	2	21	5	37	60	1	5	273	ST-206 complex
	78264	FDI720	RL18005489	UK	2018	lamb offal or meat	Ruminant	2	1	1	3	2	1	618	9584	ST-21 complex
	78316	FDI745	RL18005454	UK	2018	beef offal or meat	Ruminant	1	4	2	2	6	3	17	61	ST-61 complex
	78340	FDI740	RL18005362	UK	2018	lamb offal or meat	Ruminant	1	2	3	4	5	9	3	42	ST-42 complex
	78368	FDI771	RL18005262	UK	2018	lamb offal or meat	Ruminant	2	21	5	2	60	1	5	2149	ST-206 complex
	78385	FDI764	RL18005347	UK	2018	beef offal or meat	Ruminant	1	4	2	2	6	3	17	61	ST-61 complex
	78422	FDI796	RL18005359	UK	2018	beef offal or meat	Ruminant	2	1	5	3	2	1	5	19	ST-21 complex
	78432	FDI795	RL18005365	UK	2018	lamb offal or meat	Ruminant	1	2	3	4	5	9	3	42	ST-42 complex
	78483	FDI819	RL18005709	UK	2018	lamb offal or meat	Ruminant	2	21	5	37	2	1	5	206	ST-206 complex
	78887	Uoh_CB286		Finland	2014	wild bird	Wild bird	64	33	22	98	94	17	16	6460
	78888	Uoh_CB288		Finland	2014	wild bird	Wild bird	64	162	20	100	194	101	60	1282
	78889	Uoh_CB294		Finland	2014	wild bird	Wild bird	64	33	22	98	94	17	16	6460
	78890	Uoh_CB295		Finland	2014	wild bird	Wild bird	216	165	311	100	124	86	390	6518
	78891	Uoh_CB299		Finland	2014	wild bird	Wild bird	64	162	20	100	194	101	60	1282
	78892	Uoh_CB302		Finland	2014	wild bird	Wild bird	64	70	22	103	123	86	16	4875
	78893	Uoh_CB310		Finland	2014	wild bird	Wild bird	64	70	22	103	123	86	16	4875
	78894	Uoh_CB312		Finland	2014	wild bird	Wild bird	64	70	22	103	123	86	16	4875
	78895	Uoh_CB317		Finland	2014	wild bird	Wild bird	64	89	20	100	134	101	16	6589
	78896	Uoh_CB329		Finland	2014	wild bird	Wild bird	64	33	22	98	94	17	16	6460
	78897	Uoh_CB336		Finland	2014	wild bird	Wild bird	64	22	22	100	242	204	16	1539
	78898	Uoh_CB338		Finland	2014	wild bird	Wild bird	64	95	77	98	134	94	16	6590
	78899	Uoh_CB339		Finland	2014	wild bird	Wild bird	64	22	20	100	134	94	16	1483
	78900	Uoh_CB341		Finland	2014	wild bird	Wild bird	270	98	5	397	511	420	304	4565
	78901	Uoh_CB343		Finland	2014	wild bird	Wild bird	18	22	20	98	122	254	16	1752	ST-952 complex
	78902	Uoh_CB345		Finland	2014	wild bird	Wild bird	64	33	22	98	94	17	16	6460
	78903	Uoh_CB346		Finland	2014	wild bird	Wild bird	64	162	20	100	194	101	60	1282
	78904	Uoh_CB347		Finland	2014	wild bird	Wild bird	64	162	20	100	194	101	60	1282
	78906	Uoh_CB353		Finland	2014	wild bird	Wild bird	64	33	20	111	134	103	16	1319
	78907	Uoh_CB358		Finland	2014	wild bird	Wild bird	64	33	22	98	94	17	16	6460
	78908	Uoh_CB359		Finland	2014	wild bird	Wild bird	64	22	20	100	134	94	16	1483
	78909	Uoh_CB361		Finland	2014	wild bird	Wild bird	64	22	22	100	242	204	16	1539
	78910	Uoh_CB367		Finland	2015	wild bird	Wild bird	64	133	20	100	134	160	16	6390
	78911	Uoh_CB368		Finland	2015	wild bird	Wild bird	18	22	22	18	194	17	16	5543
	78912	Uoh_CB371		Finland	2015	wild bird	Wild bird	64	70	22	103	123	86	16	4875
	78913	Uoh_CB374		Finland	2015	wild bird	Wild bird	64	70	22	103	123	86	16	4875
	78914	Uoh_CB375		Finland	2015	wild bird	Wild bird	344	70	22	98	123	86	16	6428
	78915	Uoh_CB376		Finland	2015	wild bird	Wild bird	64	162	20	100	194	101	60	1282
	78916	Uoh_CB378		Finland	2015	wild bird	Wild bird	64	95	20	100	514	101	60	6427
	78917	Uoh_CB381		Finland	2015	wild bird	Wild bird	64	70	22	98	123	86	16	3218
	78918	Uoh_CB384		Finland	2015	wild bird	Wild bird	64	162	20	100	194	101	60	1282
	78919	Uoh_CB390		Finland	2015	wild bird	Wild bird	18	22	22	18	194	17	16	5543
	78921	Uoh_FA45		Finland	2013	wild bird	Wild bird	2	1	5	3	2	1	5	19	ST-21 complex
	78922	Uoh_FA46		Finland	2013	wild bird	Wild bird	2	1	5	3	2	1	5	19	ST-21 complex
	78923	Uoh_FA5		Finland	2013	wild bird	Wild bird	2	1	5	3	2	1	5	19	ST-21 complex
	78925	Uoh_FA63		Finland	2013	wild bird	Wild bird	2	1	5	3	2	1	5	19	ST-21 complex
	78926	Uoh_FA71		Finland	2013	wild bird	Wild bird	2	1	5	3	2	1	5	19	ST-21 complex
	78927	Uoh_FA97		Finland	2013	wild bird	Wild bird	2	1	5	3	2	1	5	19	ST-21 complex
	78928	Uoh_SO-12		Finland	2014	wild bird	Wild bird	2	1	4	28	58	29	58	6788	ST-1332 complex
	78929	Uoh_SO-14		Finland	2014	wild bird	Wild bird	37	52	4	26	129	29	23	4776	ST-692 complex
	78930	Uoh_SO-16		Finland	2014	wild bird	Wild bird	37	52	57	26	127	29	23	692	ST-692 complex
	78931	Uoh_SO-19		Finland	2014	wild bird	Wild bird	37	52	57	26	127	29	23	692	ST-692 complex
	78932	Uoh_SO-21		Finland	2014	wild bird	Wild bird	37	52	4	131	380	99	23	2839
	78933	Uoh_SO-22		Finland	2014	wild bird	Wild bird	37	52	4	131	380	99	23	2839
	78935	Uoh_SO-28		Finland	2014	wild bird	Wild bird	2	61	4	64	332	7	23	2314	ST-1034 complex
	78936	Uoh_SO-29		Finland	2014	wild bird	Wild bird	37	52	57	26	107	29	23	991	ST-692 complex
	78937	Uoh_SO-37		Finland	2014	wild bird	Wild bird	37	52	4	131	380	99	23	2839
	78938	Uoh_SO-39		Finland	2014	wild bird	Wild bird	2	4	84	105	126	25	57	995
	78939	Uoh_SO-4		Finland	2014	wild bird	Wild bird	2	61	4	134	74	57	23	1299	ST-1034 complex
	78940	Uoh_SO-49		Finland	2014	wild bird	Wild bird	2	61	4	64	332	7	23	2314	ST-1034 complex
	78941	Uoh_SO-50		Finland	2014	wild bird	Wild bird	37	4	4	48	13	25	23	2354
	78943	Uoh_SO-55		Finland	2014	wild bird	Wild bird	2	61	4	64	332	7	23	2314	ST-1034 complex
	78944	Uoh_SO-64		Finland	2014	wild bird	Wild bird	2	29	4	48	13	24	57	693
	78945	Uoh_SO-67		Finland	2014	wild bird	Wild bird	2	61	4	134	74	57	23	1299	ST-1034 complex
	78946	Uoh_SO-71		Finland	2014	wild bird	Wild bird	2	29	4	48	13	24	57	693
	78947	Uoh_SO-72		Finland	2014	wild bird	Wild bird	2	61	4	64	332	7	23	2314	ST-1034 complex
	78948	Uoh_SO-73		Finland	2014	wild bird	Wild bird	37	4	4	48	13	25	57	1030
	78949	Uoh_SO-74		Finland	2014	wild bird	Wild bird	37	4	4	48	13	25	57	1030
	78950	Uoh_SO-75		Finland	2014	wild bird	Wild bird	2	4	84	105	126	25	57	995
	78951	Uoh_SO-79		Finland	2014	wild bird	Wild bird	2	29	4	27	10	25	57	704
	78952	Uoh_SO-8		Finland	2014	wild bird	Wild bird	37	52	57	26	107	29	23	991	ST-692 complex
	78953	Uoh_SO-80		Finland	2014	wild bird	Wild bird	2	29	4	27	10	25	57	704
	78954	Uoh_SO-85		Finland	2014	wild bird	Wild bird	37	52	57	26	107	29	23	991	ST-692 complex
	78955	Uoh_SO-89		Finland	2014	wild bird	Wild bird	2	61	4	64	332	7	23	2314	ST-1034 complex
	78956	Uoh_SO-96		Finland	2014	wild bird	Wild bird	2	4	84	105	126	25	57	995
	78958	Uoh_SS6R		Finland	2014	wild bird	Wild bird	18	89	77	98	122	86	16	6228	ST-952 complex
	78959	Uoh_SS7R		Finland	2014	wild bird	Wild bird	2	4	84	105	126	25	57	995
	79032	CFSAN065325		Brazil	2003	other animal	Other animal	9	25	2	10	22	3	6	52	ST-52 complex
	79034	CFSAN065327		Brazil	2003	other animal	Other animal	9	25	2	10	22	3	6	52	ST-52 complex
	79057	CFSAN065350		Brazil	1996	other animal	Other animal	10	27	16	19	10	5	7	403	ST-403 complex
	79062	CFSAN065355		Brazil	2000	other animal	Other animal	2	2	42	4	90	25	8	2042
	79063	CFSAN065356		Brazil	1996	other animal	Other animal	10	27	59	19			7
	79068	CFSAN065362		Brazil	2000	other animal	Other animal	2	4	52	93	11	3	6	8745	ST-658 complex
	79070	CFSAN065364		Brazil	1996	other animal	Other animal	10	27	16	19	10	5	7	403	ST-403 complex
	79072	CFSAN065366		Brazil	1997	other animal	Other animal	8	17	5	2	11	12	6	8747	ST-354 complex
	79074	CFSAN065368		Brazil	1998	other animal	Other animal	10	27	59	19	10	5	7	1775	ST-403 complex
	79075	CFSAN065369		Brazil	1999	other animal	Other animal	7	21	5	2	4	61	44	8748
	79076	CFSAN065370		Brazil	1999	other animal	Other animal	3	1	5	10	11	3	6	8749	ST-49 complex
	79105	CFSAN065400		Brazil	2009	other animal	Other animal	9	25	2	10	22	3	6	52	ST-52 complex
	79106	CFSAN065401		Brazil	2009	other animal	Other animal	2	4	1	4	19	62	5	475	ST-48 complex
	79107	CFSAN065402		Brazil	2009	other animal	Other animal	55	172	21	49	125	83	51	1962
	79179	CA224		Sweden	2017	broiler environment	Poultry	2	17	2	3	2	1	223	9714	ST-21 complex
	79255	US12		Italy	2011	wild bird	Wild bird	4	7	10	4	1	7	1	45	ST-45 complex
	79258	US25		Italy	2011	wild bird	Wild bird	47	22	22	98	138	320	47	9732
	79260	US42		Italy	2012	wild bird	Wild bird	10	31	34	47	57	45	1	2353
	79261	US50		Italy	2012	wild bird	Wild bird	64	19	203	100	144	101	16	9746
	79262	US51		Italy	2012	wild bird	Wild bird	4	7	40	4	42	51	1	267	ST-283 complex
	79264	US54		Italy	2012	wild bird	Wild bird	1	2	3	4	5	9	3	42	ST-42 complex
	79265	US55		Italy	2012	wild bird	Wild bird	35	2	8	51	361	2	21	2538
	79266	CH165		Italy	2015	wild bird	Wild bird	4	380	10	4	1	7	1	9478	ST-45 complex
	79267	CH182		Italy	2015	wild bird	Wild bird	4	7	10	4	1	7	1	45	ST-45 complex
	79268	CH186		Italy	2015	wild bird	Wild bird	35	2	8	51	361	2	21	2538
	79269	CH246		Italy	2015	wild bird	Wild bird	2	15	4	64	74	25	23	4755	ST-1034 complex
	79270	CH278		Italy	2016	wild bird	Wild bird	1	6	29	176	40	32	3	2209	ST-179 complex
	79413	1688M-13-10-17		Finland	2017	other animal	Other animal	227	297	253	338	424	750	250	9825
	79415	KOL-1-4-6-15		Finland	2015	other animal	Other animal	227	632	253	541	424	337	250	9827
	79416	PYH5-3-6-15		Finland	2015	other animal	Other animal	227	721	253	338	424	337	250	9828
	79417	X1695		Finland	2017	other animal	Other animal	227	297	253	806	424	337	250	9829
	79445	RM9757		USA	2009	wild bird	Wild bird	94	137		429	198	189	33
	79447	RM9761		USA	2009	wild bird	Wild bird	94	137		429	198	189	33
	79499	MUO2-9-6		Finland	2017	other animal	Other animal	526	722	611	808	1000	783	644	9858
	79500	MUO1-12-6		Finland	2017	other animal	Other animal	526	722	611	808	1006	783	644	9859
	79501	MUO2-10-6		Finland	2017	other animal	Other animal	526	722	611	808	1000	784	644	9860
	79502	MUO2-11-6		Finland	2017	other animal	Other animal	527	722	611	808	1006	783	644	9861
