# Supplementary material for: Genomic epidemiology of Campylobacter jejuni associated with asymptomatic pediatric infection in the Peruvian Amazon
Source: PLoS Negl Trop Dis. 2020 Aug 10;14(8):e0008533. doi: 10.1371/journal.pntd.0008533 (PMC7440661; doi:10.1371/journal.pntd.0008533)
Supplement: S9 Table — (XLSX) [file pntd.0008533.s009.xlsx]

## Sheet: Sheet3
Locus ID (long)	Locus ID	Locus Name	Locus start (bp)	Presence in ALL	Presence in Reference	Presence in Peru	Core in reference (>=95%)	Core in Peru (>=95%)	Absent in Peru (<=5%)	Ratio	Over-represented				Ave prevelance in Peru
CAMP0001 (dnaA)	CAMP0001	Cj0001	1	0.995726	1	0.983871	YES	YES	NO	0.016129				Core in Ref	0.977407
CAMP0002 (dnaN)	CAMP0002	Cj0002	1483	0.987179	1	0.951613	YES	YES	NO	0.0483871				Accessory in Ref	0.555895
CAMP0003 (gyrB)	CAMP0003	Cj0003	2579	1	1	1	YES	YES	NO	0
CAMP0004 (Cj0004c)	CAMP0004	Cj0004c	4916	1	1	1	YES	YES	NO	0					Prevelance in Ref	(n=)	of which are accessory in ref
CAMP0005 (Cj0005c)	CAMP0005	Cj0005c	5260	1	1	1	YES	YES	NO	0				Absent in Peru	0.430032	29	29
CAMP0006 (Cj0006)	CAMP0006	Cj0006	6703	1	1	1	YES	YES	NO	0
CAMP0007 (gltB)	CAMP0007	Cj0007	8144	1	1	1	YES	YES	NO	0
CAMP0008 (Cj0008)	CAMP0008	Cj0008	12644	0.32906	0.430233	0.0483871	NO	NO	YES	0.381845
CAMP0009 (gltD)	CAMP0009	Cj0009	14398	1	1	1	YES	YES	NO	0
CAMP0010 (rnhB)	CAMP0010	Cj0010c	15844	1	1	1	YES	YES	NO	0
CAMP0011 (Cj0011c)	CAMP0011	Cj0011c	16452	1	1	1	YES	YES	NO	0
CAMP0012 (rrc)	CAMP0012	Cj0012c	16756	1	1	1	YES	YES	NO	0
CAMP0013 (ilvD)	CAMP0013	Cj0013	17563	1	1	1	YES	YES	NO	0
CAMP0014 (Cj0014c)	CAMP0014	Cj0014c	19251	0.615385	0.796512	0.112903	NO	NO	NO	0.683608	Reference
CAMP0015 (Cj0015c)	CAMP0015	Cj0015c	19867	1	1	1	YES	YES	NO	0
CAMP0016 (Cj0016)	CAMP0016	Cj0016	21159	1	1	1	YES	YES	NO	0
CAMP0017 (dsbI)	CAMP0017	Cj0017c	21854	1	1	1	YES	YES	NO	0
CAMP0018 (dba)	CAMP0018	Cj0018c	23392	1	1	1	YES	YES	NO	0
CAMP0019 (Cj0019c)	CAMP0019	Cj0019c	23665	1	1	1	YES	YES	NO	0
CAMP0020 (Cj0020c)	CAMP0020	Cj0020c	25433	0.991453	0.994186	0.983871	YES	YES	NO	0.0103151
CAMP0021 (Cj0021c)	CAMP0021	Cj0021c	26411	1	1	1	YES	YES	NO	0
CAMP0022 (Cj0022c)	CAMP0022	Cj0022c	27402	1	1	1	YES	YES	NO	0
CAMP0023 (purB)	CAMP0023	Cj0023	28382	1	1	1	YES	YES	NO	0
CAMP0024 (nrdA)	CAMP0024	Cj0024	29726	1	1	1	YES	YES	NO	0
CAMP0025 (Cj0025c)	CAMP0025	Cj0025c	32134	1	1	1	YES	YES	NO	0
CAMP0026 (thyX)	CAMP0026	Cj0026c	33639	1	1	1	YES	YES	NO	0
CAMP0027 (pyrG)	CAMP0027	Cj0027	34382	1	1	1	YES	YES	NO	0
CAMP0028 (recJ)	CAMP0028	Cj0028	36000	1	1	1	YES	YES	NO	0
CAMP0029 (ansA)	CAMP0029	Cj0029	37667	1	1	1	YES	YES	NO	0
CAMP0030 (Cj0030)	CAMP0030	Cj0030	44966	0.675214	0.860465	0.16129	NO	NO	NO	0.699175	Reference
CAMP0031 (Cj0031)	CAMP0031	Cj0031	46424	0.965812	1	0.870968	YES	NO	NO	0.129032
CAMP0032 (Cj0033)	CAMP0032	Cj0033	50156	0.0769231	0.0872093	0.0483871	NO	NO	YES	0.0388222
CAMP0033 (Cj0034c)	CAMP0033	Cj0034c	51967	0.995726	0.994186	1	YES	YES	NO	-0.00581395
CAMP0034 (Cj0035c)	CAMP0034	Cj0035c	52665	1	1	1	YES	YES	NO	0
CAMP0035 (Cj0036)	CAMP0035	Cj0036	53970	1	1	1	YES	YES	NO	0
CAMP0036 (Cj0037c)	CAMP0036	Cj0037c	55343	1	1	1	YES	YES	NO	0
CAMP0037 (Cj0038c)	CAMP0037	Cj0038c	56564	0.974359	1	0.903226	YES	NO	NO	0.0967742
CAMP0038 (typA)	CAMP0038	Cj0039c	57211	1	1	1	YES	YES	NO	0
CAMP0039 (Cj0040)	CAMP0039	Cj0040	59154	0.944444	1	0.790323	NO	NO	NO	0.209677
CAMP0040 (fliK)	CAMP0040	Cj0041	59493	0.923077	1	0.709677	NO	NO	NO	0.290323
CAMP0041 (flgD)	CAMP0041	Cj0042	61343	1	1	1	YES	YES	NO	0
CAMP0042 (flgE)	CAMP0042	Cj0043	62231	1	1	1	YES	YES	NO	0
CAMP0043 (Cj0044c)	CAMP0043	Cj0044c	63872	0.961538	1	0.854839	YES	NO	NO	0.145161
CAMP0044 (Cj0045c)	CAMP0044	Cj0045c	65744	0.965812	1	0.870968	YES	NO	NO	0.129032
CAMP0045 (mnmA)	CAMP0045	Cj0053c	68532	0.995726	1	0.983871	YES	YES	NO	0.016129
CAMP0046 (Cj0054c)	CAMP0046	Cj0054c	69548	0.978632	1	0.919355	YES	NO	NO	0.0806452
CAMP0047 (Cj0055c)	CAMP0047	Cj0055c	70274	0.589744	0.703488	0.274194	NO	NO	NO	0.429295
CAMP0048 (Cj0056c)	CAMP0048	Cj0056c	71155	0.57265	0.703488	0.209677	NO	NO	NO	0.493811
CAMP0049 (Cj0057)	CAMP0049	Cj0057	72005	0.777778	0.802326	0.709677	NO	NO	NO	0.0926482
CAMP0050 (Cj0058)	CAMP0050	Cj0058	72844	0.777778	0.802326	0.709677	NO	NO	NO	0.0926482
CAMP0051 (fliY)	CAMP0051	Cj0059c	73492	1	1	1	YES	YES	NO	0
CAMP0052 (fliM)	CAMP0052	Cj0060c	74331	1	1	1	YES	YES	NO	0
CAMP0053 (fliA)	CAMP0053	Cj0061c	75410	1	1	1	YES	YES	NO	0
CAMP0054 (Cj0062c)	CAMP0054	Cj0062c	76083	1	1	1	YES	YES	NO	0
CAMP0055 (Cj0063c)	CAMP0055	Cj0063c	76458	1	1	1	YES	YES	NO	0
CAMP0056 (flhF)	CAMP0056	Cj0064c	77317	1	1	1	YES	YES	NO	0
CAMP0057 (folK)	CAMP0057	Cj0065c	78781	1	1	1	YES	YES	NO	0
CAMP0058 (aroQ)	CAMP0058	Cj0066c	79257	1	1	1	YES	YES	NO	0
CAMP0059 (Cj0067)	CAMP0059	Cj0067	79827	0.995726	1	0.983871	YES	YES	NO	0.016129
CAMP0060 (pspA)	CAMP0060	Cj0068	81044	1	1	1	YES	YES	NO	0
CAMP0061 (Cj0069)	CAMP0061	Cj0069	82019	1	1	1	YES	YES	NO	0
CAMP0062 (Cj0070c)	CAMP0062	Cj0070c	83047	0.987179	1	0.951613	YES	YES	NO	0.0483871
CAMP0063 (Cj0073c)	CAMP0063	Cj0073c	84087	1	1	1	YES	YES	NO	0
CAMP0064 (Cj0074c)	CAMP0064	Cj0074c	84736	1	1	1	YES	YES	NO	0
CAMP0065 (Cj0075c)	CAMP0065	Cj0075c	86172	1	1	1	YES	YES	NO	0
CAMP0066 (lctP)	CAMP0066	Cj0076c	87036	0.995726	0.994186	1	YES	YES	NO	-0.00581395
CAMP0067 (cdtC)	CAMP0067	Cj0077c	88890	1	1	1	YES	YES	NO	0
CAMP0068 (cdtB)	CAMP0068	Cj0078c	89470	1	1	1	YES	YES	NO	0
CAMP0069 (cdtA)	CAMP0069	Cj0079c	90264	0.995726	0.994186	1	YES	YES	NO	-0.00581395
CAMP0070 (Cj0080)	CAMP0070	Cj0080	91147	0.974359	1	0.903226	YES	NO	NO	0.0967742
CAMP0071 (cydA)	CAMP0071	Cj0081	91417	1	1	1	YES	YES	NO	0
CAMP0072 (cydB)	CAMP0072	Cj0082	92979	1	1	1	YES	YES	NO	0
CAMP0073 (Cj0085c)	CAMP0073	Cj0085c	94297	0.910256	1	0.66129	NO	NO	NO	0.33871
CAMP0074 (ung)	CAMP0074	Cj0086c	95108	0.880342	1	0.548387	NO	NO	NO	0.451613
CAMP0075 (aspA)	CAMP0075	Cj0087	96074	0.991453	1	0.967742	YES	YES	NO	0.0322581
CAMP0076 (dcuA)	CAMP0076	Cj0088	97496	1	1	1	YES	YES	NO	0
CAMP0077 (Cj0089)	CAMP0077	Cj0089	98941	0.978632	1	0.919355	YES	NO	NO	0.0806452
CAMP0078 (Cj0090)	CAMP0078	Cj0090	100312	1	1	1	YES	YES	NO	0
CAMP0079 (Cj0091)	CAMP0079	Cj0091	100704	1	1	1	YES	YES	NO	0
CAMP0080 (Cj0092)	CAMP0080	Cj0092	101410	0.995726	0.994186	1	YES	YES	NO	-0.00581395
CAMP0081 (Cj0093)	CAMP0081	Cj0093	102757	1	1	1	YES	YES	NO	0
CAMP0082 (rplU)	CAMP0082	Cj0094	104118	1	1	1	YES	YES	NO	0
CAMP0083 (rpmA)	CAMP0083	Cj0095	104437	1	1	1	YES	YES	NO	0
CAMP0084 (obgE)	CAMP0084	Cj0096	104798	1	1	1	YES	YES	NO	0
CAMP0085 (proB)	CAMP0085	Cj0097	105955	1	1	1	YES	YES	NO	0
CAMP0086 (fmt)	CAMP0086	Cj0098	106784	0.995726	1	0.983871	YES	YES	NO	0.016129
CAMP0087 (birA)	CAMP0087	Cj0099	107664	1	1	1	YES	YES	NO	0
CAMP0088 (Cj0100)	CAMP0088	Cj0100	108314	0.987179	1	0.951613	YES	YES	NO	0.0483871
CAMP0089 (Cj0101)	CAMP0089	Cj0101	109105	0.965812	1	0.870968	YES	NO	NO	0.129032
CAMP0090 (atpF')	CAMP0090	Cj0102	110002	0.961538	1	0.854839	YES	NO	NO	0.145161
CAMP0091 (atpF)	CAMP0091	Cj0103	110438	0.923077	1	0.709677	NO	NO	NO	0.290323
CAMP0092 (atpH)	CAMP0092	Cj0104	110953	0.948718	1	0.806452	NO	NO	NO	0.193548
CAMP0093 (atpA)	CAMP0093	Cj0105	111488	1	1	1	YES	YES	NO	0
CAMP0094 (atpG)	CAMP0094	Cj0106	113002	0.991453	1	0.967742	YES	YES	NO	0.0322581
CAMP0095 (atpD)	CAMP0095	Cj0107	113912	1	1	1	YES	YES	NO	0
CAMP0096 (atpC)	CAMP0096	Cj0108	115313	1	1	1	YES	YES	NO	0
CAMP0097 (exbB3)	CAMP0097	Cj0109	115702	1	1	1	YES	YES	NO	0
CAMP0098 (exbD3)	CAMP0098	Cj0110	116265	1	1	1	YES	YES	NO	0
CAMP0099 (Cj0111)	CAMP0099	Cj0111	116657	1	1	1	YES	YES	NO	0
CAMP0100 (tolB)	CAMP0100	Cj0112	117446	0.995726	1	0.983871	YES	YES	NO	0.016129
CAMP0101 (pal)	CAMP0101	Cj0113	118731	1	1	1	YES	YES	NO	0
CAMP0102 (Cj0114)	CAMP0102	Cj0114	119232	0.995726	1	0.983871	YES	YES	NO	0.016129
CAMP0103 (slyD)	CAMP0103	Cj0115	120194	1	1	1	YES	YES	NO	0
CAMP0104 (fabD)	CAMP0104	Cj0116	120763	1	1	1	YES	YES	NO	0
CAMP0105 (pfs)	CAMP0105	Cj0117	121680	1	1	1	YES	YES	NO	0
CAMP0106 (Cj0118)	CAMP0106	Cj0118	122366	1	1	1	YES	YES	NO	0
CAMP0107 (Cj0119)	CAMP0107	Cj0119	123126	1	1	1	YES	YES	NO	0
CAMP0108 (Cj0120)	CAMP0108	Cj0120	123647	1	1	1	YES	YES	NO	0
CAMP0109 (Cj0121)	CAMP0109	Cj0121	124258	1	1	1	YES	YES	NO	0
CAMP0110 (Cj0122)	CAMP0110	Cj0122	124789	0.803419	0.761628	0.919355	NO	NO	NO	-0.157727	Peru
CAMP0111 (Cj0123c)	CAMP0111	Cj0123c	125503	1	1	1	YES	YES	NO	0
CAMP0112 (Cj0124c)	CAMP0112	Cj0124c	126426	1	1	1	YES	YES	NO	0
CAMP0113 (Cj0125c)	CAMP0113	Cj0125c	127402	1	1	1	YES	YES	NO	0
CAMP0114 (Cj0126c)	CAMP0114	Cj0126c	127776	0.995726	1	0.983871	YES	YES	NO	0.016129
CAMP0115 (accD)	CAMP0115	Cj0127c	128227	1	1	1	YES	YES	NO	0
CAMP0116 (Cj0128c)	CAMP0116	Cj0128c	129078	1	1	1	YES	YES	NO	0
CAMP0117 (Cj0129c)	CAMP0117	Cj0129c	129800	1	1	1	YES	YES	NO	0
CAMP0118 (tyrA)	CAMP0118	Cj0130	132096	1	1	1	YES	YES	NO	0
CAMP0119 (Cj0131)	CAMP0119	Cj0131	133003	1	1	1	YES	YES	NO	0
CAMP0120 (lpxC)	CAMP0120	Cj0132	134376	1	1	1	YES	YES	NO	0
CAMP0121 (Cj0133)	CAMP0121	Cj0133	135299	0.978632	1	0.919355	YES	NO	NO	0.0806452
CAMP0122 (thrB)	CAMP0122	Cj0134	135709	1	1	1	YES	YES	NO	0
CAMP0123 (Cj0135)	CAMP0123	Cj0135	136612	1	1	1	YES	YES	NO	0
CAMP0124 (infB)	CAMP0124	Cj0136	136856	1	1	1	YES	YES	NO	0
CAMP0125 (rbfA)	CAMP0125	Cj0137	139468	1	1	1	YES	YES	NO	0
CAMP0126 (Cj0138)	CAMP0126	Cj0138	139820	0.970085	1	0.887097	YES	NO	NO	0.112903
CAMP0127 (Cj0139)	CAMP0127	Cj0139	140289	0.166667	0.209302	0.0483871	NO	NO	YES	0.160915
CAMP0128 (Cj0140)	CAMP0128	Cj0140	142633	0.884615	0.965116	0.66129	NO	NO	NO	0.303826
CAMP0129 (Cj0141c)	CAMP0129	Cj0141c	143953	1	1	1	YES	YES	NO	0
CAMP0130 (Cj0142c)	CAMP0130	Cj0142c	144749	1	1	1	YES	YES	NO	0
CAMP0131 (Cj0143c)	CAMP0131	Cj0143c	145616	0.918803	1	0.693548	NO	NO	NO	0.306452
CAMP0132 (Cj0144)	CAMP0132	Cj0144	146705	0.470085	0.505814	0.370968	NO	NO	NO	0.134846
CAMP0133 (Cj0145)	CAMP0133	Cj0145	148819	0.995726	0.994186	1	YES	YES	NO	-0.00581395
CAMP0134 (trxB)	CAMP0134	Cj0146c	150638	1	1	1	YES	YES	NO	0
CAMP0135 (trxA)	CAMP0135	Cj0147c	151710	0.987179	1	0.951613	YES	YES	NO	0.0483871
CAMP0136 (Cj0148c)	CAMP0136	Cj0148c	152081	0.965812	1	0.870968	YES	NO	NO	0.129032
CAMP0137 (hom)	CAMP0137	Cj0149c	152419	1	1	1	YES	YES	NO	0
CAMP0138 (Cj0150c)	CAMP0138	Cj0150c	153670	1	1	1	YES	YES	NO	0
CAMP0139 (Cj0151c)	CAMP0139	Cj0151c	154884	0.974359	1	0.903226	YES	NO	NO	0.0967742
CAMP0140 (Cj0152c)	CAMP0140	Cj0152c	155684	0.982906	0.982558	0.983871	YES	YES	NO	-0.00131283
CAMP0141 (Cj0153c)	CAMP0141	Cj0153c	156615	1	1	1	YES	YES	NO	0
CAMP0142 (Cj0154c)	CAMP0142	Cj0154c	157312	0.978632	1	0.919355	YES	NO	NO	0.0806452
CAMP0143 (rpmE)	CAMP0143	Cj0155c	158139	0.987179	1	0.951613	YES	YES	NO	0.0483871
CAMP0144 (Cj0156c)	CAMP0144	Cj0156c	158418	0.935897	1	0.758065	NO	NO	NO	0.241935
CAMP0145 (Cj0157c)	CAMP0145	Cj0157c	159076	0.944444	1	0.790323	NO	NO	NO	0.209677
CAMP0146 (Cj0158c)	CAMP0146	Cj0158c	159483	0.974359	1	0.903226	YES	NO	NO	0.0967742
CAMP0147 (Cj0159c)	CAMP0147	Cj0159c	159908	0.991453	1	0.967742	YES	YES	NO	0.0322581
CAMP0148 (Cj0160c)	CAMP0148	Cj0160c	160486	0.948718	1	0.806452	NO	NO	NO	0.193548
CAMP0149 (moaA)	CAMP0149	Cj0161c	161232	0.982906	1	0.935484	YES	NO	NO	0.0645161
CAMP0150 (Cj0162c)	CAMP0150	Cj0162c	162207	0.991453	1	0.967742	YES	YES	NO	0.0322581
CAMP0151 (Cj0163c)	CAMP0151	Cj0163c	162719	0.974359	1	0.903226	YES	NO	NO	0.0967742
CAMP0152 (ubiA)	CAMP0152	Cj0164c	163207	1	1	1	YES	YES	NO	0
CAMP0153 (miaA)	CAMP0153	Cj0166	164162	0.92735	1	0.725806	NO	NO	NO	0.274194
CAMP0154 (Cj0167c)	CAMP0154	Cj0167c	165017	0.867521	1	0.5	NO	NO	NO	0.5	Reference
CAMP0155 (Cj0168c)	CAMP0155	Cj0168c	165938	0.858974	0.982558	0.516129	NO	NO	NO	0.466429
CAMP0156 (sodB)	CAMP0156	Cj0169	166373	0.995726	1	0.983871	YES	YES	NO	0.016129
CAMP0157 (Cj0170)	CAMP0157	Cj0170	167050	0.74359	0.767442	0.677419	NO	NO	NO	0.0900225
CAMP0158 (Cj0172c)	CAMP0158	Cj0172c	167807	1	1	1	YES	YES	NO	0
CAMP0159 (cfbpC)	CAMP0159	Cj0173c	169054	0.970085	1	0.887097	YES	NO	NO	0.112903
CAMP0160 (cfbpB)	CAMP0160	Cj0174c	169946	0.965812	1	0.870968	YES	NO	NO	0.129032
CAMP0161 (cfbpA)	CAMP0161	Cj0175c	171562	1	1	1	YES	YES	NO	0
CAMP0162 (Cj0176c)	CAMP0162	Cj0176c	172563	0.935897	0.994186	0.774194	NO	NO	NO	0.219992
CAMP0163 (Cj0177)	CAMP0163	Cj0177	172916	0.833333	0.802326	0.919355	NO	NO	NO	-0.117029	Peru
CAMP0164 (Cj0178)	CAMP0164	Cj0178	173764	0.82906	0.802326	0.903226	NO	NO	NO	-0.1009	Peru
CAMP0165 (exbB1)	CAMP0165	Cj0179	176043	0.824786	0.796512	0.903226	NO	NO	NO	-0.106714	Peru
CAMP0166 (exbD1)	CAMP0166	Cj0180	176791	0.82906	0.802326	0.903226	NO	NO	NO	-0.1009	Peru
CAMP0167 (tonB1)	CAMP0167	Cj0181	177203	0.833333	0.802326	0.919355	NO	NO	NO	-0.117029	Peru
CAMP0168 (Cj0182)	CAMP0168	Cj0182	177995	0.991453	1	0.967742	YES	YES	NO	0.0322581
CAMP0169 (Cj0183)	CAMP0169	Cj0183	179299	1	1	1	YES	YES	NO	0
CAMP0170 (Cj0184c)	CAMP0170	Cj0184c	180702	0.974359	1	0.903226	YES	NO	NO	0.0967742
CAMP0171 (Cj0185c)	CAMP0171	Cj0185c	181866	0.995726	1	0.983871	YES	YES	NO	0.016129
CAMP0172 (Cj0186c)	CAMP0172	Cj0186c	182068	1	1	1	YES	YES	NO	0
CAMP0173 (purN)	CAMP0173	Cj0187c	182859	1	1	1	YES	YES	NO	0
CAMP0174 (Cj0188c)	CAMP0174	Cj0188c	183416	0.995726	1	0.983871	YES	YES	NO	0.016129
CAMP0175 (Cj0189c)	CAMP0175	Cj0189c	184770	0.978632	1	0.919355	YES	NO	NO	0.0806452
CAMP0176 (Cj0190c)	CAMP0176	Cj0190c	185470	1	1	1	YES	YES	NO	0
CAMP0177 (def)	CAMP0177	Cj0191c	186972	1	1	1	YES	YES	NO	0
CAMP0178 (clpP)	CAMP0178	Cj0192c	187535	1	1	1	YES	YES	NO	0
CAMP0179 (tig)	CAMP0179	Cj0193c	188119	1	1	1	YES	YES	NO	0
CAMP0180 (folE)	CAMP0180	Cj0194	189596	1	1	1	YES	YES	NO	0
CAMP0181 (fliI)	CAMP0181	Cj0195	190168	1	1	1	YES	YES	NO	0
CAMP0182 (purF)	CAMP0182	Cj0196c	191556	1	1	1	YES	YES	NO	0
CAMP0183 (dapB)	CAMP0183	Cj0197c	192895	1	1	1	YES	YES	NO	0
CAMP0184 (Cj0198c)	CAMP0184	Cj0198c	193686	0.995726	1	0.983871	YES	YES	NO	0.016129
CAMP0185 (Cj0199c)	CAMP0185	Cj0199c	194867	0.799145	0.994186	0.258065	NO	NO	NO	0.736122	Reference
CAMP0186 (Cj0200c)	CAMP0186	Cj0200c	196123	0.897436	0.988372	0.645161	NO	NO	NO	0.343211
CAMP0187 (Cj0201c)	CAMP0187	Cj0201c	196534	0.897436	0.953488	0.741935	NO	NO	NO	0.211553
CAMP0188 (Cj0202c)	CAMP0188	Cj0202c	197123	0.901709	0.953488	0.758065	NO	NO	NO	0.195424
CAMP0189 (Cj0203)	CAMP0189	Cj0203	197707	0.987179	0.994186	0.967742	YES	YES	NO	0.0264441
CAMP0190 (Cj0204)	CAMP0190	Cj0204	199236	1	1	1	YES	YES	NO	0
CAMP0191 (uppP)	CAMP0191	Cj0205	201307	1	1	1	YES	YES	NO	0
CAMP0192 (thrS)	CAMP0192	Cj0206	202241	1	1	1	YES	YES	NO	0
CAMP0193 (infC)	CAMP0193	Cj0207	204046	1	1	1	YES	YES	NO	0
CAMP0194 (Cj0208)	CAMP0194	Cj0208	204603	0.995726	1	0.983871	YES	YES	NO	0.016129
CAMP0195 (argC)	CAMP0195	Cj0224	209279	1	1	1	YES	YES	NO	0
CAMP0196 (Cj0225)	CAMP0196	Cj0225	210317	1	1	1	YES	YES	NO	0
CAMP0197 (argB)	CAMP0197	Cj0226	210767	1	1	1	YES	YES	NO	0
CAMP0198 (argD)	CAMP0198	Cj0227	211616	0.995726	0.994186	1	YES	YES	NO	-0.00581395
CAMP0199 (pcm)	CAMP0199	Cj0228c	212822	1	1	1	YES	YES	NO	0
CAMP0200 (Cj0229)	CAMP0200	Cj0229	213540	1	1	1	YES	YES	NO	0
CAMP0201 (Cj0230c)	CAMP0201	Cj0230c	214057	1	1	1	YES	YES	NO	0
CAMP0202 (nrdF)	CAMP0202	Cj0231c	215417	1	1	1	YES	YES	NO	0
CAMP0203 (Cj0232c)	CAMP0203	Cj0232c	216453	0.995726	1	0.983871	YES	YES	NO	0.016129
CAMP0204 (pyrE)	CAMP0204	Cj0233c	216864	1	1	1	YES	YES	NO	0
CAMP0205 (frr)	CAMP0205	Cj0234c	217475	1	1	1	YES	YES	NO	0
CAMP0206 (secG)	CAMP0206	Cj0235c	218048	1	1	1	YES	YES	NO	0
CAMP0207 (Cj0236c)	CAMP0207	Cj0236c	218523	1	1	1	YES	YES	NO	0
CAMP0208 (cynT)	CAMP0208	Cj0237	219378	1	1	1	YES	YES	NO	0
CAMP0209 (Cj0238)	CAMP0209	Cj0238	220010	0.978632	1	0.919355	YES	NO	NO	0.0806452
CAMP0210 (Cj0239c)	CAMP0210	Cj0239c	221916	1	1	1	YES	YES	NO	0
CAMP0211 (iscS)	CAMP0211	Cj0240c	222897	0.995726	1	0.983871	YES	YES	NO	0.016129
CAMP0212 (Cj0241c)	CAMP0212	Cj0241c	224256	0.863248	1	0.483871	NO	NO	NO	0.516129	Reference
CAMP0213 (Cj0243c)	CAMP0213	Cj0243c	224794	0.858974	1	0.467742	NO	NO	NO	0.532258	Reference
CAMP0214 (rpmI)	CAMP0214	Cj0244	226116	0.952991	1	0.822581	YES	NO	NO	0.177419
CAMP0215 (rplT)	CAMP0215	Cj0245	226401	0.982906	1	0.935484	YES	NO	NO	0.0645161
CAMP0216 (Cj0246c)	CAMP0216	Cj0246c	226807	0.713675	0.889535	0.225806	NO	NO	NO	0.663728	Reference
CAMP0217 (Cj0247c)	CAMP0217	Cj0247c	227910	0.961538	0.994186	0.870968	YES	NO	NO	0.123218
CAMP0218 (Cj0248)	CAMP0218	Cj0248	228946	0.987179	1	0.951613	YES	YES	NO	0.0483871
CAMP0219 (Cj0249)	CAMP0219	Cj0249	229831	0.974359	1	0.903226	YES	NO	NO	0.0967742
CAMP0220 (Cj0250c)	CAMP0220	Cj0250c	230279	0.995726	1	0.983871	YES	YES	NO	0.016129
CAMP0221 (Cj0251c)	CAMP0221	Cj0251c	231592	0.978632	1	0.919355	YES	NO	NO	0.0806452
CAMP0222 (moaC)	CAMP0222	Cj0252	231840	0.995726	1	0.983871	YES	YES	NO	0.016129
CAMP0223 (Cj0253)	CAMP0223	Cj0253	232291	0.987179	1	0.951613	YES	YES	NO	0.0483871
CAMP0224 (Cj0254)	CAMP0224	Cj0254	232544	0.970085	1	0.887097	YES	NO	NO	0.112903
CAMP0225 (exoA)	CAMP0225	Cj0255c	233723	0.974359	0.994186	0.919355	YES	NO	NO	0.0748312
CAMP0226 (Cj0256)	CAMP0226	Cj0256	234599	0.995726	1	0.983871	YES	YES	NO	0.016129
CAMP0227 (dgkA)	CAMP0227	Cj0257	236134	0.995726	1	0.983871	YES	YES	NO	0.016129
CAMP0228 (Cj0258)	CAMP0228	Cj0258	236487	0.987179	1	0.951613	YES	YES	NO	0.0483871
CAMP0229 (pyrC)	CAMP0229	Cj0259	236722	0.995726	0.994186	1	YES	YES	NO	-0.00581395
CAMP0230 (Cj0260c)	CAMP0230	Cj0260c	237761	0.752137	0.883721	0.387097	NO	NO	NO	0.496624
CAMP0231 (Cj0261c)	CAMP0231	Cj0261c	238032	0.944444	0.994186	0.806452	NO	NO	NO	0.187734
CAMP0232 (Cj0262c)	CAMP0232	Cj0262c	238832	0.461538	0.488372	0.387097	NO	NO	NO	0.101275
CAMP0233 (Cj0263)	CAMP0233	Cj0263	241022	0.769231	0.843023	0.564516	NO	NO	NO	0.278507
CAMP0234 (Cj0264c)	CAMP0234	Cj0264c	241921	0.67094	0.784884	0.354839	NO	NO	NO	0.430045
CAMP0235 (Cj0265c)	CAMP0235	Cj0265c	244448	0.67094	0.784884	0.354839	NO	NO	NO	0.430045
CAMP0236 (Cj0266c)	CAMP0236	Cj0266c	245504	0.965812	1	0.870968	YES	NO	NO	0.129032
CAMP0237 (Cj0267c)	CAMP0237	Cj0267c	246013	0.952991	1	0.822581	YES	NO	NO	0.177419
CAMP0238 (Cj0268c)	CAMP0238	Cj0268c	246555	1	1	1	YES	YES	NO	0
CAMP0239 (ilvE)	CAMP0239	Cj0269c	247656	1	1	1	YES	YES	NO	0
CAMP0240 (Cj0270)	CAMP0240	Cj0270	248747	0.987179	1	0.951613	YES	YES	NO	0.0483871
CAMP0241 (Cj0271)	CAMP0241	Cj0271	248950	1	1	1	YES	YES	NO	0
CAMP0242 (Cj0272)	CAMP0242	Cj0272	249405	0.982906	1	0.935484	YES	NO	NO	0.0645161
CAMP0243 (fabZ)	CAMP0243	Cj0273	250590	1	1	1	YES	YES	NO	0
CAMP0244 (lpxA)	CAMP0244	Cj0274	251030	0.995726	0.994186	1	YES	YES	NO	-0.00581395
CAMP0245 (clpX)	CAMP0245	Cj0275	251784	1	1	1	YES	YES	NO	0
CAMP0246 (mreB)	CAMP0246	Cj0276	253049	1	1	1	YES	YES	NO	0
CAMP0247 (mreC)	CAMP0247	Cj0277	254079	1	1	1	YES	YES	NO	0
CAMP0248 (carB)	CAMP0248	Cj0279	255089	1	1	1	YES	YES	NO	0
CAMP0249 (Cj0280)	CAMP0249	Cj0280	258355	0.991453	1	0.967742	YES	YES	NO	0.0322581
CAMP0250 (tal)	CAMP0250	Cj0281c	258778	0.995726	1	0.983871	YES	YES	NO	0.016129
CAMP0251 (serB)	CAMP0251	Cj0282c	259755	0.995726	1	0.983871	YES	YES	NO	0.016129
CAMP0252 (cheW)	CAMP0252	Cj0283c	260378	1	1	1	YES	YES	NO	0
CAMP0253 (cheA)	CAMP0253	Cj0284c	260904	0.995726	0.994186	1	YES	YES	NO	-0.00581395
CAMP0254 (cheV)	CAMP0254	Cj0285c	263217	0.995726	1	0.983871	YES	YES	NO	0.016129
CAMP0255 (Cj0286c)	CAMP0255	Cj0286c	264166	0.952991	1	0.822581	YES	NO	NO	0.177419
CAMP0256 (greA)	CAMP0256	Cj0287c	264934	1	1	1	YES	YES	NO	0
CAMP0257 (lpxB)	CAMP0257	Cj0288c	265431	0.991453	1	0.967742	YES	YES	NO	0.0322581
CAMP0258 (peb3)	CAMP0258	Cj0289c	266622	1	1	1	YES	YES	NO	0
CAMP0259 (surE)	CAMP0259	Cj0293	269064	1	1	1	YES	YES	NO	0
CAMP0260 (Cj0294)	CAMP0260	Cj0294	269830	1	1	1	YES	YES	NO	0
CAMP0261 (Cj0295)	CAMP0261	Cj0295	270473	0.811966	0.918605	0.516129	NO	NO	NO	0.402476
CAMP0262 (panD)	CAMP0262	Cj0296c	271041	0.923077	0.924419	0.919355	NO	NO	NO	0.00506377
CAMP0263 (panC)	CAMP0263	Cj0297c	271418	0.92735	0.924419	0.935484	NO	NO	NO	-0.0110653
CAMP0264 (panB)	CAMP0264	Cj0298c	272277	0.923077	0.924419	0.919355	NO	NO	NO	0.00506377
CAMP0265 (Cj0299)	CAMP0265	Cj0299	273321	0.867521	0.994186	0.516129	NO	NO	NO	0.478057
CAMP0266 (modC)	CAMP0266	Cj0300c	274179	0.987179	1	0.951613	YES	YES	NO	0.0483871
CAMP0267 (modB)	CAMP0267	Cj0301c	275060	0.995726	1	0.983871	YES	YES	NO	0.016129
CAMP0268 (Cj0302c)	CAMP0268	Cj0302c	275727	0.991453	1	0.967742	YES	YES	NO	0.0322581
CAMP0269 (modA)	CAMP0269	Cj0303c	276125	0.995726	1	0.983871	YES	YES	NO	0.016129
CAMP0270 (bioC)	CAMP0270	Cj0304c	276925	0.893162	1	0.596774	NO	NO	NO	0.403226
CAMP0271 (Cj0305c)	CAMP0271	Cj0305c	277608	0.910256	1	0.66129	NO	NO	NO	0.33871
CAMP0272 (bioF)	CAMP0272	Cj0306c	278216	0.974359	0.988372	0.935484	YES	NO	NO	0.0528882
CAMP0273 (bioA)	CAMP0273	Cj0307	279426	1	1	1	YES	YES	NO	0
CAMP0274 (bioD)	CAMP0274	Cj0308c	280696	1	1	1	YES	YES	NO	0
CAMP0275 (Cj0309c)	CAMP0275	Cj0309c	281311	1	1	1	YES	YES	NO	0
CAMP0276 (Cj0310c)	CAMP0276	Cj0310c	281629	1	1	1	YES	YES	NO	0
CAMP0277 (Cj0311)	CAMP0277	Cj0311	282101	1	1	1	YES	YES	NO	0
CAMP0278 (pth)	CAMP0278	Cj0312	282634	1	1	1	YES	YES	NO	0
CAMP0279 (Cj0313)	CAMP0279	Cj0313	283181	0.987179	1	0.951613	YES	YES	NO	0.0483871
CAMP0280 (lysA)	CAMP0280	Cj0314	284283	1	1	1	YES	YES	NO	0
CAMP0281 (Cj0315)	CAMP0281	Cj0315	285493	1	1	1	YES	YES	NO	0
CAMP0282 (pheA)	CAMP0282	Cj0316	286248	1	1	1	YES	YES	NO	0
CAMP0283 (hisC)	CAMP0283	Cj0317	287311	1	1	1	YES	YES	NO	0
CAMP0284 (fliF)	CAMP0284	Cj0318	288457	1	1	1	YES	YES	NO	0
CAMP0285 (fliG)	CAMP0285	Cj0319	290139	1	1	1	YES	YES	NO	0
CAMP0286 (fliH)	CAMP0286	Cj0320	291175	0.995726	0.994186	1	YES	YES	NO	-0.00581395
CAMP0287 (dxs)	CAMP0287	Cj0321	291998	1	1	1	YES	YES	NO	0
CAMP0288 (perR)	CAMP0288	Cj0322	293931	0.910256	0.988372	0.693548	NO	NO	NO	0.294824
CAMP0289 (Cj0323)	CAMP0289	Cj0323	294387	0.735043	0.97093	0.0806452	NO	NO	NO	0.890285	Reference
CAMP0290 (ubiE)	CAMP0290	Cj0324	295586	0.978632	1	0.919355	YES	NO	NO	0.0806452
CAMP0291 (xseA)	CAMP0291	Cj0325	296290	1	1	1	YES	YES	NO	0
CAMP0292 (serC)	CAMP0292	Cj0326	297463	1	1	1	YES	YES	NO	0
CAMP0293 (Cj0327)	CAMP0293	Cj0327	298536	1	1	1	YES	YES	NO	0
CAMP0294 (fabH)	CAMP0294	Cj0328c	298883	1	1	1	YES	YES	NO	0
CAMP0295 (plsX)	CAMP0295	Cj0329c	299850	1	1	1	YES	YES	NO	0
CAMP0296 (rpmF)	CAMP0296	Cj0330c	300842	1	1	1	YES	YES	NO	0
CAMP0297 (Cj0331c)	CAMP0297	Cj0331c	301012	1	1	1	YES	YES	NO	0
CAMP0298 (ndk)	CAMP0298	Cj0332c	301366	0.995726	1	0.983871	YES	YES	NO	0.016129
CAMP0299 (fdxA)	CAMP0299	Cj0333c	301892	0.987179	1	0.951613	YES	YES	NO	0.0483871
CAMP0300 (ahpC)	CAMP0300	Cj0334	302383	1	1	1	YES	YES	NO	0
CAMP0301 (flhB)	CAMP0301	Cj0335	303098	0.987179	0.994186	0.967742	YES	YES	NO	0.0264441
CAMP0302 (motB)	CAMP0302	Cj0336c	304192	1	1	1	YES	YES	NO	0
CAMP0303 (motA)	CAMP0303	Cj0337c	304938	1	1	1	YES	YES	NO	0
CAMP0304 (polA)	CAMP0304	Cj0338c	305730	0.987179	1	0.951613	YES	YES	NO	0.0483871
CAMP0305 (Cj0339)	CAMP0305	Cj0339	308533	0.995726	0.994186	1	YES	YES	NO	-0.00581395
CAMP0306 (Cj0340)	CAMP0306	Cj0340	309891	1	1	1	YES	YES	NO	0
CAMP0307 (Cj0341c)	CAMP0307	Cj0341c	310854	0.995726	1	0.983871	YES	YES	NO	0.016129
CAMP0308 (uvrA)	CAMP0308	Cj0342c	311302	1	1	1	YES	YES	NO	0
CAMP0309 (Cj0343c)	CAMP0309	Cj0343c	314200	0.991453	1	0.967742	YES	YES	NO	0.0322581
CAMP0310 (Cj0344)	CAMP0310	Cj0344	315108	0.782051	0.976744	0.241935	NO	NO	NO	0.734809	Reference
CAMP0311 (trpE)	CAMP0311	Cj0345	315398	0.944444	1	0.790323	NO	NO	NO	0.209677
CAMP0312 (trpD)	CAMP0312	Cj0346	316645	1	1	1	YES	YES	NO	0
CAMP0313 (trpF)	CAMP0313	Cj0347	318233	1	1	1	YES	YES	NO	0
CAMP0314 (trpB)	CAMP0314	Cj0348	318829	1	1	1	YES	YES	NO	0
CAMP0315 (trpA)	CAMP0315	Cj0349	320000	0.991453	1	0.967742	YES	YES	NO	0.0322581
CAMP0316 (Cj0350)	CAMP0316	Cj0350	320820	0.952991	1	0.822581	YES	NO	NO	0.177419
CAMP0317 (fliN)	CAMP0317	Cj0351	321242	0.961538	1	0.854839	YES	NO	NO	0.145161
CAMP0318 (Cj0352)	CAMP0318	Cj0352	321551	0.948718	1	0.806452	NO	NO	NO	0.193548
CAMP0319 (Cj0353c)	CAMP0319	Cj0353c	322345	0.995726	1	0.983871	YES	YES	NO	0.016129
CAMP0320 (fdxB)	CAMP0320	Cj0354c	323805	0.995726	1	0.983871	YES	YES	NO	0.016129
CAMP0321 (Cj0355c)	CAMP0321	Cj0355c	324163	0.987179	1	0.951613	YES	YES	NO	0.0483871
CAMP0322 (folB)	CAMP0322	Cj0356c	324913	0.910256	1	0.66129	NO	NO	NO	0.33871
CAMP0323 (Cj0357c)	CAMP0323	Cj0357c	325215	0.974359	1	0.903226	YES	NO	NO	0.0967742
CAMP0324 (Cj0358)	CAMP0324	Cj0358	326024	1	1	1	YES	YES	NO	0
CAMP0325 (glmM)	CAMP0325	Cj0360	327143	1	1	1	YES	YES	NO	0
CAMP0326 (lspA)	CAMP0326	Cj0361	328473	0.991453	1	0.967742	YES	YES	NO	0.0322581
CAMP0327 (Cj0362)	CAMP0327	Cj0362	328927	0.978632	1	0.919355	YES	NO	NO	0.0806452
CAMP0328 (Cj0363c)	CAMP0328	Cj0363c	329376	0.944444	1	0.790323	NO	NO	NO	0.209677
CAMP0329 (Cj0364)	CAMP0329	Cj0364	330851	0.957265	1	0.83871	YES	NO	NO	0.16129
CAMP0330 (cmeC)	CAMP0330	Cj0365c	331125	0.995726	1	0.983871	YES	YES	NO	0.016129
CAMP0331 (cmeB)	CAMP0331	Cj0366c	332596	1	1	1	YES	YES	NO	0
CAMP0332 (cmeA)	CAMP0332	Cj0367c	335718	1	1	1	YES	YES	NO	0
CAMP0333 (cmeR)	CAMP0333	Cj0368c	336916	0.961538	1	0.854839	YES	NO	NO	0.145161
CAMP0334 (Cj0369c)	CAMP0334	Cj0369c	337535	0.987179	1	0.951613	YES	YES	NO	0.0483871
CAMP0335 (rpsU)	CAMP0335	Cj0370	339071	0.987179	1	0.951613	YES	YES	NO	0.0483871
CAMP0336 (Cj0371)	CAMP0336	Cj0371	339403	1	1	1	YES	YES	NO	0
CAMP0337 (Cj0372)	CAMP0337	Cj0372	340018	1	1	1	YES	YES	NO	0
CAMP0338 (Cj0373)	CAMP0338	Cj0373	341190	0.995726	1	0.983871	YES	YES	NO	0.016129
CAMP0339 (Cj0374)	CAMP0339	Cj0374	342115	0.995726	1	0.983871	YES	YES	NO	0.016129
CAMP0340 (Cj0375)	CAMP0340	Cj0375	342615	0.935897	1	0.758065	NO	NO	NO	0.241935
CAMP0341 (Cj0376)	CAMP0341	Cj0376	343102	0.880342	1	0.548387	NO	NO	NO	0.451613
CAMP0342 (Cj0377)	CAMP0342	Cj0377	343926	0.833333	1	0.370968	NO	NO	NO	0.629032	Reference
CAMP0343 (Cj0378c)	CAMP0343	Cj0378c	345635	0.876068	1	0.532258	NO	NO	NO	0.467742
CAMP0344 (Cj0379c)	CAMP0344	Cj0379c	346174	0.991453	1	0.967742	YES	YES	NO	0.0322581
CAMP0345 (Cj0380c)	CAMP0345	Cj0380c	347123	0.760684	0.802326	0.645161	NO	NO	NO	0.157164
CAMP0346 (pyrF)	CAMP0346	Cj0381c	347905	0.991453	1	0.967742	YES	YES	NO	0.0322581
CAMP0347 (nusB)	CAMP0347	Cj0382c	348741	0.995726	1	0.983871	YES	YES	NO	0.016129
CAMP0348 (ribH)	CAMP0348	Cj0383c	349139	1	1	1	YES	YES	NO	0
CAMP0349 (kdsA)	CAMP0349	Cj0384c	349600	1	1	1	YES	YES	NO	0
CAMP0350 (Cj0385c)	CAMP0350	Cj0385c	350412	1	1	1	YES	YES	NO	0
CAMP0351 (engA)	CAMP0351	Cj0386	351446	1	1	1	YES	YES	NO	0
CAMP0352 (aroK)	CAMP0352	Cj0387	352815	0.982906	1	0.935484	YES	NO	NO	0.0645161
CAMP0353 (trpS)	CAMP0353	Cj0388	353309	1	1	1	YES	YES	NO	0
CAMP0354 (serS)	CAMP0354	Cj0389	354279	1	1	1	YES	YES	NO	0
CAMP0355 (Cj0390)	CAMP0355	Cj0390	355524	1	1	1	YES	YES	NO	0
CAMP0356 (Cj0391c)	CAMP0356	Cj0391c	358017	1	1	1	YES	YES	NO	0
CAMP0357 (pyk)	CAMP0357	Cj0392c	358750	1	1	1	YES	YES	NO	0
CAMP0358 (mqo)	CAMP0358	Cj0393c	360241	0.995726	1	0.983871	YES	YES	NO	0.016129
CAMP0359 (Cj0394c)	CAMP0359	Cj0394c	361706	0.918803	0.994186	0.709677	NO	NO	NO	0.284509
CAMP0360 (Cj0395c)	CAMP0360	Cj0395c	362322	0.905983	0.994186	0.66129	NO	NO	NO	0.332896
CAMP0361 (Cj0396c)	CAMP0361	Cj0396c	362609	0.965812	1	0.870968	YES	NO	NO	0.129032
CAMP0362 (Cj0397c)	CAMP0362	Cj0397c	363604	0.910256	1	0.66129	NO	NO	NO	0.33871
CAMP0363 (gatC)	CAMP0363	Cj0398	364326	0.987179	1	0.951613	YES	YES	NO	0.0483871
CAMP0364 (Cj0399)	CAMP0364	Cj0399	364678	1	1	1	YES	YES	NO	0
CAMP0365 (fur)	CAMP0365	Cj0400	365243	1	1	1	YES	YES	NO	0
CAMP0366 (lysS)	CAMP0366	Cj0401	365717	1	1	1	YES	YES	NO	0
CAMP0367 (glyA)	CAMP0367	Cj0402	367219	1	1	1	YES	YES	NO	0
CAMP0368 (Cj0403)	CAMP0368	Cj0403	368460	1	1	1	YES	YES	NO	0
CAMP0369 (Cj0404)	CAMP0369	Cj0404	369019	1	1	1	YES	YES	NO	0
CAMP0370 (aroE)	CAMP0370	Cj0405	369852	0.995726	1	0.983871	YES	YES	NO	0.016129
CAMP0371 (Cj0406c)	CAMP0371	Cj0406c	370715	0.991453	1	0.967742	YES	YES	NO	0.0322581
CAMP0372 (lgt)	CAMP0372	Cj0407	371704	0.995726	1	0.983871	YES	YES	NO	0.016129
CAMP0373 (frdC)	CAMP0373	Cj0408	372589	1	1	1	YES	YES	NO	0
CAMP0374 (frdA)	CAMP0374	Cj0409	373355	0.995726	1	0.983871	YES	YES	NO	0.016129
CAMP0375 (frdB)	CAMP0375	Cj0410	375339	1	1	1	YES	YES	NO	0
CAMP0376 (Cj0411)	CAMP0376	Cj0411	376092	0.948718	1	0.806452	NO	NO	NO	0.193548
CAMP0377 (Cj0412)	CAMP0377	Cj0412	378268	0.84188	1	0.403226	NO	NO	NO	0.596774	Reference
CAMP0378 (Cj0413)	CAMP0378	Cj0413	380097	0.935897	1	0.758065	NO	NO	NO	0.241935
CAMP0379 (Cj0414)	CAMP0379	Cj0414	380937	1	1	1	YES	YES	NO	0
CAMP0380 (Cj0415)	CAMP0380	Cj0415	381667	1	1	1	YES	YES	NO	0
CAMP0381 (Cj0416)	CAMP0381	Cj0416	383559	0.961538	0.976744	0.919355	YES	NO	NO	0.0573893
CAMP0382 (Cj0417)	CAMP0382	Cj0417	383677	0.747863	0.930233	0.241935	NO	NO	NO	0.688297	Reference
CAMP0383 (Cj0418c)	CAMP0383	Cj0418c	383947	0.970085	1	0.887097	YES	NO	NO	0.112903
CAMP0384 (Cj0419)	CAMP0384	Cj0419	384759	0.905983	1	0.645161	NO	NO	NO	0.354839
CAMP0385 (Cj0420)	CAMP0385	Cj0420	385195	0.910256	1	0.66129	NO	NO	NO	0.33871
CAMP0386 (Cj0421c)	CAMP0386	Cj0421c	385772	0.884615	1	0.564516	NO	NO	NO	0.435484
CAMP0387 (Cj0422c)	CAMP0387	Cj0422c	386790	0.897436	0.994186	0.629032	NO	NO	NO	0.365154
CAMP0388 (Cj0423)	CAMP0388	Cj0423	387168	0.636752	0.755814	0.306452	NO	NO	NO	0.449362
CAMP0389 (Cj0424)	CAMP0389	Cj0424	387404	0.653846	0.761628	0.354839	NO	NO	NO	0.406789
CAMP0390 (Cj0425)	CAMP0390	Cj0425	388049	0.65812	0.761628	0.370968	NO	NO	NO	0.39066
CAMP0391 (Cj0426)	CAMP0391	Cj0426	388595	1	1	1	YES	YES	NO	0
CAMP0392 (Cj0427)	CAMP0392	Cj0427	390162	0.991453	1	0.967742	YES	YES	NO	0.0322581
CAMP0393 (Cj0428)	CAMP0393	Cj0428	390572	1	1	1	YES	YES	NO	0
CAMP0394 (Cj0429c)	CAMP0394	Cj0429c	390999	0.970085	1	0.887097	YES	NO	NO	0.112903
CAMP0395 (Cj0430)	CAMP0395	Cj0430	391711	0.952991	1	0.822581	YES	NO	NO	0.177419
CAMP0396 (Cj0431)	CAMP0396	Cj0431	392930	0.991453	1	0.967742	YES	YES	NO	0.0322581
CAMP0397 (murD)	CAMP0397	Cj0432c	399936	1	1	1	YES	YES	NO	0
CAMP0398 (mraY)	CAMP0398	Cj0433c	401144	1	1	1	YES	YES	NO	0
CAMP0399 (pgm)	CAMP0399	Cj0434	402285	1	1	1	YES	YES	NO	0
CAMP0400 (fabG)	CAMP0400	Cj0435	403835	1	1	1	YES	YES	NO	0
CAMP0401 (Cj0436)	CAMP0401	Cj0436	404585	0.987179	1	0.951613	YES	YES	NO	0.0483871
CAMP0402 (sdhA)	CAMP0402	Cj0437	405333	1	1	1	YES	YES	NO	0
CAMP0403 (sdhB)	CAMP0403	Cj0438	407165	1	1	1	YES	YES	NO	0
CAMP0404 (sdhC)	CAMP0404	Cj0439	408134	1	1	1	YES	YES	NO	0
CAMP0405 (Cj0440c)	CAMP0405	Cj0440c	409015	1	1	1	YES	YES	NO	0
CAMP0406 (acpP)	CAMP0406	Cj0441	409793	1	1	1	YES	YES	NO	0
CAMP0407 (fabF)	CAMP0407	Cj0442	410053	1	1	1	YES	YES	NO	0
CAMP0408 (accA)	CAMP0408	Cj0443	411269	1	1	1	YES	YES	NO	0
CAMP0409 (Cj0447)	CAMP0409	Cj0447	414516	1	1	1	YES	YES	NO	0
CAMP0410 (Cj0448c)	CAMP0410	Cj0448c	415144	1	1	1	YES	YES	NO	0
CAMP0411 (Cj0449c)	CAMP0411	Cj0449c	416251	0.978632	1	0.919355	YES	NO	NO	0.0806452
CAMP0412 (rpmB)	CAMP0412	Cj0450c	416651	0.957265	1	0.83871	YES	NO	NO	0.16129
CAMP0413 (rep)	CAMP0413	Cj0451	416985	1	1	1	YES	YES	NO	0
CAMP0414 (dnaQ)	CAMP0414	Cj0452	417629	0.995726	1	0.983871	YES	YES	NO	0.016129
CAMP0415 (thiC)	CAMP0415	Cj0453	418573	1	1	1	YES	YES	NO	0
CAMP0416 (Cj0454c)	CAMP0416	Cj0454c	419857	1	1	1	YES	YES	NO	0
CAMP0417 (Cj0455c)	CAMP0417	Cj0455c	420548	0.995726	1	0.983871	YES	YES	NO	0.016129
CAMP0418 (Cj0456c)	CAMP0418	Cj0456c	420889	0.995726	1	0.983871	YES	YES	NO	0.016129
CAMP0419 (Cj0457c)	CAMP0419	Cj0457c	421850	1	1	1	YES	YES	NO	0
CAMP0420 (miaB)	CAMP0420	Cj0458c	422463	1	1	1	YES	YES	NO	0
CAMP0421 (Cj0459c)	CAMP0421	Cj0459c	423761	0.995726	1	0.983871	YES	YES	NO	0.016129
CAMP0422 (nusA)	CAMP0422	Cj0460	424131	1	1	1	YES	YES	NO	0
CAMP0423 (Cj0461c)	CAMP0423	Cj0461c	425235	1	1	1	YES	YES	NO	0
CAMP0424 (Cj0462)	CAMP0424	Cj0462	426496	1	1	1	YES	YES	NO	0
CAMP0425 (Cj0463)	CAMP0425	Cj0463	427542	0.961538	1	0.854839	YES	NO	NO	0.145161
CAMP0426 (recG)	CAMP0426	Cj0464	428752	1	1	1	YES	YES	NO	0
CAMP0427 (ctb)	CAMP0427	Cj0465c	430572	0.987179	1	0.951613	YES	YES	NO	0.0483871
CAMP0428 (nssR)	CAMP0428	Cj0466	431050	0.858974	1	0.467742	NO	NO	NO	0.532258	Reference
CAMP0429 (Cj0467)	CAMP0429	Cj0467	431662	0.974359	1	0.903226	YES	NO	NO	0.0967742
CAMP0430 (Cj0468)	CAMP0430	Cj0468	432356	0.995726	1	0.983871	YES	YES	NO	0.016129
CAMP0431 (Cj0469)	CAMP0431	Cj0469	433014	1	1	1	YES	YES	NO	0
CAMP0432 (tuf)	CAMP0432	Cj0470	434408	1	1	1	YES	YES	NO	0
CAMP0433 (rpmG)	CAMP0433	Cj0471	435660	1	1	1	YES	YES	NO	0
CAMP0434 (secE)	CAMP0434	Cj0472	435925	1	1	1	YES	YES	NO	0
CAMP0435 (nusG)	CAMP0435	Cj0473	436114	1	1	1	YES	YES	NO	0
CAMP0436 (rplK)	CAMP0436	Cj0474	436673	1	1	1	YES	YES	NO	0
CAMP0437 (rplA)	CAMP0437	Cj0475	437153	1	1	1	YES	YES	NO	0
CAMP0438 (rplJ)	CAMP0438	Cj0476	438006	1	1	1	YES	YES	NO	0
CAMP0439 (rplL)	CAMP0439	Cj0477	438506	1	1	1	YES	YES	NO	0
CAMP0440 (rpoB)	CAMP0440	Cj0478	438992	0.995726	1	0.983871	YES	YES	NO	0.016129
CAMP0441 (rpoC)	CAMP0441	Cj0479	443121	1	1	1	YES	YES	NO	0
CAMP0442 (Cj0480c)	CAMP0442	Cj0480c	447705	0.598291	0.732558	0.225806	NO	NO	NO	0.506752	Reference
CAMP0443 (dapA)	CAMP0443	Cj0481	448697	0.636752	0.732558	0.370968	NO	NO	NO	0.36159
CAMP0444 (uxaA')	CAMP0444	Cj0482	449602	0.636752	0.732558	0.370968	NO	NO	NO	0.36159
CAMP0445 (uxaA')	CAMP0445	Cj0483	449862	0.632479	0.732558	0.354839	NO	NO	NO	0.377719
CAMP0446 (Cj0484)	CAMP0446	Cj0484	451046	0.628205	0.726744	0.354839	NO	NO	NO	0.371905
CAMP0447 (Cj0485)	CAMP0447	Cj0485	452320	0.636752	0.732558	0.370968	NO	NO	NO	0.36159
CAMP0448 (Cj0486)	CAMP0448	Cj0486	453119	0.636752	0.732558	0.370968	NO	NO	NO	0.36159
CAMP0449 (Cj0487)	CAMP0449	Cj0487	454359	0.628205	0.732558	0.33871	NO	NO	NO	0.393848
CAMP0450 (Cj0488)	CAMP0450	Cj0488	455130	0.636752	0.732558	0.370968	NO	NO	NO	0.36159
CAMP0451 (ald')	CAMP0451	Cj0489	455461	0.636752	0.732558	0.370968	NO	NO	NO	0.36159
CAMP0452 (ald')	CAMP0452	Cj0490	455718	0.636752	0.732558	0.370968	NO	NO	NO	0.36159
CAMP0453 (rpsL)	CAMP0453	Cj0491	457227	1	1	1	YES	YES	NO	0
CAMP0454 (rpsG)	CAMP0454	Cj0492	457683	1	1	1	YES	YES	NO	0
CAMP0455 (fusA)	CAMP0455	Cj0493	458166	0.995726	1	0.983871	YES	YES	NO	0.016129
CAMP0456 (Cj0494)	CAMP0456	Cj0494	460364	0.970085	1	0.887097	YES	NO	NO	0.112903
CAMP0457 (Cj0495)	CAMP0457	Cj0495	460519	0.987179	1	0.951613	YES	YES	NO	0.0483871
CAMP0458 (Cj0496)	CAMP0458	Cj0496	461210	0.982906	1	0.935484	YES	NO	NO	0.0645161
CAMP0459 (Cj0497)	CAMP0459	Cj0497	461557	0.982906	1	0.935484	YES	NO	NO	0.0645161
CAMP0460 (trpC)	CAMP0460	Cj0498	462831	1	1	1	YES	YES	NO	0
CAMP0461 (Cj0499)	CAMP0461	Cj0499	463617	1	1	1	YES	YES	NO	0
CAMP0462 (Cj0500)	CAMP0462	Cj0500	464092	0.995726	1	0.983871	YES	YES	NO	0.016129
CAMP0463 (hemH)	CAMP0463	Cj0503c	466660	1	1	1	YES	YES	NO	0
CAMP0464 (Cj0504c)	CAMP0464	Cj0504c	467568	0.995726	1	0.983871	YES	YES	NO	0.016129
CAMP0465 (Cj0505c)	CAMP0465	Cj0505c	468439	1	1	1	YES	YES	NO	0
CAMP0466 (alaS)	CAMP0466	Cj0506	469627	1	1	1	YES	YES	NO	0
CAMP0467 (maf)	CAMP0467	Cj0507	472155	0.995726	1	0.983871	YES	YES	NO	0.016129
CAMP0468 (pbpA)	CAMP0468	Cj0508	472703	1	1	1	YES	YES	NO	0
CAMP0469 (clpB)	CAMP0469	Cj0509c	474662	1	1	1	YES	YES	NO	0
CAMP0470 (Cj0510c)	CAMP0470	Cj0510c	477347	1	1	1	YES	YES	NO	0
CAMP0471 (Cj0511)	CAMP0471	Cj0511	477755	0.995726	1	0.983871	YES	YES	NO	0.016129
CAMP0472 (purC)	CAMP0472	Cj0512	479091	0.995726	1	0.983871	YES	YES	NO	0.016129
CAMP0473 (purS)	CAMP0473	Cj0513	479810	1	1	1	YES	YES	NO	0
CAMP0474 (purQ)	CAMP0474	Cj0514	480057	1	1	1	YES	YES	NO	0
CAMP0475 (Cj0515)	CAMP0475	Cj0515	480700	0.987179	1	0.951613	YES	YES	NO	0.0483871
CAMP0476 (plsC)	CAMP0476	Cj0516	481877	0.991453	1	0.967742	YES	YES	NO	0.0322581
CAMP0477 (crcB)	CAMP0477	Cj0517	482563	0.978632	1	0.919355	YES	NO	NO	0.0806452
CAMP0478 (htpG)	CAMP0478	Cj0518	483003	1	1	1	YES	YES	NO	0
CAMP0479 (Cj0519)	CAMP0479	Cj0519	484826	1	1	1	YES	YES	NO	0
CAMP0480 (Cj0520)	CAMP0480	Cj0520	485143	0.991453	0.994186	0.983871	YES	YES	NO	0.0103151
CAMP0481 (Cj0522)	CAMP0481	Cj0522	485698	0.987179	1	0.951613	YES	YES	NO	0.0483871
CAMP0482 (Cj0523)	CAMP0482	Cj0523	486213	0.987179	1	0.951613	YES	YES	NO	0.0483871
CAMP0483 (Cj0524)	CAMP0483	Cj0524	486642	0.987179	1	0.951613	YES	YES	NO	0.0483871
CAMP0484 (pbpB)	CAMP0484	Cj0525c	487340	1	1	1	YES	YES	NO	0
CAMP0485 (fliE)	CAMP0485	Cj0526c	489155	1	1	1	YES	YES	NO	0
CAMP0486 (flgC)	CAMP0486	Cj0527c	489458	1	1	1	YES	YES	NO	0
CAMP0487 (flgB)	CAMP0487	Cj0528c	489962	1	1	1	YES	YES	NO	0
CAMP0488 (Cj0529c)	CAMP0488	Cj0529c	490474	1	1	1	YES	YES	NO	0
CAMP0489 (Cj0530)	CAMP0489	Cj0530	491390	0.863248	0.994186	0.5	NO	NO	NO	0.494186
CAMP0490 (icd)	CAMP0490	Cj0531	494077	1	1	1	YES	YES	NO	0
CAMP0491 (mdh)	CAMP0491	Cj0532	496278	1	1	1	YES	YES	NO	0
CAMP0492 (sucC)	CAMP0492	Cj0533	497181	1	1	1	YES	YES	NO	0
CAMP0493 (sucD)	CAMP0493	Cj0534	498354	1	1	1	YES	YES	NO	0
CAMP0494 (oorD)	CAMP0494	Cj0535	499238	1	1	1	YES	YES	NO	0
CAMP0495 (oorA)	CAMP0495	Cj0536	499558	1	1	1	YES	YES	NO	0
CAMP0496 (oorB)	CAMP0496	Cj0537	500683	1	1	1	YES	YES	NO	0
CAMP0497 (oorC)	CAMP0497	Cj0538	501525	1	1	1	YES	YES	NO	0
CAMP0498 (Cj0539)	CAMP0498	Cj0539	502221	0.970085	1	0.887097	YES	NO	NO	0.112903
CAMP0499 (Cj0540)	CAMP0499	Cj0540	502487	0.995726	1	0.983871	YES	YES	NO	0.016129
CAMP0500 (Cj0541)	CAMP0500	Cj0541	503037	0.995726	1	0.983871	YES	YES	NO	0.016129
CAMP0501 (hemA)	CAMP0501	Cj0542	503930	1	1	1	YES	YES	NO	0
CAMP0502 (proS)	CAMP0502	Cj0543	505212	1	1	1	YES	YES	NO	0
CAMP0503 (Cj0544)	CAMP0503	Cj0544	506918	1	1	1	YES	YES	NO	0
CAMP0504 (hemC)	CAMP0504	Cj0545	507304	1	1	1	YES	YES	NO	0
CAMP0505 (ubiD)	CAMP0505	Cj0546	508224	0.991453	1	0.967742	YES	YES	NO	0.0322581
CAMP0506 (flaG)	CAMP0506	Cj0547	510184	0.995726	1	0.983871	YES	YES	NO	0.016129
CAMP0507 (fliD)	CAMP0507	Cj0548	510552	1	1	1	YES	YES	NO	0
CAMP0508 (fliS)	CAMP0508	Cj0549	512492	1	1	1	YES	YES	NO	0
CAMP0509 (Cj0550)	CAMP0509	Cj0550	512859	1	1	1	YES	YES	NO	0
CAMP0510 (efp)	CAMP0510	Cj0551	513566	1	1	1	YES	YES	NO	0
CAMP0511 (Cj0552)	CAMP0511	Cj0552	514295	1	1	1	YES	YES	NO	0
CAMP0512 (Cj0553)	CAMP0512	Cj0553	514974	1	1	1	YES	YES	NO	0
CAMP0513 (Cj0554)	CAMP0513	Cj0554	515937	0.995726	1	0.983871	YES	YES	NO	0.016129
CAMP0514 (Cj0555)	CAMP0514	Cj0555	517060	0.974359	1	0.903226	YES	NO	NO	0.0967742
CAMP0515 (Cj0556)	CAMP0515	Cj0556	518363	0.961538	1	0.854839	YES	NO	NO	0.145161
CAMP0516 (Cj0557c)	CAMP0516	Cj0557c	519157	1	1	1	YES	YES	NO	0
CAMP0517 (proA)	CAMP0517	Cj0558c	520239	1	1	1	YES	YES	NO	0
CAMP0518 (Cj0559)	CAMP0518	Cj0559	521542	1	1	1	YES	YES	NO	0
CAMP0519 (Cj0560)	CAMP0519	Cj0560	522658	1	1	1	YES	YES	NO	0
CAMP0520 (Cj0561c)	CAMP0520	Cj0561c	524034	0.991453	1	0.967742	YES	YES	NO	0.0322581
CAMP0521 (dnaB)	CAMP0521	Cj0562	525117	1	1	1	YES	YES	NO	0
CAMP0522 (Cj0563)	CAMP0522	Cj0563	526556	0.995726	0.994186	1	YES	YES	NO	-0.00581395
CAMP0523 (Cj0564)	CAMP0523	Cj0564	527149	0.995726	0.994186	1	YES	YES	NO	-0.00581395
CAMP0524 (Cj0566)	CAMP0524	Cj0566	528182	0.542735	0.732558	0.016129	NO	NO	YES	0.716429	Reference
CAMP0525 (Cj0567)	CAMP0525	Cj0567	529659	0.551282	0.732558	0.0483871	NO	NO	YES	0.684171	Reference
CAMP0526 (Cj0568)	CAMP0526	Cj0568	529974	0.568376	0.732558	0.112903	NO	NO	NO	0.619655	Reference
CAMP0527 (Cj0569)	CAMP0527	Cj0569	530261	0.559829	0.726744	0.0967742	NO	NO	NO	0.62997	Reference
CAMP0528 (Cj0570)	CAMP0528	Cj0570	531139	0.987179	0.982558	1	YES	YES	NO	-0.0174419
CAMP0529 (Cj0571)	CAMP0529	Cj0571	532203	0.991453	0.994186	0.983871	YES	YES	NO	0.0103151
CAMP0530 (ribA)	CAMP0530	Cj0572	533373	1	1	1	YES	YES	NO	0
CAMP0531 (Cj0573)	CAMP0531	Cj0573	534404	1	1	1	YES	YES	NO	0
CAMP0532 (ilvI)	CAMP0532	Cj0574	534865	1	1	1	YES	YES	NO	0
CAMP0533 (ilvH)	CAMP0533	Cj0575	536562	1	1	1	YES	YES	NO	0
CAMP0534 (lpxD)	CAMP0534	Cj0576	537023	1	1	1	YES	YES	NO	0
CAMP0535 (queA)	CAMP0535	Cj0577c	537977	1	1	1	YES	YES	NO	0
CAMP0536 (tatC)	CAMP0536	Cj0578c	538998	1	1	1	YES	YES	NO	0
CAMP0537 (Cj0579c)	CAMP0537	Cj0579c	539728	0.995726	1	0.983871	YES	YES	NO	0.016129
CAMP0538 (Cj0580c)	CAMP0538	Cj0580c	540202	0.957265	1	0.83871	YES	NO	NO	0.16129
CAMP0539 (Cj0581)	CAMP0539	Cj0581	541371	0.991453	1	0.967742	YES	YES	NO	0.0322581
CAMP0540 (lysC)	CAMP0540	Cj0582	541843	1	1	1	YES	YES	NO	0
CAMP0541 (Cj0583)	CAMP0541	Cj0583	543046	0.982906	1	0.935484	YES	NO	NO	0.0645161
CAMP0542 (Cj0584)	CAMP0542	Cj0584	543588	0.957265	1	0.83871	YES	NO	NO	0.16129
CAMP0543 (folP)	CAMP0543	Cj0585	544189	1	1	1	YES	YES	NO	0
CAMP0544 (ligA)	CAMP0544	Cj0586	545332	1	1	1	YES	YES	NO	0
CAMP0545 (Cj0587)	CAMP0545	Cj0587	547256	0.884615	1	0.564516	NO	NO	NO	0.435484
CAMP0546 (tlyA)	CAMP0546	Cj0588	548257	0.893162	1	0.596774	NO	NO	NO	0.403226
CAMP0547 (ribF)	CAMP0547	Cj0589	548984	0.965812	1	0.870968	YES	NO	NO	0.129032
CAMP0548 (Cj0590)	CAMP0548	Cj0590	549825	0.995726	1	0.983871	YES	YES	NO	0.016129
CAMP0549 (Cj0591c)	CAMP0549	Cj0591c	550525	0.995726	1	0.983871	YES	YES	NO	0.016129
CAMP0550 (Cj0592c)	CAMP0550	Cj0592c	550743	1	1	1	YES	YES	NO	0
CAMP0551 (Cj0593c)	CAMP0551	Cj0593c	551235	1	1	1	YES	YES	NO	0
CAMP0552 (Cj0594c)	CAMP0552	Cj0594c	551878	1	1	1	YES	YES	NO	0
CAMP0553 (nth)	CAMP0553	Cj0595c	552525	0.991453	1	0.967742	YES	YES	NO	0.0322581
CAMP0554 (peb4cbf2)	CAMP0554	Cj0596	553232	1	1	1	YES	YES	NO	0
CAMP0555 (fba)	CAMP0555	Cj0597	554053	1	1	1	YES	YES	NO	0
CAMP0556 (Cj0598)	CAMP0556	Cj0598	555212	1	1	1	YES	YES	NO	0
CAMP0557 (Cj0599)	CAMP0557	Cj0599	556651	0.995726	1	0.983871	YES	YES	NO	0.016129
CAMP0558 (Cj0600)	CAMP0558	Cj0600	557591	0.991453	1	0.967742	YES	YES	NO	0.0322581
CAMP0559 (Cj0601c)	CAMP0559	Cj0601c	558458	0.995726	1	0.983871	YES	YES	NO	0.016129
CAMP0560 (Cj0602c)	CAMP0560	Cj0602c	559852	0.995726	1	0.983871	YES	YES	NO	0.016129
CAMP0561 (dsbD)	CAMP0561	Cj0603c	560517	0.995726	1	0.983871	YES	YES	NO	0.016129
CAMP0562 (Cj0604)	CAMP0562	Cj0604	562315	1	1	1	YES	YES	NO	0
CAMP0563 (Cj0605)	CAMP0563	Cj0605	563205	1	1	1	YES	YES	NO	0
CAMP0564 (Cj0606)	CAMP0564	Cj0606	564474	1	1	1	YES	YES	NO	0
CAMP0565 (Cj0607)	CAMP0565	Cj0607	565646	1	1	1	YES	YES	NO	0
CAMP0566 (Cj0608)	CAMP0566	Cj0608	567573	0.948718	1	0.806452	NO	NO	NO	0.193548
CAMP0567 (Cj0609c)	CAMP0567	Cj0609c	568946	0.987179	1	0.951613	YES	YES	NO	0.0483871
CAMP0568 (Cj0610c)	CAMP0568	Cj0610c	570111	1	1	1	YES	YES	NO	0
CAMP0569 (Cj0611c)	CAMP0569	Cj0611c	571122	1	1	1	YES	YES	NO	0
CAMP0570 (cft)	CAMP0570	Cj0612c	572541	0.991453	0.994186	0.983871	YES	YES	NO	0.0103151
CAMP0571 (pstS)	CAMP0571	Cj0613	573224	1	1	1	YES	YES	NO	0
CAMP0572 (pstC)	CAMP0572	Cj0614	574229	1	1	1	YES	YES	NO	0
CAMP0573 (pstA)	CAMP0573	Cj0615	575140	1	1	1	YES	YES	NO	0
CAMP0574 (pstB)	CAMP0574	Cj0616	576225	1	1	1	YES	YES	NO	0
CAMP0575 (Cj0617)	CAMP0575	Cj0617	577027	0.692308	0.796512	0.403226	NO	NO	NO	0.393286
CAMP0576 (Cj0618)	CAMP0576	Cj0618	577608	0.632479	0.767442	0.258065	NO	NO	NO	0.509377	Reference
CAMP0577 (Cj0619)	CAMP0577	Cj0619	578345	1	1	1	YES	YES	NO	0
CAMP0578 (Cj0620)	CAMP0578	Cj0620	579637	0.884615	1	0.564516	NO	NO	NO	0.435484
CAMP0579 (Cj0621)	CAMP0579	Cj0621	580326	0.965812	1	0.870968	YES	NO	NO	0.129032
CAMP0580 (hypF)	CAMP0580	Cj0622	581827	0.978632	1	0.919355	YES	NO	NO	0.0806452
CAMP0581 (hypB)	CAMP0581	Cj0623	584094	1	1	1	YES	YES	NO	0
CAMP0582 (hypC)	CAMP0582	Cj0624	584837	1	1	1	YES	YES	NO	0
CAMP0583 (hypD)	CAMP0583	Cj0625	585102	1	1	1	YES	YES	NO	0
CAMP0584 (hypE)	CAMP0584	Cj0626	586190	1	1	1	YES	YES	NO	0
CAMP0585 (hypA)	CAMP0585	Cj0627	587164	0.991453	1	0.967742	YES	YES	NO	0.0322581
CAMP0586 (Cj0628)	CAMP0586	Cj0628	587868	0.679487	0.77907	0.403226	NO	NO	NO	0.375844
CAMP0587 (Cj0630c)	CAMP0587	Cj0630c	591537	0.965812	1	0.870968	YES	NO	NO	0.129032
CAMP0588 (Cj0631c)	CAMP0588	Cj0631c	592495	1	1	1	YES	YES	NO	0
CAMP0589 (ilvC)	CAMP0589	Cj0632	594548	1	1	1	YES	YES	NO	0
CAMP0590 (Cj0633)	CAMP0590	Cj0633	595574	0.940171	1	0.774194	NO	NO	NO	0.225806
CAMP0591 (dprA)	CAMP0591	Cj0634	596646	0.995726	1	0.983871	YES	YES	NO	0.016129
CAMP0592 (Cj0635)	CAMP0592	Cj0635	597416	0.995726	1	0.983871	YES	YES	NO	0.016129
CAMP0593 (Cj0636)	CAMP0593	Cj0636	597828	1	1	1	YES	YES	NO	0
CAMP0594 (mrsA)	CAMP0594	Cj0637c	598843	0.995726	1	0.983871	YES	YES	NO	0.016129
CAMP0595 (ppa)	CAMP0595	Cj0638c	599381	1	1	1	YES	YES	NO	0
CAMP0596 (adk)	CAMP0596	Cj0639c	599909	1	1	1	YES	YES	NO	0
CAMP0597 (aspS)	CAMP0597	Cj0640c	600484	1	1	1	YES	YES	NO	0
CAMP0598 (pnk)	CAMP0598	Cj0641	602326	0.970085	1	0.887097	YES	NO	NO	0.112903
CAMP0599 (recN)	CAMP0599	Cj0642	603186	0.944444	1	0.790323	NO	NO	NO	0.209677
CAMP0600 (cbrR)	CAMP0600	Cj0643	604815	1	1	1	YES	YES	NO	0
CAMP0601 (Cj0644)	CAMP0601	Cj0644	606050	1	1	1	YES	YES	NO	0
CAMP0602 (Cj0645)	CAMP0602	Cj0645	606865	1	1	1	YES	YES	NO	0
CAMP0603 (Cj0646)	CAMP0603	Cj0646	607943	1	1	1	YES	YES	NO	0
CAMP0604 (Cj0647)	CAMP0604	Cj0647	608776	0.974359	1	0.903226	YES	NO	NO	0.0967742
CAMP0605 (Cj0648)	CAMP0605	Cj0648	609255	0.944444	1	0.790323	NO	NO	NO	0.209677
CAMP0606 (Cj0649)	CAMP0606	Cj0649	609752	0.935897	1	0.758065	NO	NO	NO	0.241935
CAMP0607 (engB)	CAMP0607	Cj0650	610210	0.944444	1	0.790323	NO	NO	NO	0.209677
CAMP0608 (Cj0651)	CAMP0608	Cj0651	610803	0.935897	1	0.758065	NO	NO	NO	0.241935
CAMP0609 (pbpC)	CAMP0609	Cj0652	611298	1	1	1	YES	YES	NO	0
CAMP0610 (Cj0653c)	CAMP0610	Cj0653c	613224	1	1	1	YES	YES	NO	0
CAMP0611 (Cj0659c)	CAMP0611	Cj0659c	616572	0.773504	0.988372	0.177419	NO	NO	NO	0.810953	Reference
CAMP0612 (Cj0660c)	CAMP0612	Cj0660c	617113	0.807692	0.976744	0.33871	NO	NO	NO	0.638035	Reference
CAMP0613 (era)	CAMP0613	Cj0661c	618206	0.982906	1	0.935484	YES	NO	NO	0.0645161
CAMP0614 (hslU)	CAMP0614	Cj0662c	619078	1	1	1	YES	YES	NO	0
CAMP0615 (hslV)	CAMP0615	Cj0663c	620394	1	1	1	YES	YES	NO	0
CAMP0616 (rplI)	CAMP0616	Cj0664c	620936	1	1	1	YES	YES	NO	0
CAMP0617 (argG)	CAMP0617	Cj0665c	621392	1	1	1	YES	YES	NO	0
CAMP0618 (Cj0667)	CAMP0618	Cj0667	622768	1	1	1	YES	YES	NO	0
CAMP0619 (Cj0668)	CAMP0619	Cj0668	623010	0.991453	1	0.967742	YES	YES	NO	0.0322581
CAMP0620 (Cj0669)	CAMP0620	Cj0669	623410	0.995726	1	0.983871	YES	YES	NO	0.016129
CAMP0621 (rpoN)	CAMP0621	Cj0670	624138	0.995726	1	0.983871	YES	YES	NO	0.016129
CAMP0622 (dcuB)	CAMP0622	Cj0671	625552	1	1	1	YES	YES	NO	0
CAMP0623 (Cj0672)	CAMP0623	Cj0672	627118	0.974359	1	0.903226	YES	NO	NO	0.0967742
CAMP0624 (kdpB)	CAMP0624	Cj0677	629020	0.982906	1	0.935484	YES	NO	NO	0.0645161
CAMP0625 (kdpD)	CAMP0625	Cj0679	631667	0.991453	1	0.967742	YES	YES	NO	0.0322581
CAMP0626 (uvrB)	CAMP0626	Cj0680c	633589	0.995726	0.994186	1	YES	YES	NO	-0.00581395
CAMP0627 (Cj0681)	CAMP0627	Cj0681	635716	0.974359	0.994186	0.919355	YES	NO	NO	0.0748312
CAMP0628 (Cj0682)	CAMP0628	Cj0682	635936	0.970085	0.994186	0.903226	YES	NO	NO	0.0909602
CAMP0629 (Cj0683)	CAMP0629	Cj0683	636175	0.965812	0.994186	0.887097	YES	NO	NO	0.107089
CAMP0630 (priA)	CAMP0630	Cj0684	636594	0.987179	0.994186	0.967742	YES	YES	NO	0.0264441
CAMP0631 (cipA)	CAMP0631	Cj0685c	638540	0.893162	0.988372	0.629032	NO	NO	NO	0.35934
CAMP0632 (ispG)	CAMP0632	Cj0686	639998	1	1	1	YES	YES	NO	0
CAMP0633 (flgH)	CAMP0633	Cj0687c	641102	1	1	1	YES	YES	NO	0
CAMP0634 (pta)	CAMP0634	Cj0688	641890	0.995726	0.994186	1	YES	YES	NO	-0.00581395
CAMP0635 (ackA)	CAMP0635	Cj0689	643409	0.991453	0.994186	0.983871	YES	YES	NO	0.0103151
CAMP0636 (Cj0690c)	CAMP0636	Cj0690c	644627	0.705128	0.790698	0.467742	NO	NO	NO	0.322956
CAMP0637 (Cj0691)	CAMP0637	Cj0691	648529	0.846154	1	0.419355	NO	NO	NO	0.580645	Reference
CAMP0638 (Cj0692c)	CAMP0638	Cj0692c	649008	0.863248	1	0.483871	NO	NO	NO	0.516129	Reference
CAMP0639 (mraW)	CAMP0639	Cj0693c	649946	0.923077	1	0.709677	NO	NO	NO	0.290323
CAMP0640 (Cj0694)	CAMP0640	Cj0694	651043	0.92735	1	0.725806	NO	NO	NO	0.274194
CAMP0641 (ftsA)	CAMP0641	Cj0695	652530	1	1	1	YES	YES	NO	0
CAMP0642 (ftsZ)	CAMP0642	Cj0696	653934	1	1	1	YES	YES	NO	0
CAMP0643 (flgG2)	CAMP0643	Cj0697	655202	1	1	1	YES	YES	NO	0
CAMP0644 (flgG)	CAMP0644	Cj0698	656043	1	1	1	YES	YES	NO	0
CAMP0645 (glnA)	CAMP0645	Cj0699c	656901	1	1	1	YES	YES	NO	0
CAMP0646 (Cj0700)	CAMP0646	Cj0700	658534	1	1	1	YES	YES	NO	0
CAMP0647 (Cj0701)	CAMP0647	Cj0701	659226	1	1	1	YES	YES	NO	0
CAMP0648 (purE)	CAMP0648	Cj0702	660480	1	1	1	YES	YES	NO	0
CAMP0649 (Cj0703)	CAMP0649	Cj0703	660984	1	1	1	YES	YES	NO	0
CAMP0650 (glyQ)	CAMP0650	Cj0704	661532	0.995726	0.994186	1	YES	YES	NO	-0.00581395
CAMP0651 (Cj0705)	CAMP0651	Cj0705	662382	0.961538	1	0.854839	YES	NO	NO	0.145161
CAMP0652 (Cj0706)	CAMP0652	Cj0706	663117	0.970085	1	0.887097	YES	NO	NO	0.112903
CAMP0653 (kdtA)	CAMP0653	Cj0707	663830	0.952991	1	0.822581	YES	NO	NO	0.177419
CAMP0654 (Cj0708)	CAMP0654	Cj0708	664968	0.995726	1	0.983871	YES	YES	NO	0.016129
CAMP0655 (ffh)	CAMP0655	Cj0709	665788	1	1	1	YES	YES	NO	0
CAMP0656 (rpsP)	CAMP0656	Cj0710	667190	0.995726	0.994186	1	YES	YES	NO	-0.00581395
CAMP0657 (Cj0711)	CAMP0657	Cj0711	667420	0.995726	0.994186	1	YES	YES	NO	-0.00581395
CAMP0658 (rimM)	CAMP0658	Cj0712	667655	0.965812	0.994186	0.887097	YES	NO	NO	0.107089
CAMP0659 (trmD)	CAMP0659	Cj0713	668191	0.961538	0.994186	0.870968	YES	NO	NO	0.123218
CAMP0660 (rplS)	CAMP0660	Cj0714	668906	0.970085	0.982558	0.935484	YES	NO	NO	0.0470743
CAMP0661 (Cj0715)	CAMP0661	Cj0715	669395	0.995726	1	0.983871	YES	YES	NO	0.016129
CAMP0662 (Cj0716)	CAMP0662	Cj0716	669832	1	1	1	YES	YES	NO	0
CAMP0663 (Cj0717)	CAMP0663	Cj0717	671169	0.982906	1	0.935484	YES	NO	NO	0.0645161
CAMP0664 (dnaE)	CAMP0664	Cj0718	671946	1	1	1	YES	YES	NO	0
CAMP0665 (Cj0719c)	CAMP0665	Cj0719c	675560	1	1	1	YES	YES	NO	0
CAMP0666 (flaC)	CAMP0666	Cj0720c	676227	1	1	1	YES	YES	NO	0
CAMP0667 (Cj0721c)	CAMP0667	Cj0721c	677015	0.92735	1	0.725806	NO	NO	NO	0.274194
CAMP0668 (Cj0722c)	CAMP0668	Cj0722c	677498	0.910256	1	0.66129	NO	NO	NO	0.33871
CAMP0669 (Cj0723c)	CAMP0669	Cj0723c	678310	0.982906	1	0.935484	YES	NO	NO	0.0645161
CAMP0670 (Cj0724)	CAMP0670	Cj0724	679624	0.982906	1	0.935484	YES	NO	NO	0.0645161
CAMP0671 (mogA)	CAMP0671	Cj0725c	679806	1	1	1	YES	YES	NO	0
CAMP0672 (corA)	CAMP0672	Cj0726c	680369	1	1	1	YES	YES	NO	0
CAMP0673 (Cj0727)	CAMP0673	Cj0727	681469	0.965812	0.953488	1	YES	YES	NO	-0.0465116
CAMP0674 (Cj0728)	CAMP0674	Cj0728	682526	0.965812	0.959302	0.983871	YES	YES	NO	-0.0245686
CAMP0675 (Cj0729)	CAMP0675	Cj0729	683848	0.961538	0.953488	0.983871	YES	YES	NO	-0.0303826
CAMP0676 (Cj0730)	CAMP0676	Cj0730	684654	0.961538	0.953488	0.983871	YES	YES	NO	-0.0303826
CAMP0677 (Cj0731)	CAMP0677	Cj0731	685494	0.965812	0.953488	1	YES	YES	NO	-0.0465116
CAMP0678 (Cj0732)	CAMP0678	Cj0732	686277	0.965812	0.953488	1	YES	YES	NO	-0.0465116
CAMP0679 (Cj0733)	CAMP0679	Cj0733	687263	0.944444	0.953488	0.919355	NO	NO	NO	0.0341335
CAMP0680 (hisJ)	CAMP0680	Cj0734c	687925	0.965812	0.994186	0.887097	YES	NO	NO	0.107089
CAMP0681 (Cj0735)	CAMP0681	Cj0735	689007	0.846154	0.924419	0.629032	NO	NO	NO	0.295386
CAMP0682 (Cj0736)	CAMP0682	Cj0736	689656	0.918803	0.959302	0.806452	NO	NO	NO	0.152851
CAMP0683 (Cj0737)	CAMP0683	Cj0737	691596	0.769231	0.796512	0.693548	NO	NO	NO	0.102963
CAMP0684 (Cj0738)	CAMP0684	Cj0738	692726	0.752137	0.796512	0.629032	NO	NO	NO	0.167479
CAMP0685 (Cj0739)	CAMP0685	Cj0739	692878	0.74359	0.796512	0.596774	NO	NO	NO	0.199737
CAMP0686 (Cj0740)	CAMP0686	Cj0740	693048	0.739316	0.796512	0.580645	NO	NO	NO	0.215866
CAMP0687 (Cj0741)	CAMP0687	Cj0741	693191	0.970085	0.965116	0.983871	YES	YES	NO	-0.0187547
CAMP0688 (Cj0747)	CAMP0688	Cj0747	702810	0.786325	0.796512	0.758065	NO	NO	NO	0.0384471
CAMP0689 (Cj0748)	CAMP0689	Cj0748	703027	0.794872	0.796512	0.790323	NO	NO	NO	0.00618905
CAMP0690 (tonB3)	CAMP0690	Cj0753c	704442	0.803419	0.796512	0.822581	NO	NO	NO	-0.026069
CAMP0691 (cfrA)	CAMP0691	Cj0755	705450	0.803419	0.790698	0.83871	NO	NO	NO	-0.048012
CAMP0692 (hrcA)	CAMP0692	Cj0757	707840	1	1	1	YES	YES	NO	0
CAMP0693 (grpE)	CAMP0693	Cj0758	708631	1	1	1	YES	YES	NO	0
CAMP0694 (dnaK)	CAMP0694	Cj0759	709183	1	1	1	YES	YES	NO	0
CAMP0695 (Cj0760)	CAMP0695	Cj0760	711314	0.995726	1	0.983871	YES	YES	NO	0.016129
CAMP0696 (Cj0761)	CAMP0696	Cj0761	712406	0.995726	1	0.983871	YES	YES	NO	0.016129
CAMP0697 (aspB)	CAMP0697	Cj0762c	712797	1	1	1	YES	YES	NO	0
CAMP0698 (cysE)	CAMP0698	Cj0763c	714138	1	1	1	YES	YES	NO	0
CAMP0699 (speA)	CAMP0699	Cj0764c	714777	0.995726	1	0.983871	YES	YES	NO	0.016129
CAMP0700 (hisS)	CAMP0700	Cj0765c	716609	1	1	1	YES	YES	NO	0
CAMP0701 (tmk)	CAMP0701	Cj0766c	717832	1	1	1	YES	YES	NO	0
CAMP0702 (coaD)	CAMP0702	Cj0767c	718401	1	1	1	YES	YES	NO	0
CAMP0703 (Cj0768c)	CAMP0703	Cj0768c	718917	0.995726	1	0.983871	YES	YES	NO	0.016129
CAMP0704 (flgA)	CAMP0704	Cj0769c	719477	0.978632	1	0.919355	YES	NO	NO	0.0806452
CAMP0705 (Cj0770c)	CAMP0705	Cj0770c	720223	0.991453	0.994186	0.983871	YES	YES	NO	0.0103151
CAMP0706 (Cj0771c)	CAMP0706	Cj0771c	721009	0.991453	0.994186	0.983871	YES	YES	NO	0.0103151
CAMP0707 (Cj0772c)	CAMP0707	Cj0772c	721828	0.995726	0.994186	1	YES	YES	NO	-0.00581395
CAMP0708 (Cj0773c)	CAMP0708	Cj0773c	722791	0.991453	0.994186	0.983871	YES	YES	NO	0.0103151
CAMP0709 (Cj0774c)	CAMP0709	Cj0774c	723699	0.995726	0.994186	1	YES	YES	NO	-0.00581395
CAMP0710 (valS)	CAMP0710	Cj0775c	724714	0.991453	1	0.967742	YES	YES	NO	0.0322581
CAMP0711 (Cj0776c)	CAMP0711	Cj0776c	727349	0.991453	0.994186	0.983871	YES	YES	NO	0.0103151
CAMP0712 (Cj0777)	CAMP0712	Cj0777	728500	0.982906	1	0.935484	YES	NO	NO	0.0645161
CAMP0713 (peb2)	CAMP0713	Cj0778	730569	0.965812	1	0.870968	YES	NO	NO	0.129032
CAMP0714 (tpx)	CAMP0714	Cj0779	731405	0.995726	1	0.983871	YES	YES	NO	0.016129
CAMP0715 (napA)	CAMP0715	Cj0780	732179	1	1	1	YES	YES	NO	0
CAMP0716 (napG)	CAMP0716	Cj0781	734971	1	1	1	YES	YES	NO	0
CAMP0717 (napH)	CAMP0717	Cj0782	735708	1	1	1	YES	YES	NO	0
CAMP0718 (napB)	CAMP0718	Cj0783	736487	0.995726	1	0.983871	YES	YES	NO	0.016129
CAMP0719 (napL)	CAMP0719	Cj0784	737016	0.91453	1	0.677419	NO	NO	NO	0.322581
CAMP0720 (napD)	CAMP0720	Cj0785	737923	0.92735	1	0.725806	NO	NO	NO	0.274194
CAMP0721 (Cj0786)	CAMP0721	Cj0786	738274	0.940171	1	0.774194	NO	NO	NO	0.225806
CAMP0722 (Cj0787)	CAMP0722	Cj0787	738526	0.952991	1	0.822581	YES	NO	NO	0.177419
CAMP0723 (Cj0788)	CAMP0723	Cj0788	738771	0.974359	1	0.903226	YES	NO	NO	0.0967742
CAMP0724 (cca)	CAMP0724	Cj0789	739231	0.991453	1	0.967742	YES	YES	NO	0.0322581
CAMP0725 (purU)	CAMP0725	Cj0790	740346	0.987179	1	0.951613	YES	YES	NO	0.0483871
CAMP0726 (Cj0791c)	CAMP0726	Cj0791c	741167	0.982906	1	0.935484	YES	NO	NO	0.0645161
CAMP0727 (Cj0792)	CAMP0727	Cj0792	742477	0.91453	1	0.677419	NO	NO	NO	0.322581
CAMP0728 (flgS)	CAMP0728	Cj0793	743359	1	1	1	YES	YES	NO	0
CAMP0729 (Cj0794)	CAMP0729	Cj0794	744495	0.717949	0.75	0.629032	NO	NO	NO	0.120968
CAMP0730 (murF)	CAMP0730	Cj0795c	745833	1	1	1	YES	YES	NO	0
CAMP0731 (Cj0796c)	CAMP0731	Cj0796c	747261	0.991453	1	0.967742	YES	YES	NO	0.0322581
CAMP0732 (Cj0797c)	CAMP0732	Cj0797c	747982	0.982906	1	0.935484	YES	NO	NO	0.0645161
CAMP0733 (ddl)	CAMP0733	Cj0798c	748257	0.995726	1	0.983871	YES	YES	NO	0.016129
CAMP0734 (ruvA)	CAMP0734	Cj0799c	749307	1	1	1	YES	YES	NO	0
CAMP0735 (Cj0800c)	CAMP0735	Cj0800c	749834	0.991453	0.994186	0.983871	YES	YES	NO	0.0103151
CAMP0736 (Cj0801)	CAMP0736	Cj0801	751797	0.995726	1	0.983871	YES	YES	NO	0.016129
CAMP0737 (cysS)	CAMP0737	Cj0802	753248	1	1	1	YES	YES	NO	0
CAMP0738 (msbA)	CAMP0738	Cj0803	754629	1	1	1	YES	YES	NO	0
CAMP0739 (pyrD)	CAMP0739	Cj0804	756403	0.995726	0.994186	1	YES	YES	NO	-0.00581395
CAMP0740 (Cj0805)	CAMP0740	Cj0805	757458	0.991453	1	0.967742	YES	YES	NO	0.0322581
CAMP0741 (dapA)	CAMP0741	Cj0806	758701	1	1	1	YES	YES	NO	0
CAMP0742 (Cj0807)	CAMP0742	Cj0807	759597	1	1	1	YES	YES	NO	0
CAMP0743 (Cj0808c)	CAMP0743	Cj0808c	760417	0.935897	1	0.758065	NO	NO	NO	0.241935
CAMP0744 (Cj0809c)	CAMP0744	Cj0809c	760734	0.965812	1	0.870968	YES	NO	NO	0.129032
CAMP0745 (nadE)	CAMP0745	Cj0810	761404	0.991453	1	0.967742	YES	YES	NO	0.0322581
CAMP0746 (lpxK)	CAMP0746	Cj0811	762148	0.991453	1	0.967742	YES	YES	NO	0.0322581
CAMP0747 (thrC)	CAMP0747	Cj0812	763071	1	1	1	YES	YES	NO	0
CAMP0748 (kdsB)	CAMP0748	Cj0813	764480	0.995726	1	0.983871	YES	YES	NO	0.016129
CAMP0749 (Cj0814)	CAMP0749	Cj0814	765304	0.923077	0.947674	0.854839	NO	NO	NO	0.0928357
CAMP0750 (Cj0815)	CAMP0750	Cj0815	766075	0.867521	0.918605	0.725806	NO	NO	NO	0.192798
CAMP0751 (Cj0816)	CAMP0751	Cj0816	766427	0.948718	0.97093	0.887097	NO	NO	NO	0.0838335
CAMP0752 (glnH)	CAMP0752	Cj0817	766692	0.991453	1	0.967742	YES	YES	NO	0.0322581
CAMP0753 (Cj0818)	CAMP0753	Cj0818	767555	0.534188	0.69186	0.0967742	NO	NO	NO	0.595086	Reference
CAMP0754 (Cj0819)	CAMP0754	Cj0819	767808	0.538462	0.69186	0.112903	NO	NO	NO	0.578957	Reference
CAMP0755 (fliP)	CAMP0755	Cj0820c	768029	1	1	1	YES	YES	NO	0
CAMP0756 (glmU)	CAMP0756	Cj0821	768906	1	1	1	YES	YES	NO	0
CAMP0757 (dfp)	CAMP0757	Cj0822	770192	0.995726	0.994186	1	YES	YES	NO	-0.00581395
CAMP0758 (Cj0823)	CAMP0758	Cj0823	771343	0.982906	1	0.935484	YES	NO	NO	0.0645161
CAMP0759 (uppS)	CAMP0759	Cj0824	771964	1	1	1	YES	YES	NO	0
CAMP0760 (Cj0825)	CAMP0760	Cj0825	772629	0.940171	1	0.774194	NO	NO	NO	0.225806
CAMP0761 (Cj0826)	CAMP0761	Cj0826	773405	1	1	1	YES	YES	NO	0
CAMP0762 (truA)	CAMP0762	Cj0827	774427	1	1	1	YES	YES	NO	0
CAMP0763 (ilvA)	CAMP0763	Cj0828c	775149	1	1	1	YES	YES	NO	0
CAMP0764 (Cj0829c)	CAMP0764	Cj0829c	776360	0.92735	1	0.725806	NO	NO	NO	0.274194
CAMP0765 (Cj0830)	CAMP0765	Cj0830	776892	0.948718	1	0.806452	NO	NO	NO	0.193548
CAMP0766 (trmA)	CAMP0766	Cj0831c	777295	0.957265	1	0.83871	YES	NO	NO	0.16129
CAMP0767 (Cj0832c)	CAMP0767	Cj0832c	778365	1	1	1	YES	YES	NO	0
CAMP0768 (Cj0833c)	CAMP0768	Cj0833c	780095	1	1	1	YES	YES	NO	0
CAMP0769 (Cj0834c)	CAMP0769	Cj0834c	780841	0.987179	1	0.951613	YES	YES	NO	0.0483871
CAMP0770 (acnB)	CAMP0770	Cj0835c	782129	1	1	1	YES	YES	NO	0
CAMP0771 (ogt)	CAMP0771	Cj0836	784730	0.961538	1	0.854839	YES	NO	NO	0.145161
CAMP0772 (Cj0837c)	CAMP0772	Cj0837c	785174	0.918803	1	0.693548	NO	NO	NO	0.306452
CAMP0773 (metG)	CAMP0773	Cj0838c	786119	1	1	1	YES	YES	NO	0
CAMP0774 (Cj0839c)	CAMP0774	Cj0839c	788015	1	1	1	YES	YES	NO	0
CAMP0775 (fbp)	CAMP0775	Cj0840c	788205	0.995726	1	0.983871	YES	YES	NO	0.016129
CAMP0776 (mobB)	CAMP0776	Cj0841c	789049	0.974359	0.994186	0.919355	YES	NO	NO	0.0748312
CAMP0777 (Cj0842)	CAMP0777	Cj0842	789636	0.961538	0.994186	0.870968	YES	NO	NO	0.123218
CAMP0778 (Cj0843c)	CAMP0778	Cj0843c	790018	0.978632	0.994186	0.935484	YES	NO	NO	0.0587022
CAMP0779 (Cj0844c)	CAMP0779	Cj0844c	791640	0.961538	0.994186	0.870968	YES	NO	NO	0.123218
CAMP0780 (gltX)	CAMP0780	Cj0845c	791924	0.991453	0.994186	0.983871	YES	YES	NO	0.0103151
CAMP0781 (Cj0846)	CAMP0781	Cj0846	793305	0.982906	1	0.935484	YES	NO	NO	0.0645161
CAMP0782 (psd)	CAMP0782	Cj0847	794426	0.982906	0.994186	0.951613	YES	YES	NO	0.0425731
CAMP0783 (Cj0848c)	CAMP0783	Cj0848c	795223	0.965812	0.994186	0.887097	YES	NO	NO	0.107089
CAMP0784 (Cj0849c)	CAMP0784	Cj0849c	795501	0.867521	1	0.5	NO	NO	NO	0.5	Reference
CAMP0785 (Cj0850c)	CAMP0785	Cj0850c	797653	0.982906	1	0.935484	YES	NO	NO	0.0645161
CAMP0786 (Cj0851c)	CAMP0786	Cj0851c	798818	0.918803	0.994186	0.709677	NO	NO	NO	0.284509
CAMP0787 (Cj0852c)	CAMP0787	Cj0852c	799321	0.995726	1	0.983871	YES	YES	NO	0.016129
CAMP0788 (hemL)	CAMP0788	Cj0853c	799647	0.995726	0.994186	1	YES	YES	NO	-0.00581395
CAMP0789 (Cj0854c)	CAMP0789	Cj0854c	800918	0.995726	1	0.983871	YES	YES	NO	0.016129
CAMP0790 (folD)	CAMP0790	Cj0855	801345	1	1	1	YES	YES	NO	0
CAMP0791 (lepP)	CAMP0791	Cj0856	802203	1	1	1	YES	YES	NO	0
CAMP0792 (moeA)	CAMP0792	Cj0857c	803073	1	1	1	YES	YES	NO	0
CAMP0793 (murA)	CAMP0793	Cj0858c	804230	1	1	1	YES	YES	NO	0
CAMP0794 (Cj0859c)	CAMP0794	Cj0859c	805552	0.367521	0.418605	0.225806	NO	NO	NO	0.192798
CAMP0795 (Cj0860)	CAMP0795	Cj0860	806075	0.358974	0.418605	0.193548	NO	NO	NO	0.225056
CAMP0796 (pabA)	CAMP0796	Cj0861c	806934	0.850427	1	0.435484	NO	NO	NO	0.564516	Reference
CAMP0797 (pabB)	CAMP0797	Cj0862c	807497	0.807692	1	0.274194	NO	NO	NO	0.725806	Reference
CAMP0798 (xerD)	CAMP0798	Cj0863c	809271	0.944444	0.994186	0.806452	NO	NO	NO	0.187734
CAMP0799 (Cj0864)	CAMP0799	Cj0864	810963	0.888889	0.936047	0.758065	NO	NO	NO	0.177982
CAMP0800 (dsbB)	CAMP0800	Cj0865	811319	0.991453	0.988372	1	YES	YES	NO	-0.0116279
CAMP0801 (dsbA)	CAMP0801	Cj0872	813675	0.91453	0.994186	0.693548	NO	NO	NO	0.300638
CAMP0802 (Cj0873c)	CAMP0802	Cj0873c	814351	0.995726	0.994186	1	YES	YES	NO	-0.00581395
CAMP0803 (Cj0874c)	CAMP0803	Cj0874c	814539	0.995726	0.994186	1	YES	YES	NO	-0.00581395
CAMP0804 (Cj0876c)	CAMP0804	Cj0876c	815050	0.91453	0.994186	0.693548	NO	NO	NO	0.300638
CAMP0805 (Cj0877c)	CAMP0805	Cj0877c	815432	0.888889	0.994186	0.596774	NO	NO	NO	0.397412
CAMP0806 (Cj0878)	CAMP0806	Cj0878	815545	0.858974	0.994186	0.483871	NO	NO	NO	0.510315	Reference
CAMP0807 (Cj0879c)	CAMP0807	Cj0879c	815669	0.833333	1	0.370968	NO	NO	NO	0.629032	Reference
CAMP0808 (Cj0880c)	CAMP0808	Cj0880c	816298	0.888889	1	0.580645	NO	NO	NO	0.419355
CAMP0809 (Cj0881c)	CAMP0809	Cj0881c	816524	0.923077	1	0.709677	NO	NO	NO	0.290323
CAMP0810 (flhA)	CAMP0810	Cj0882c	817579	1	1	1	YES	YES	NO	0
CAMP0811 (Cj0883c)	CAMP0811	Cj0883c	819740	0.965812	1	0.870968	YES	NO	NO	0.129032
CAMP0812 (rpsO)	CAMP0812	Cj0884	820325	0.978632	1	0.919355	YES	NO	NO	0.0806452
CAMP0813 (ftsK)	CAMP0813	Cj0886c	820683	0.991453	1	0.967742	YES	YES	NO	0.0322581
CAMP0814 (flgL)	CAMP0814	Cj0887c	823633	1	1	1	YES	YES	NO	0
CAMP0815 (Cj0888c)	CAMP0815	Cj0888c	826268	0.995726	1	0.983871	YES	YES	NO	0.016129
CAMP0816 (Cj0889c)	CAMP0816	Cj0889c	828203	0.952991	1	0.822581	YES	NO	NO	0.177419
CAMP0817 (Cj0890c)	CAMP0817	Cj0890c	829486	0.982906	1	0.935484	YES	NO	NO	0.0645161
CAMP0818 (serA)	CAMP0818	Cj0891c	830135	1	1	1	YES	YES	NO	0
CAMP0819 (Cj0892c)	CAMP0819	Cj0892c	831715	1	1	1	YES	YES	NO	0
CAMP0820 (rpsA)	CAMP0820	Cj0893c	832203	1	1	1	YES	YES	NO	0
CAMP0821 (ispH)	CAMP0821	Cj0894c	834005	0.995726	1	0.983871	YES	YES	NO	0.016129
CAMP0822 (aroA)	CAMP0822	Cj0895c	834828	1	1	1	YES	YES	NO	0
CAMP0823 (pheT)	CAMP0823	Cj0896c	836111	0.978632	1	0.919355	YES	NO	NO	0.0806452
CAMP0824 (pheS)	CAMP0824	Cj0897c	838429	1	1	1	YES	YES	NO	0
CAMP0825 (Cj0898)	CAMP0825	Cj0898	839544	0.991453	1	0.967742	YES	YES	NO	0.0322581
CAMP0826 (thiJ)	CAMP0826	Cj0899c	839939	0.987179	1	0.951613	YES	YES	NO	0.0483871
CAMP0827 (Cj0900c)	CAMP0827	Cj0900c	840501	0.978632	1	0.919355	YES	NO	NO	0.0806452
CAMP0828 (Cj0901)	CAMP0828	Cj0901	840763	0.987179	1	0.951613	YES	YES	NO	0.0483871
CAMP0829 (glnQ)	CAMP0829	Cj0902	841499	1	1	1	YES	YES	NO	0
CAMP0830 (Cj0903c)	CAMP0830	Cj0903c	842255	1	1	1	YES	YES	NO	0
CAMP0831 (Cj0904c)	CAMP0831	Cj0904c	843825	0.991453	1	0.967742	YES	YES	NO	0.0322581
CAMP0832 (alr)	CAMP0832	Cj0905c	844295	0.987179	1	0.951613	YES	YES	NO	0.0483871
CAMP0833 (Cj0906c)	CAMP0833	Cj0906c	845282	0.961538	1	0.854839	YES	NO	NO	0.145161
CAMP0834 (Cj0908)	CAMP0834	Cj0908	846415	0.811966	0.988372	0.322581	NO	NO	NO	0.665791	Reference
CAMP0835 (Cj0909)	CAMP0835	Cj0909	846971	0.824786	1	0.33871	NO	NO	NO	0.66129	Reference
CAMP0836 (Cj0910)	CAMP0836	Cj0910	847394	0.833333	1	0.370968	NO	NO	NO	0.629032	Reference
CAMP0837 (Cj0911)	CAMP0837	Cj0911	847843	0.880342	1	0.548387	NO	NO	NO	0.451613
CAMP0838 (cysM)	CAMP0838	Cj0912c	848410	0.948718	1	0.806452	NO	NO	NO	0.193548
CAMP0839 (hupB)	CAMP0839	Cj0913c	849436	0.910256	1	0.66129	NO	NO	NO	0.33871
CAMP0840 (ciaB)	CAMP0840	Cj0914c	849834	0.850427	1	0.435484	NO	NO	NO	0.564516	Reference
CAMP0841 (Cj0915)	CAMP0841	Cj0915	851728	0.957265	1	0.83871	YES	NO	NO	0.16129
CAMP0842 (Cj0916c)	CAMP0842	Cj0916c	852181	0.931624	1	0.741935	NO	NO	NO	0.258065
CAMP0843 (cstA)	CAMP0843	Cj0917c	852359	1	1	1	YES	YES	NO	0
CAMP0844 (prsA)	CAMP0844	Cj0918c	854637	1	1	1	YES	YES	NO	0
CAMP0845 (Cj0919c)	CAMP0845	Cj0919c	855674	0.991453	1	0.967742	YES	YES	NO	0.0322581
CAMP0846 (Cj0920c)	CAMP0846	Cj0920c	856344	1	1	1	YES	YES	NO	0
CAMP0847 (peb1A)	CAMP0847	Cj0921c	857098	1	1	1	YES	YES	NO	0
CAMP0848 (pebC)	CAMP0848	Cj0922c	857899	0.978632	1	0.919355	YES	NO	NO	0.0806452
CAMP0849 (cheR)	CAMP0849	Cj0923c	858763	0.863248	1	0.483871	NO	NO	NO	0.516129	Reference
CAMP0850 (cheB')	CAMP0850	Cj0924c	859567	0.931624	1	0.741935	NO	NO	NO	0.258065
CAMP0851 (rpiB)	CAMP0851	Cj0925	860287	0.970085	1	0.887097	YES	NO	NO	0.112903
CAMP0852 (Cj0926)	CAMP0852	Cj0926	860724	0.987179	1	0.951613	YES	YES	NO	0.0483871
CAMP0853 (apt)	CAMP0853	Cj0927	861053	0.995726	1	0.983871	YES	YES	NO	0.016129
CAMP0854 (Cj0928)	CAMP0854	Cj0928	861620	0.982906	1	0.935484	YES	NO	NO	0.0645161
CAMP0855 (pepA)	CAMP0855	Cj0929	862213	1	1	1	YES	YES	NO	0
CAMP0856 (Cj0930)	CAMP0856	Cj0930	863661	1	1	1	YES	YES	NO	0
CAMP0857 (argH)	CAMP0857	Cj0931c	864786	1	1	1	YES	YES	NO	0
CAMP0858 (pckA)	CAMP0858	Cj0932c	866178	1	1	1	YES	YES	NO	0
CAMP0859 (pycB)	CAMP0859	Cj0933c	867765	1	1	1	YES	YES	NO	0
CAMP0860 (Cj0934c)	CAMP0860	Cj0934c	869596	0.982906	1	0.935484	YES	NO	NO	0.0645161
CAMP0861 (Cj0935c)	CAMP0861	Cj0935c	870949	0.982906	1	0.935484	YES	NO	NO	0.0645161
CAMP0862 (atpE)	CAMP0862	Cj0936	872516	0.978632	1	0.919355	YES	NO	NO	0.0806452
CAMP0863 (Cj0937)	CAMP0863	Cj0937	873171	0.995726	1	0.983871	YES	YES	NO	0.016129
CAMP0864 (aas)	CAMP0864	Cj0938c	874090	0.965812	1	0.870968	YES	NO	NO	0.129032
CAMP0865 (Cj0939c)	CAMP0865	Cj0939c	877647	0.837607	1	0.387097	NO	NO	NO	0.612903	Reference
CAMP0866 (glnP)	CAMP0866	Cj0940c	878828	1	1	1	YES	YES	NO	0
CAMP0867 (Cj0941c)	CAMP0867	Cj0941c	879636	1	1	1	YES	YES	NO	0
CAMP0868 (secA)	CAMP0868	Cj0942c	880838	1	1	1	YES	YES	NO	0
CAMP0869 (lolA)	CAMP0869	Cj0943	883526	0.957265	1	0.83871	YES	NO	NO	0.16129
CAMP0870 (Cj0944c)	CAMP0870	Cj0944c	884032	0.957265	1	0.83871	YES	NO	NO	0.16129
CAMP0871 (Cj0945c)	CAMP0871	Cj0945c	884776	0.837607	1	0.387097	NO	NO	NO	0.612903	Reference
CAMP0872 (Cj0946)	CAMP0872	Cj0946	886168	0.893162	1	0.596774	NO	NO	NO	0.403226
CAMP0873 (Cj0947c)	CAMP0873	Cj0947c	887526	1	1	1	YES	YES	NO	0
CAMP0874 (Cj0948c)	CAMP0874	Cj0948c	888395	0.991453	1	0.967742	YES	YES	NO	0.0322581
CAMP0875 (Cj0949c)	CAMP0875	Cj0949c	889279	0.982906	1	0.935484	YES	NO	NO	0.0645161
CAMP0876 (Cj0950c)	CAMP0876	Cj0950c	890355	0.982906	1	0.935484	YES	NO	NO	0.0645161
CAMP0877 (Cj0951c)	CAMP0877	Cj0951c	890799	1	1	1	YES	YES	NO	0
CAMP0878 (Cj0952c)	CAMP0878	Cj0952c	891663	1	1	1	YES	YES	NO	0
CAMP0879 (purH)	CAMP0879	Cj0953c	892478	1	1	1	YES	YES	NO	0
CAMP0880 (Cj0954c)	CAMP0880	Cj0954c	894013	1	1	1	YES	YES	NO	0
CAMP0881 (purL)	CAMP0881	Cj0955c	894780	1	1	1	YES	YES	NO	0
CAMP0882 (trmE)	CAMP0882	Cj0956c	896977	1	1	1	YES	YES	NO	0
CAMP0883 (Cj0957c)	CAMP0883	Cj0957c	898298	1	1	1	YES	YES	NO	0
CAMP0884 (Cj0958c)	CAMP0884	Cj0958c	899120	1	1	1	YES	YES	NO	0
CAMP0885 (Cj0959c)	CAMP0885	Cj0959c	900703	0.91453	1	0.677419	NO	NO	NO	0.322581
CAMP0886 (rnpA)	CAMP0886	Cj0960c	901041	0.935897	1	0.758065	NO	NO	NO	0.241935
CAMP0887 (rpmH)	CAMP0887	Cj0961c	901364	0.91453	1	0.677419	NO	NO	NO	0.322581
CAMP0888 (Cj0962)	CAMP0888	Cj0962	901629	0.837607	1	0.387097	NO	NO	NO	0.612903	Reference
CAMP0889 (Cj0963)	CAMP0889	Cj0963	902105	0.854701	1	0.451613	NO	NO	NO	0.548387	Reference
CAMP0890 (Cj0964)	CAMP0890	Cj0964	902710	0.952991	1	0.822581	YES	NO	NO	0.177419
CAMP0891 (Cj0965c)	CAMP0891	Cj0965c	903892	0.92735	0.994186	0.741935	NO	NO	NO	0.252251
CAMP0892 (Cj0967)	CAMP0892	Cj0967	904409	0.974359	0.988372	0.935484	YES	NO	NO	0.0528882
CAMP0893 (Cj0970)	CAMP0893	Cj0970	907408	0.735043	0.866279	0.370968	NO	NO	NO	0.495311
CAMP0894 (Cj0971)	CAMP0894	Cj0971	907713	0.811966	0.872093	0.645161	NO	NO	NO	0.226932
CAMP0895 (Cj0972)	CAMP0895	Cj0972	908107	0.645299	0.686047	0.532258	NO	NO	NO	0.153788
CAMP0896 (Cj0973)	CAMP0896	Cj0973	908554	0.871795	0.883721	0.83871	NO	NO	NO	0.0450113
CAMP0897 (Cj0974)	CAMP0897	Cj0974	908693	0.978632	0.988372	0.951613	YES	YES	NO	0.0367592
CAMP0898 (Cj0975)	CAMP0898	Cj0975	908891	0.991453	0.988372	1	YES	YES	NO	-0.0116279
CAMP0899 (Cj0976)	CAMP0899	Cj0976	910711	1	1	1	YES	YES	NO	0
CAMP0900 (Cj0977)	CAMP0900	Cj0977	911674	1	1	1	YES	YES	NO	0
CAMP0901 (Cj0978c)	CAMP0901	Cj0978c	912253	1	1	1	YES	YES	NO	0
CAMP0902 (Cj0979c)	CAMP0902	Cj0979c	912435	0.987179	0.994186	0.967742	YES	YES	NO	0.0264441
CAMP0903 (Cj0980)	CAMP0903	Cj0980	913030	0.995726	0.994186	1	YES	YES	NO	-0.00581395
CAMP0904 (cjaB)	CAMP0904	Cj0981c	914281	0.995726	1	0.983871	YES	YES	NO	0.016129
CAMP0905 (cjaA)	CAMP0905	Cj0982c	915568	0.995726	0.994186	1	YES	YES	NO	-0.00581395
CAMP0906 (Cj0983)	CAMP0906	Cj0983	916626	0.935897	0.994186	0.774194	NO	NO	NO	0.219992
CAMP0907 (Cj0984)	CAMP0907	Cj0984	917836	0.931624	1	0.741935	NO	NO	NO	0.258065
CAMP0908 (hipO)	CAMP0908	Cj0985c	918580	1	1	1	YES	YES	NO	0
CAMP0909 (Cj0986c)	CAMP0909	Cj0986c	919733	0.987179	1	0.951613	YES	YES	NO	0.0483871
CAMP0910 (Cj0987c)	CAMP0910	Cj0987c	919988	0.833333	0.953488	0.5	NO	NO	NO	0.453488
CAMP0911 (Cj0988c)	CAMP0911	Cj0988c	920967	0.773504	0.94186	0.306452	NO	NO	NO	0.635409	Reference
CAMP0912 (Cj0989)	CAMP0912	Cj0989	921188	0.833333	0.988372	0.403226	NO	NO	NO	0.585146	Reference
CAMP0913 (Cj0990c)	CAMP0913	Cj0990c	921397	0.893162	0.994186	0.612903	NO	NO	NO	0.381283
CAMP0914 (Cj0991c)	CAMP0914	Cj0991c	922155	1	1	1	YES	YES	NO	0
CAMP0915 (hemN)	CAMP0915	Cj0992c	923422	0.995726	0.994186	1	YES	YES	NO	-0.00581395
CAMP0916 (Cj0993c)	CAMP0916	Cj0993c	924764	1	1	1	YES	YES	NO	0
CAMP0917 (argF)	CAMP0917	Cj0994c	925252	1	1	1	YES	YES	NO	0
CAMP0918 (hemB)	CAMP0918	Cj0995c	926169	1	1	1	YES	YES	NO	0
CAMP0919 (ribA)	CAMP0919	Cj0996	927210	0.987179	1	0.951613	YES	YES	NO	0.0483871
CAMP0920 (Cj0997)	CAMP0920	Cj0997	927771	0.931624	1	0.741935	NO	NO	NO	0.258065
CAMP0921 (Cj0998c)	CAMP0921	Cj0998c	928353	0.948718	1	0.806452	NO	NO	NO	0.193548
CAMP0922 (Cj0999c)	CAMP0922	Cj0999c	929020	1	1	1	YES	YES	NO	0
CAMP0923 (Cj1000)	CAMP0923	Cj1000	930230	0.952991	1	0.822581	YES	NO	NO	0.177419
CAMP0924 (rpoD)	CAMP0924	Cj1001	931191	1	1	1	YES	YES	NO	0
CAMP0925 (Cj1002c)	CAMP0925	Cj1002c	933075	0.982906	1	0.935484	YES	NO	NO	0.0645161
CAMP0926 (Cj1003c)	CAMP0926	Cj1003c	933584	0.948718	1	0.806452	NO	NO	NO	0.193548
CAMP0927 (Cj1004)	CAMP0927	Cj1004	934201	0.91453	1	0.677419	NO	NO	NO	0.322581
CAMP0928 (Cj1005c)	CAMP0928	Cj1005c	934626	0.974359	1	0.903226	YES	NO	NO	0.0967742
CAMP0929 (Cj1006c)	CAMP0929	Cj1006c	936246	0.995726	0.994186	1	YES	YES	NO	-0.00581395
CAMP0930 (Cj1007c)	CAMP0930	Cj1007c	937493	0.961538	1	0.854839	YES	NO	NO	0.145161
CAMP0931 (aroB)	CAMP0931	Cj1008c	939061	0.965812	1	0.870968	YES	NO	NO	0.129032
CAMP0932 (Cj1009c)	CAMP0932	Cj1009c	940162	0.970085	1	0.887097	YES	NO	NO	0.112903
CAMP0933 (tgt)	CAMP0933	Cj1010	941592	1	1	1	YES	YES	NO	0
CAMP0934 (Cj1011)	CAMP0934	Cj1011	942715	0.905983	1	0.645161	NO	NO	NO	0.354839
CAMP0935 (Cj1012c)	CAMP0935	Cj1012c	943614	1	1	1	YES	YES	NO	0
CAMP0936 (Cj1013c)	CAMP0936	Cj1013c	944080	0.982906	1	0.935484	YES	NO	NO	0.0645161
CAMP0937 (livF)	CAMP0937	Cj1014c	947343	1	1	1	YES	YES	NO	0
CAMP0938 (livG)	CAMP0938	Cj1015c	948025	1	1	1	YES	YES	NO	0
CAMP0939 (livM)	CAMP0939	Cj1016c	948792	1	1	1	YES	YES	NO	0
CAMP0940 (livH)	CAMP0940	Cj1017c	949844	1	1	1	YES	YES	NO	0
CAMP0941 (livK)	CAMP0941	Cj1018c	950759	1	1	1	YES	YES	NO	0
CAMP0942 (livJ)	CAMP0942	Cj1019c	951890	1	1	1	YES	YES	NO	0
CAMP0943 (Cj1020c)	CAMP0943	Cj1020c	953036	1	1	1	YES	YES	NO	0
CAMP0944 (Cj1021c)	CAMP0944	Cj1021c	953479	0.982906	1	0.935484	YES	NO	NO	0.0645161
CAMP0945 (Cj1022c)	CAMP0945	Cj1022c	953723	0.995726	1	0.983871	YES	YES	NO	0.016129
CAMP0946 (asd)	CAMP0946	Cj1023c	954238	1	1	1	YES	YES	NO	0
CAMP0947 (flgR)	CAMP0947	Cj1024c	955269	1	1	1	YES	YES	NO	0
CAMP0948 (Cj1025c)	CAMP0948	Cj1025c	956627	1	1	1	YES	YES	NO	0
CAMP0949 (Cj1026c)	CAMP0949	Cj1026c	957052	1	1	1	YES	YES	NO	0
CAMP0950 (gyrA)	CAMP0950	Cj1027c	957631	1	1	1	YES	YES	NO	0
CAMP0951 (Cj1028c)	CAMP0951	Cj1028c	960263	0.970085	1	0.887097	YES	NO	NO	0.112903
CAMP0952 (mapA)	CAMP0952	Cj1029c	960835	0.987179	1	0.951613	YES	YES	NO	0.0483871
CAMP0953 (lepA)	CAMP0953	Cj1030c	961556	0.995726	1	0.983871	YES	YES	NO	0.016129
CAMP0954 (cmeD)	CAMP0954	Cj1031	963479	0.978632	0.994186	0.935484	YES	NO	NO	0.0587022
CAMP0955 (cmeE)	CAMP0955	Cj1032	964750	0.991453	0.994186	0.983871	YES	YES	NO	0.0103151
CAMP0956 (cmeF)	CAMP0956	Cj1033	965493	0.991453	0.994186	0.983871	YES	YES	NO	0.0103151
CAMP0957 (Cj1034c)	CAMP0957	Cj1034c	968534	0.944444	1	0.790323	NO	NO	NO	0.209677
CAMP0958 (Cj1035c)	CAMP0958	Cj1035c	969341	0.982906	1	0.935484	YES	NO	NO	0.0645161
CAMP0959 (Cj1036c)	CAMP0959	Cj1036c	970060	0.995726	1	0.983871	YES	YES	NO	0.016129
CAMP0960 (pycA)	CAMP0960	Cj1037c	970315	1	1	1	YES	YES	NO	0
CAMP0961 (Cj1038)	CAMP0961	Cj1038	971900	1	1	1	YES	YES	NO	0
CAMP0962 (murG)	CAMP0962	Cj1039	973060	0.995726	1	0.983871	YES	YES	NO	0.016129
CAMP0963 (Cj1040c)	CAMP0963	Cj1040c	974059	0.982906	1	0.935484	YES	NO	NO	0.0645161
CAMP0964 (Cj1041c)	CAMP0964	Cj1041c	975230	0.940171	1	0.774194	NO	NO	NO	0.225806
CAMP0965 (Cj1042c)	CAMP0965	Cj1042c	976144	0.863248	1	0.483871	NO	NO	NO	0.516129	Reference
CAMP0966 (Cj1043c)	CAMP0966	Cj1043c	977031	1	1	1	YES	YES	NO	0
CAMP0967 (thiH)	CAMP0967	Cj1044c	977626	1	1	1	YES	YES	NO	0
CAMP0968 (thiG)	CAMP0968	Cj1045c	978774	1	1	1	YES	YES	NO	0
CAMP0969 (moeB)	CAMP0969	Cj1046c	979553	1	1	1	YES	YES	NO	0
CAMP0970 (thiS)	CAMP0970	Cj1047c	980353	1	1	1	YES	YES	NO	0
CAMP0971 (dapE)	CAMP0971	Cj1048c	980554	1	1	1	YES	YES	NO	0
CAMP0972 (Cj1049c)	CAMP0972	Cj1049c	981655	1	1	1	YES	YES	NO	0
CAMP0973 (npdA)	CAMP0973	Cj1050c	982247	1	1	1	YES	YES	NO	0
CAMP0974 (cjeI)	CAMP0974	Cj1051c	982991	0.876068	0.965116	0.629032	NO	NO	NO	0.336084
CAMP0975 (mutS)	CAMP0975	Cj1052c	987019	0.995726	1	0.983871	YES	YES	NO	0.016129
CAMP0976 (Cj1053c)	CAMP0976	Cj1053c	989219	0.978632	1	0.919355	YES	NO	NO	0.0806452
CAMP0977 (murC)	CAMP0977	Cj1054c	989562	1	1	1	YES	YES	NO	0
CAMP0978 (Cj1055c)	CAMP0978	Cj1055c	990924	0.807692	0.872093	0.629032	NO	NO	NO	0.243061
CAMP0979 (Cj1056c)	CAMP0979	Cj1056c	992909	0.982906	1	0.935484	YES	NO	NO	0.0645161
CAMP0980 (Cj1057c)	CAMP0980	Cj1057c	993678	1	1	1	YES	YES	NO	0
CAMP0981 (guaB)	CAMP0981	Cj1058c	993848	1	1	1	YES	YES	NO	0
CAMP0982 (gatA)	CAMP0982	Cj1059c	995315	1	1	1	YES	YES	NO	0
CAMP0983 (Cj1060c)	CAMP0983	Cj1060c	996673	1	1	1	YES	YES	NO	0
CAMP0984 (ileS)	CAMP0984	Cj1061c	996777	0.995726	1	0.983871	YES	YES	NO	0.016129
CAMP0985 (Cj1062)	CAMP0985	Cj1062	999629	1	1	1	YES	YES	NO	0
CAMP0986 (Cj1063)	CAMP0986	Cj1063	1000729	0.987179	1	0.951613	YES	YES	NO	0.0483871
CAMP0987 (rdxA)	CAMP0987	Cj1066	1001837	0.987179	1	0.951613	YES	YES	NO	0.0483871
CAMP0988 (pgsA)	CAMP0988	Cj1067	1002567	0.965812	0.994186	0.887097	YES	NO	NO	0.107089
CAMP0989 (Cj1068)	CAMP0989	Cj1068	1003100	1	1	1	YES	YES	NO	0
CAMP0990 (Cj1069)	CAMP0990	Cj1069	1004199	0.982906	1	0.935484	YES	NO	NO	0.0645161
CAMP0991 (rpsF)	CAMP0991	Cj1070	1005152	1	1	1	YES	YES	NO	0
CAMP0992 (ssb)	CAMP0992	Cj1071	1005538	1	1	1	YES	YES	NO	0
CAMP0993 (rpsR)	CAMP0993	Cj1072	1006100	1	1	1	YES	YES	NO	0
CAMP0994 (lon)	CAMP0994	Cj1073c	1006421	0.991453	1	0.967742	YES	YES	NO	0.0322581
CAMP0995 (Cj1074c)	CAMP0995	Cj1074c	1008813	0.995726	1	0.983871	YES	YES	NO	0.016129
CAMP0996 (Cj1075)	CAMP0996	Cj1075	1009621	0.978632	1	0.919355	YES	NO	NO	0.0806452
CAMP0997 (proC)	CAMP0997	Cj1076	1010010	0.995726	1	0.983871	YES	YES	NO	0.016129
CAMP0998 (ctsT)	CAMP0998	Cj1077	1010738	0.957265	1	0.83871	YES	NO	NO	0.16129
CAMP0999 (Cj1078)	CAMP0999	Cj1078	1011037	0.923077	1	0.709677	NO	NO	NO	0.290323
CAMP1000 (Cj1079)	CAMP1000	Cj1079	1011696	0.944444	1	0.790323	NO	NO	NO	0.209677
CAMP1001 (hemD)	CAMP1001	Cj1080c	1012145	0.978632	1	0.919355	YES	NO	NO	0.0806452
CAMP1002 (thiE)	CAMP1002	Cj1081c	1012752	1	1	1	YES	YES	NO	0
CAMP1003 (thiD)	CAMP1003	Cj1082c	1013374	1	1	1	YES	YES	NO	0
CAMP1004 (Cj1083c)	CAMP1004	Cj1083c	1014183	0.991453	1	0.967742	YES	YES	NO	0.0322581
CAMP1005 (Cj1084c)	CAMP1005	Cj1084c	1014866	0.987179	1	0.951613	YES	YES	NO	0.0483871
CAMP1006 (mfd)	CAMP1006	Cj1085c	1015629	0.987179	0.994186	0.967742	YES	YES	NO	0.0264441
CAMP1007 (Cj1086c)	CAMP1007	Cj1086c	1018565	0.991453	0.994186	0.983871	YES	YES	NO	0.0103151
CAMP1008 (Cj1087c)	CAMP1008	Cj1087c	1018897	0.995726	0.994186	1	YES	YES	NO	-0.00581395
CAMP1009 (folC)	CAMP1009	Cj1088c	1019786	0.923077	0.994186	0.725806	NO	NO	NO	0.26838
CAMP1010 (Cj1089c)	CAMP1010	Cj1089c	1020936	0.918803	1	0.693548	NO	NO	NO	0.306452
CAMP1011 (Cj1090c)	CAMP1011	Cj1090c	1022317	0.944444	1	0.790323	NO	NO	NO	0.209677
CAMP1012 (leuS)	CAMP1012	Cj1091c	1022826	0.995726	1	0.983871	YES	YES	NO	0.016129
CAMP1013 (secF)	CAMP1013	Cj1092c	1025265	1	1	1	YES	YES	NO	0
CAMP1014 (secD)	CAMP1014	Cj1093c	1026236	1	1	1	YES	YES	NO	0
CAMP1015 (yajC)	CAMP1015	Cj1094c	1027809	0.974359	1	0.903226	YES	NO	NO	0.0967742
CAMP1016 (Cj1095)	CAMP1016	Cj1095	1028054	0.897436	1	0.612903	NO	NO	NO	0.387097
CAMP1017 (metK)	CAMP1017	Cj1096c	1029616	1	1	1	YES	YES	NO	0
CAMP1018 (Cj1097)	CAMP1018	Cj1097	1030953	1	1	1	YES	YES	NO	0
CAMP1019 (pyrB)	CAMP1019	Cj1098	1032186	1	1	1	YES	YES	NO	0
CAMP1020 (Cj1099)	CAMP1020	Cj1099	1033077	1	1	1	YES	YES	NO	0
CAMP1021 (Cj1100)	CAMP1021	Cj1100	1034792	0.995726	1	0.983871	YES	YES	NO	0.016129
CAMP1022 (Cj1101)	CAMP1022	Cj1101	1035226	0.978632	1	0.919355	YES	NO	NO	0.0806452
CAMP1023 (truB)	CAMP1023	Cj1102	1037298	1	1	1	YES	YES	NO	0
CAMP1024 (csrA)	CAMP1024	Cj1103	1038110	0.991453	1	0.967742	YES	YES	NO	0.0322581
CAMP1025 (Cj1104)	CAMP1025	Cj1104	1038334	0.991453	1	0.967742	YES	YES	NO	0.0322581
CAMP1026 (smpB)	CAMP1026	Cj1105	1039098	0.995726	1	0.983871	YES	YES	NO	0.016129
CAMP1027 (Cj1106)	CAMP1027	Cj1106	1039561	1	1	1	YES	YES	NO	0
CAMP1028 (clpS)	CAMP1028	Cj1107	1040163	1	1	1	YES	YES	NO	0
CAMP1029 (clpA)	CAMP1029	Cj1108	1040450	0.982906	0.994186	0.951613	YES	YES	NO	0.0425731
CAMP1030 (aat)	CAMP1030	Cj1109	1042554	0.974359	1	0.903226	YES	NO	NO	0.0967742
CAMP1031 (Cj1110c)	CAMP1031	Cj1110c	1043223	0.995726	1	0.983871	YES	YES	NO	0.016129
CAMP1032 (Cj1111c)	CAMP1032	Cj1111c	1044593	0.995726	1	0.983871	YES	YES	NO	0.016129
CAMP1033 (Cj1112c)	CAMP1033	Cj1112c	1045234	0.991453	1	0.967742	YES	YES	NO	0.0322581
CAMP1034 (Cj1113)	CAMP1034	Cj1113	1045683	1	1	1	YES	YES	NO	0
CAMP1035 (pssA)	CAMP1035	Cj1114c	1046471	1	1	1	YES	YES	NO	0
CAMP1036 (Cj1115c)	CAMP1036	Cj1115c	1047209	1	1	1	YES	YES	NO	0
CAMP1037 (ftsH)	CAMP1037	Cj1116c	1047823	1	1	1	YES	YES	NO	0
CAMP1038 (prmA)	CAMP1038	Cj1117c	1049764	0.991453	1	0.967742	YES	YES	NO	0.0322581
CAMP1039 (cheY)	CAMP1039	Cj1118c	1050632	1	1	1	YES	YES	NO	0
CAMP1040 (pglG)	CAMP1040	Cj1119c	1051137	1	1	1	YES	YES	NO	0		LOS
CAMP1041 (pglF)	CAMP1041	Cj1120c	1052030	0.995726	1	0.983871	YES	YES	NO	0.016129		LOS
CAMP1042 (pglE)	CAMP1042	Cj1121c	1053804	0.995726	1	0.983871	YES	YES	NO	0.016129		LOS
CAMP1043 (Cj1122c)	CAMP1043	Cj1122c	1055060	0.564103	0.75	0.0483871	NO	NO	YES	0.701613	Reference	LOS
CAMP1044 (pglD)	CAMP1044	Cj1123c	1055670	1	1	1	YES	YES	NO	0		LOS
CAMP1045 (pglC)	CAMP1045	Cj1124c	1056244	1	1	1	YES	YES	NO	0		LOS
CAMP1046 (pglA)	CAMP1046	Cj1125c	1056839	0.982906	1	0.935484	YES	NO	NO	0.0645161		LOS
CAMP1047 (pglB)	CAMP1047	Cj1126c	1057979	1	1	1	YES	YES	NO	0		LOS
CAMP1048 (pglJ)	CAMP1048	Cj1127c	1060124	0.991453	1	0.967742	YES	YES	NO	0.0322581		LOS
CAMP1049 (pglI)	CAMP1049	Cj1128c	1061209	0.995726	1	0.983871	YES	YES	NO	0.016129		LOS
CAMP1050 (pglH)	CAMP1050	Cj1129c	1062131	0.995726	0.994186	1	YES	YES	NO	-0.00581395		LOS
CAMP1051 (pglK)	CAMP1051	Cj1130c	1063207	0.978632	1	0.919355	YES	NO	NO	0.0806452		LOS
CAMP1052 (gne)	CAMP1052	Cj1131c	1064895	1	1	1	YES	YES	NO	0		LOS
CAMP1053 (Cj1132c)	CAMP1053	Cj1132c	1065939	0.957265	1	0.83871	YES	NO	NO	0.16129		LOS
CAMP1054 (waaC)	CAMP1054	Cj1133	1066799	0.991453	1	0.967742	YES	YES	NO	0.0322581		LOS
CAMP1055 (htrB)	CAMP1055	Cj1134	1067817	0.995726	1	0.983871	YES	YES	NO	0.016129		LOS
CAMP1056 (Cj1135)	CAMP1056	Cj1135	1068701	0.611111	0.744186	0.241935	NO	NO	NO	0.502251	Reference	LOS
CAMP1057 (Cj1136)	CAMP1057	Cj1136	1070252	0.551282	0.726744	0.0645161	NO	NO	NO	0.662228	Reference	LOS
CAMP1058 (Cj1137c)	CAMP1058	Cj1137c	1071408	0.423077	0.569767	0.016129	NO	NO	YES	0.553638	Reference	LOS
CAMP1059 (Cj1138)	CAMP1059	Cj1138	1072461	0.41453	0.563953	0	NO	NO	YES	0.563953	Reference	LOS
CAMP1060 (wlaN)	CAMP1060	Cj1139c	1073619	0.423077	0.575581	0	NO	NO	YES	0.575581	Reference	LOS
CAMP1061 (cstIII)	CAMP1061	Cj1140	1074585	0.478632	0.639535	0.0322581	NO	NO	YES	0.607277	Reference	LOS
CAMP1062 (neuB1)	CAMP1062	Cj1141	1075450	0.649573	0.755814	0.354839	NO	NO	NO	0.400975		LOS
CAMP1063 (neuC1)	CAMP1063	Cj1142	1076478	0.628205	0.755814	0.274194	NO	NO	NO	0.48162		LOS
CAMP1064 (neuA1)	CAMP1064	Cj1143	1077590	0.435897	0.575581	0.0483871	NO	NO	YES	0.527194	Reference	LOS
CAMP1065 (Cj1145c)	CAMP1065	Cj1145c	1079195	0.444444	0.593023	0.0322581	NO	NO	YES	0.560765	Reference	LOS
CAMP1066 (waaV)	CAMP1066	Cj1146c	1080025	0.893162	1	0.596774	NO	NO	NO	0.403226		LOS
CAMP1067 (waaF)	CAMP1067	Cj1148	1080908	0.961538	1	0.854839	YES	NO	NO	0.145161		LOS
CAMP1068 (gmhA)	CAMP1068	Cj1149c	1081848	1	1	1	YES	YES	NO	0		LOS
CAMP1069 (hldE)	CAMP1069	Cj1150c	1082405	1	1	1	YES	YES	NO	0		LOS
CAMP1070 (hldD)	CAMP1070	Cj1151c	1083783	0.995726	1	0.983871	YES	YES	NO	0.016129		LOS
CAMP1071 (gmhB)	CAMP1071	Cj1152c	1084737	0.982906	1	0.935484	YES	NO	NO	0.0645161		LOS
CAMP1072 (Cj1153)	CAMP1072	Cj1153	1085379	1	1	1	YES	YES	NO	0
CAMP1073 (Cj1154c)	CAMP1073	Cj1154c	1085704	1	1	1	YES	YES	NO	0
CAMP1074 (Cj1155c)	CAMP1074	Cj1155c	1085907	1	1	1	YES	YES	NO	0
CAMP1075 (rho)	CAMP1075	Cj1156	1088373	1	1	1	YES	YES	NO	0
CAMP1076 (dnaX)	CAMP1076	Cj1157	1089675	1	1	1	YES	YES	NO	0
CAMP1077 (Cj1158c)	CAMP1077	Cj1158c	1091201	0.752137	0.686047	0.935484	NO	NO	NO	-0.249437	Peru
CAMP1078 (Cj1159c)	CAMP1078	Cj1159c	1091407	0.752137	0.686047	0.935484	NO	NO	NO	-0.249437	Peru
CAMP1079 (Cj1160c)	CAMP1079	Cj1160c	1091544	0.752137	0.686047	0.935484	NO	NO	NO	-0.249437	Peru
CAMP1080 (Cj1161c)	CAMP1080	Cj1161c	1091795	1	1	1	YES	YES	NO	0
CAMP1081 (Cj1162c)	CAMP1081	Cj1162c	1093894	0.995726	1	0.983871	YES	YES	NO	0.016129
CAMP1082 (Cj1163c)	CAMP1082	Cj1163c	1094078	1	1	1	YES	YES	NO	0
CAMP1083 (Cj1164c)	CAMP1083	Cj1164c	1095104	0.995726	1	0.983871	YES	YES	NO	0.016129
CAMP1084 (Cj1165c)	CAMP1084	Cj1165c	1095437	1	1	1	YES	YES	NO	0
CAMP1085 (Cj1166c)	CAMP1085	Cj1166c	1095928	1	1	1	YES	YES	NO	0
CAMP1086 (ldh)	CAMP1086	Cj1167	1096771	0.995726	0.994186	1	YES	YES	NO	-0.00581395
CAMP1087 (Cj1168c)	CAMP1087	Cj1168c	1097694	1	1	1	YES	YES	NO	0
CAMP1088 (Cj1169c)	CAMP1088	Cj1169c	1098377	1	1	1	YES	YES	NO	0
CAMP1089 (omp50)	CAMP1089	Cj1170c	1098615	1	1	1	YES	YES	NO	0
CAMP1090 (ppi)	CAMP1090	Cj1171c	1100192	1	1	1	YES	YES	NO	0
CAMP1091 (Cj1172c)	CAMP1091	Cj1172c	1100684	1	1	1	YES	YES	NO	0
CAMP1092 (Cj1173)	CAMP1092	Cj1173	1101500	0.991453	1	0.967742	YES	YES	NO	0.0322581
CAMP1093 (Cj1174)	CAMP1093	Cj1174	1101841	1	1	1	YES	YES	NO	0
CAMP1094 (argS)	CAMP1094	Cj1175c	1102167	1	1	1	YES	YES	NO	0
CAMP1095 (tatA)	CAMP1095	Cj1176c	1103771	1	1	1	YES	YES	NO	0
CAMP1096 (gmk)	CAMP1096	Cj1177c	1104012	1	1	1	YES	YES	NO	0
CAMP1097 (Cj1178c)	CAMP1097	Cj1178c	1104632	0.65812	0.709302	0.516129	NO	NO	NO	0.193173
CAMP1098 (fliR)	CAMP1098	Cj1179c	1106317	1	1	1	YES	YES	NO	0
CAMP1099 (Cj1180c)	CAMP1099	Cj1180c	1107071	1	1	1	YES	YES	NO	0
CAMP1100 (tsf)	CAMP1100	Cj1181c	1107719	1	1	1	YES	YES	NO	0
CAMP1101 (rpsB)	CAMP1101	Cj1182c	1108792	1	1	1	YES	YES	NO	0
CAMP1102 (cfa)	CAMP1102	Cj1183c	1109699	1	1	1	YES	YES	NO	0
CAMP1103 (petC)	CAMP1103	Cj1184c	1110990	1	1	1	YES	YES	NO	0
CAMP1104 (petB)	CAMP1104	Cj1185c	1112111	1	1	1	YES	YES	NO	0
CAMP1105 (petA)	CAMP1105	Cj1186c	1113363	1	1	1	YES	YES	NO	0
CAMP1106 (arsB)	CAMP1106	Cj1187c	1113956	0.965812	1	0.870968	YES	NO	NO	0.129032
CAMP1107 (gidA)	CAMP1107	Cj1188c	1115243	1	1	1	YES	YES	NO	0
CAMP1108 (cetB)	CAMP1108	Cj1189c	1117190	1	1	1	YES	YES	NO	0
CAMP1109 (cetA)	CAMP1109	Cj1190c	1117705	0.991453	1	0.967742	YES	YES	NO	0.0322581
CAMP1110 (Cj1191c)	CAMP1110	Cj1191c	1119205	0.987179	1	0.951613	YES	YES	NO	0.0483871
CAMP1111 (dctA)	CAMP1111	Cj1192	1119968	0.995726	1	0.983871	YES	YES	NO	0.016129
CAMP1112 (Cj1193c)	CAMP1112	Cj1193c	1121341	0.982906	1	0.935484	YES	NO	NO	0.0645161
CAMP1113 (Cj1194)	CAMP1113	Cj1194	1122289	0.995726	1	0.983871	YES	YES	NO	0.016129
CAMP1114 (pyrC2)	CAMP1114	Cj1195c	1123823	1	1	1	YES	YES	NO	0
CAMP1115 (gpsA)	CAMP1115	Cj1196c	1125011	1	1	1	YES	YES	NO	0
CAMP1116 (gatB)	CAMP1116	Cj1197c	1125904	1	1	1	YES	YES	NO	0
CAMP1117 (Cj1198)	CAMP1117	Cj1198	1127437	1	1	1	YES	YES	NO	0
CAMP1118 (Cj1199)	CAMP1118	Cj1199	1128243	1	1	1	YES	YES	NO	0
CAMP1119 (Cj1200)	CAMP1119	Cj1200	1129228	0.995726	1	0.983871	YES	YES	NO	0.016129
CAMP1120 (metE)	CAMP1120	Cj1201	1130028	1	1	1	YES	YES	NO	0
CAMP1121 (metF)	CAMP1121	Cj1202	1132302	0.991453	1	0.967742	YES	YES	NO	0.0322581
CAMP1122 (Cj1203c)	CAMP1122	Cj1203c	1133172	0.995726	1	0.983871	YES	YES	NO	0.016129
CAMP1123 (atpB)	CAMP1123	Cj1204c	1133360	1	1	1	YES	YES	NO	0
CAMP1124 (radA)	CAMP1124	Cj1205c	1134109	1	1	1	YES	YES	NO	0
CAMP1125 (ftsY)	CAMP1125	Cj1206c	1135449	1	1	1	YES	YES	NO	0
CAMP1126 (Cj1207c)	CAMP1126	Cj1207c	1136315	0.965812	1	0.870968	YES	NO	NO	0.129032
CAMP1127 (Cj1208)	CAMP1127	Cj1208	1136955	0.910256	1	0.66129	NO	NO	NO	0.33871
CAMP1128 (Cj1209)	CAMP1128	Cj1209	1137502	1	1	1	YES	YES	NO	0
CAMP1129 (Cj1210)	CAMP1129	Cj1210	1139064	0.931624	1	0.741935	NO	NO	NO	0.258065
CAMP1130 (Cj1211)	CAMP1130	Cj1211	1139621	0.897436	1	0.612903	NO	NO	NO	0.387097
CAMP1131 (rbn)	CAMP1131	Cj1212c	1140824	0.970085	1	0.887097	YES	NO	NO	0.112903
CAMP1132 (glcD)	CAMP1132	Cj1213c	1141634	1	1	1	YES	YES	NO	0
CAMP1133 (Cj1214c)	CAMP1133	Cj1214c	1143019	1	1	1	YES	YES	NO	0
CAMP1134 (Cj1215)	CAMP1134	Cj1215	1143866	0.995726	1	0.983871	YES	YES	NO	0.016129
CAMP1135 (Cj1216c)	CAMP1135	Cj1216c	1145023	1	1	1	YES	YES	NO	0
CAMP1136 (Cj1217c)	CAMP1136	Cj1217c	1145228	0.987179	1	0.951613	YES	YES	NO	0.0483871
CAMP1137 (ribA)	CAMP1137	Cj1218c	1145872	1	1	1	YES	YES	NO	0
CAMP1138 (Cj1219c)	CAMP1138	Cj1219c	1146492	0.991453	1	0.967742	YES	YES	NO	0.0322581
CAMP1139 (groES)	CAMP1139	Cj1220	1149194	0.995726	1	0.983871	YES	YES	NO	0.016129
CAMP1140 (groEL)	CAMP1140	Cj1221	1149475	1	1	1	YES	YES	NO	0
CAMP1141 (dccS)	CAMP1141	Cj1222c	1151155	0.991453	1	0.967742	YES	YES	NO	0.0322581
CAMP1142 (dccR)	CAMP1142	Cj1223c	1152338	0.991453	1	0.967742	YES	YES	NO	0.0322581
CAMP1143 (Cj1224)	CAMP1143	Cj1224	1153151	1	1	1	YES	YES	NO	0
CAMP1144 (Cj1225)	CAMP1144	Cj1225	1153761	0.987179	1	0.951613	YES	YES	NO	0.0483871
CAMP1145 (Cj1226c)	CAMP1145	Cj1226c	1154267	0.970085	1	0.887097	YES	NO	NO	0.112903
CAMP1146 (Cj1227c)	CAMP1146	Cj1227c	1155511	1	1	1	YES	YES	NO	0
CAMP1147 (htrA)	CAMP1147	Cj1228c	1156261	0.995726	1	0.983871	YES	YES	NO	0.016129
CAMP1148 (cbpA)	CAMP1148	Cj1229	1157879	1	1	1	YES	YES	NO	0
CAMP1149 (hspR)	CAMP1149	Cj1230	1158788	1	1	1	YES	YES	NO	0
CAMP1150 (kefB)	CAMP1150	Cj1231	1159168	1	1	1	YES	YES	NO	0
CAMP1151 (Cj1232)	CAMP1151	Cj1232	1160803	0.982906	1	0.935484	YES	NO	NO	0.0645161
CAMP1152 (Cj1233)	CAMP1152	Cj1233	1161132	0.987179	1	0.951613	YES	YES	NO	0.0483871
CAMP1153 (glyS)	CAMP1153	Cj1234	1161808	0.995726	1	0.983871	YES	YES	NO	0.016129
CAMP1154 (Cj1235)	CAMP1154	Cj1235	1163799	0.978632	0.994186	0.935484	YES	NO	NO	0.0587022
CAMP1155 (Cj1236)	CAMP1155	Cj1236	1164617	0.940171	0.994186	0.790323	NO	NO	NO	0.203863
CAMP1156 (Cj1237c)	CAMP1156	Cj1237c	1165564	0.961538	1	0.854839	YES	NO	NO	0.145161
CAMP1157 (pdxJ)	CAMP1157	Cj1238	1166594	0.991453	0.994186	0.983871	YES	YES	NO	0.0103151
CAMP1158 (pdxA)	CAMP1158	Cj1239	1167364	0.991453	1	0.967742	YES	YES	NO	0.0322581
CAMP1159 (Cj1240c)	CAMP1159	Cj1240c	1168448	0.982906	1	0.935484	YES	NO	NO	0.0645161
CAMP1160 (Cj1241)	CAMP1160	Cj1241	1169163	1	1	1	YES	YES	NO	0
CAMP1161 (Cj1242)	CAMP1161	Cj1242	1170418	1	1	1	YES	YES	NO	0
CAMP1162 (hemE)	CAMP1162	Cj1243	1170922	1	1	1	YES	YES	NO	0
CAMP1163 (Cj1244)	CAMP1163	Cj1244	1171941	1	1	1	YES	YES	NO	0
CAMP1164 (Cj1245c)	CAMP1164	Cj1245c	1172840	0.923077	1	0.709677	NO	NO	NO	0.290323
CAMP1165 (uvrC)	CAMP1165	Cj1246c	1174038	0.991453	1	0.967742	YES	YES	NO	0.0322581
CAMP1166 (Cj1247c)	CAMP1166	Cj1247c	1175833	0.970085	1	0.887097	YES	NO	NO	0.112903
CAMP1167 (guaA)	CAMP1167	Cj1248	1176466	1	1	1	YES	YES	NO	0
CAMP1168 (Cj1249)	CAMP1168	Cj1249	1178087	1	1	1	YES	YES	NO	0
CAMP1169 (purD)	CAMP1169	Cj1250	1179787	1	1	1	YES	YES	NO	0
CAMP1170 (Cj1251)	CAMP1170	Cj1251	1181034	1	1	1	YES	YES	NO	0
CAMP1171 (Cj1252)	CAMP1171	Cj1252	1181476	1	1	1	YES	YES	NO	0
CAMP1172 (pnp)	CAMP1172	Cj1253	1183594	1	1	1	YES	YES	NO	0
CAMP1173 (Cj1254)	CAMP1173	Cj1254	1185750	1	1	1	YES	YES	NO	0
CAMP1174 (Cj1255)	CAMP1174	Cj1255	1186290	0.380342	0.401163	0.322581	NO	NO	NO	0.0785821
CAMP1175 (Cj1256c)	CAMP1175	Cj1256c	1186496	1	1	1	YES	YES	NO	0
CAMP1176 (Cj1257c)	CAMP1176	Cj1257c	1187176	1	1	1	YES	YES	NO	0
CAMP1177 (Cj1258)	CAMP1177	Cj1258	1188414	1	1	1	YES	YES	NO	0
CAMP1178 (porA)	CAMP1178	Cj1259	1189121	1	1	1	YES	YES	NO	0
CAMP1179 (dnaJ)	CAMP1179	Cj1260c	1190510	1	1	1	YES	YES	NO	0
CAMP1180 (racR)	CAMP1180	Cj1261	1191788	1	1	1	YES	YES	NO	0
CAMP1181 (racS)	CAMP1181	Cj1262	1192456	1	1	1	YES	YES	NO	0
CAMP1182 (recR)	CAMP1182	Cj1263	1193691	1	1	1	YES	YES	NO	0
CAMP1183 (hydD)	CAMP1183	Cj1264c	1194260	1	1	1	YES	YES	NO	0
CAMP1184 (hydC)	CAMP1184	Cj1265c	1194793	1	1	1	YES	YES	NO	0
CAMP1185 (hydB)	CAMP1185	Cj1266c	1195496	1	1	1	YES	YES	NO	0
CAMP1186 (hydA)	CAMP1186	Cj1267c	1197214	1	1	1	YES	YES	NO	0
CAMP1187 (mnmC)	CAMP1187	Cj1268c	1198474	0.974359	1	0.903226	YES	NO	NO	0.0967742
CAMP1188 (amiA)	CAMP1188	Cj1269c	1200312	1	1	1	YES	YES	NO	0
CAMP1189 (Cj1270c)	CAMP1189	Cj1270c	1202291	1	1	1	YES	YES	NO	0
CAMP1190 (tyrS)	CAMP1190	Cj1271c	1203379	1	1	1	YES	YES	NO	0
CAMP1191 (spoT)	CAMP1191	Cj1272c	1204596	1	1	1	YES	YES	NO	0
CAMP1192 (rpoZ)	CAMP1192	Cj1273c	1206775	1	1	1	YES	YES	NO	0
CAMP1193 (pyrH)	CAMP1193	Cj1274c	1207010	1	1	1	YES	YES	NO	0
CAMP1194 (Cj1275c)	CAMP1194	Cj1275c	1207781	0.991453	0.994186	0.983871	YES	YES	NO	0.0103151
CAMP1195 (Cj1276c)	CAMP1195	Cj1276c	1208971	0.991453	1	0.967742	YES	YES	NO	0.0322581
CAMP1196 (Cj1277c)	CAMP1196	Cj1277c	1209764	0.995726	1	0.983871	YES	YES	NO	0.016129
CAMP1197 (trmB)	CAMP1197	Cj1278c	1210499	0.995726	1	0.983871	YES	YES	NO	0.016129
CAMP1198 (Cj1279c)	CAMP1198	Cj1279c	1211677	1	1	1	YES	YES	NO	0
CAMP1199 (Cj1280c)	CAMP1199	Cj1280c	1212857	0.995726	1	0.983871	YES	YES	NO	0.016129
CAMP1200 (mrdB)	CAMP1200	Cj1282	1213903	0.995726	1	0.983871	YES	YES	NO	0.016129
CAMP1201 (ktrB)	CAMP1201	Cj1283	1215456	1	1	1	YES	YES	NO	0
CAMP1202 (ktrA)	CAMP1202	Cj1284	1216810	1	1	1	YES	YES	NO	0
CAMP1203 (Cj1285c)	CAMP1203	Cj1285c	1217457	0.974359	1	0.903226	YES	NO	NO	0.0967742
CAMP1204 (upp)	CAMP1204	Cj1286c	1218134	1	1	1	YES	YES	NO	0
CAMP1205 (Cj1287c)	CAMP1205	Cj1287c	1218757	1	1	1	YES	YES	NO	0
CAMP1206 (gltX)	CAMP1206	Cj1288c	1219994	1	1	1	YES	YES	NO	0
CAMP1207 (Cj1289)	CAMP1207	Cj1289	1221450	1	1	1	YES	YES	NO	0
CAMP1208 (accC)	CAMP1208	Cj1290c	1222303	1	1	1	YES	YES	NO	0
CAMP1209 (accB)	CAMP1209	Cj1291c	1223636	1	1	1	YES	YES	NO	0
CAMP1210 (dcd)	CAMP1210	Cj1292	1224239	1	1	1	YES	YES	NO	0
CAMP1211 (pseB)	CAMP1211	Cj1293	1224849	1	1	1	YES	YES	NO	0
CAMP1212 (pseC)	CAMP1212	Cj1294	1225855	0.995726	1	0.983871	YES	YES	NO	0.016129
CAMP1213 (Cj1295)	CAMP1213	Cj1295	1226978	1	1	1	YES	YES	NO	0
CAMP1214 (Cj1296)	CAMP1214	Cj1296	1228282	0.982906	1	0.935484	YES	NO	NO	0.0645161
CAMP1215 (Cj1297)	CAMP1215	Cj1297	1228638	0.636752	0.744186	0.33871	NO	NO	NO	0.405476
CAMP1216 (Cj1298)	CAMP1216	Cj1298	1229096	0.970085	1	0.887097	YES	NO	NO	0.112903
CAMP1217 (acpP2)	CAMP1217	Cj1299	1229918	0.905983	0.965116	0.741935	NO	NO	NO	0.223181
CAMP1218 (Cj1300)	CAMP1218	Cj1300	1230145	0.923077	0.959302	0.822581	NO	NO	NO	0.136722
CAMP1219 (Cj1301)	CAMP1219	Cj1301	1231031	0.837607	0.889535	0.693548	NO	NO	NO	0.195986
CAMP1220 (Cj1302)	CAMP1220	Cj1302	1231444	0.944444	0.965116	0.887097	NO	NO	NO	0.0780195
CAMP1221 (fabH2)	CAMP1221	Cj1303	1232996	0.948718	0.965116	0.903226	NO	NO	NO	0.0618905
CAMP1222 (acpP3)	CAMP1222	Cj1304	1234057	0.944444	0.965116	0.887097	NO	NO	NO	0.0780195
CAMP1223 (Cj1305c)	CAMP1223	Cj1305c	1234292	0.888889	0.895349	0.870968	NO	NO	NO	0.0243811
CAMP1224 (Cj1306c)	CAMP1224	Cj1306c	1235522	0.948718	0.959302	0.919355	NO	NO	NO	0.0399475
CAMP1225 (Cj1307)	CAMP1225	Cj1307	1236809	0.92735	0.924419	0.935484	NO	NO	NO	-0.0110653
CAMP1226 (Cj1308)	CAMP1226	Cj1308	1238357	0.901709	0.924419	0.83871	NO	NO	NO	0.0857089
CAMP1227 (Cj1309c)	CAMP1227	Cj1309c	1238581	0.811966	0.877907	0.629032	NO	NO	NO	0.248875
CAMP1228 (Cj1310c)	CAMP1228	Cj1310c	1239673	0.880342	0.889535	0.854839	NO	NO	NO	0.0346962
CAMP1229 (pseF)	CAMP1229	Cj1311	1240966	1	1	1	YES	YES	NO	0
CAMP1230 (pseG)	CAMP1230	Cj1312	1241648	1	1	1	YES	YES	NO	0
CAMP1231 (pseH)	CAMP1231	Cj1313	1242469	0.987179	1	0.951613	YES	YES	NO	0.0483871
CAMP1232 (hisF)	CAMP1232	Cj1314c	1242907	0.974359	0.988372	0.935484	YES	NO	NO	0.0528882
CAMP1233 (hisH)	CAMP1233	Cj1315c	1243654	0.974359	0.988372	0.935484	YES	NO	NO	0.0528882
CAMP1234 (pseA)	CAMP1234	Cj1316c	1244256	0.974359	0.988372	0.935484	YES	NO	NO	0.0528882
CAMP1235 (pseI)	CAMP1235	Cj1317	1245650	0.995726	1	0.983871	YES	YES	NO	0.016129
CAMP1236 (maf1)	CAMP1236	Cj1318	1246678	0.683761	0.755814	0.483871	NO	NO	NO	0.271943
CAMP1237 (Cj1319)	CAMP1237	Cj1319	1248624	0.876068	0.924419	0.741935	NO	NO	NO	0.182483
CAMP1238 (Cj1320)	CAMP1238	Cj1320	1249588	0.876068	0.924419	0.741935	NO	NO	NO	0.182483
CAMP1239 (Cj1321)	CAMP1239	Cj1321	1250852	0.679487	0.790698	0.370968	NO	NO	NO	0.41973
CAMP1240 (Cj1322)	CAMP1240	Cj1322	1251467	0.675214	0.790698	0.354839	NO	NO	NO	0.435859
CAMP1241 (Cj1323)	CAMP1241	Cj1323	1251775	0.666667	0.790698	0.322581	NO	NO	NO	0.468117
CAMP1242 (Cj1324)	CAMP1242	Cj1324	1252278	0.739316	0.80814	0.548387	NO	NO	NO	0.259752
CAMP1243 (Cj1325)	CAMP1243	Cj1325	1253417	0.679487	0.75	0.483871	NO	NO	NO	0.266129
CAMP1244 (neuB2)	CAMP1244	Cj1327	1254132	0.876068	0.924419	0.741935	NO	NO	NO	0.182483
CAMP1245 (neuC2)	CAMP1245	Cj1328	1255129	0.850427	0.924419	0.645161	NO	NO	NO	0.279257
CAMP1246 (Cj1329)	CAMP1246	Cj1329	1256292	0.867521	0.924419	0.709677	NO	NO	NO	0.214741
CAMP1247 (Cj1330)	CAMP1247	Cj1330	1257314	0.876068	0.924419	0.741935	NO	NO	NO	0.182483
CAMP1248 (ptmB)	CAMP1248	Cj1331	1258212	0.876068	0.924419	0.741935	NO	NO	NO	0.182483
CAMP1249 (ptmA)	CAMP1249	Cj1332	1258919	0.876068	0.924419	0.741935	NO	NO	NO	0.182483
CAMP1250 (pseD)	CAMP1250	Cj1333	1259677	0.692308	0.755814	0.516129	NO	NO	NO	0.239685
CAMP1251 (maf3)	CAMP1251	Cj1334	1261635	0.880342	0.94186	0.709677	NO	NO	NO	0.232183
CAMP1252 (maf4)	CAMP1252	Cj1335	1263507	0.683761	0.755814	0.483871	NO	NO	NO	0.271943
CAMP1253 (pseE)	CAMP1253	Cj1337	1265451	0.901709	0.959302	0.741935	NO	NO	NO	0.217367
CAMP1254 (flaB)	CAMP1254	Cj1338c	1267368	0.324786	0.395349	0.129032	NO	NO	NO	0.266317
CAMP1255 (flaA)	CAMP1255	Cj1339c	1269232	0.324786	0.395349	0.129032	NO	NO	NO	0.266317
CAMP1256 (Cj1340c)	CAMP1256	Cj1340c	1271047	0.478632	0.465116	0.516129	NO	NO	NO	-0.0510128
CAMP1257 (maf6)	CAMP1257	Cj1341c	1272861	0.521368	0.517442	0.532258	NO	NO	NO	-0.0148162
CAMP1258 (maf7)	CAMP1258	Cj1342c	1274694	0.978632	1	0.919355	YES	NO	NO	0.0806452
CAMP1259 (Cj1343c)	CAMP1259	Cj1343c	1275935	1	1	1	YES	YES	NO	0
CAMP1260 (Cj1344c)	CAMP1260	Cj1344c	1276451	1	1	1	YES	YES	NO	0
CAMP1261 (Cj1345c)	CAMP1261	Cj1345c	1277455	1	1	1	YES	YES	NO	0
CAMP1262 (dxr)	CAMP1262	Cj1346c	1278851	1	1	1	YES	YES	NO	0
CAMP1263 (cdsA)	CAMP1263	Cj1347c	1279918	1	1	1	YES	YES	NO	0
CAMP1264 (Cj1348c)	CAMP1264	Cj1348c	1280652	1	1	1	YES	YES	NO	0
CAMP1265 (Cj1349c)	CAMP1265	Cj1349c	1280992	0.961538	1	0.854839	YES	NO	NO	0.145161
CAMP1266 (mobA)	CAMP1266	Cj1350	1282361	0.918803	1	0.693548	NO	NO	NO	0.306452
CAMP1267 (pldA)	CAMP1267	Cj1351	1282933	0.940171	1	0.774194	NO	NO	NO	0.225806
CAMP1268 (ceuB)	CAMP1268	Cj1352	1284008	1	1	1	YES	YES	NO	0
CAMP1269 (ceuC)	CAMP1269	Cj1353	1284969	0.991453	1	0.967742	YES	YES	NO	0.0322581
CAMP1270 (ceuD)	CAMP1270	Cj1354	1285904	1	1	1	YES	YES	NO	0
CAMP1271 (ceuE)	CAMP1271	Cj1355	1286672	1	1	1	YES	YES	NO	0
CAMP1272 (Cj1356c)	CAMP1272	Cj1356c	1287890	0.991453	1	0.967742	YES	YES	NO	0.0322581
CAMP1273 (nrfA)	CAMP1273	Cj1357c	1288580	1	1	1	YES	YES	NO	0
CAMP1274 (nrfH)	CAMP1274	Cj1358c	1290427	1	1	1	YES	YES	NO	0
CAMP1275 (ppk)	CAMP1275	Cj1359	1291131	1	1	1	YES	YES	NO	0
CAMP1276 (Cj1360c)	CAMP1276	Cj1360c	1293527	1	1	1	YES	YES	NO	0
CAMP1277 (Cj1361c)	CAMP1277	Cj1361c	1293659	0.995726	1	0.983871	YES	YES	NO	0.016129
CAMP1278 (ruvB)	CAMP1278	Cj1362	1294160	1	1	1	YES	YES	NO	0
CAMP1279 (amaA)	CAMP1279	Cj1363	1295171	1	1	1	YES	YES	NO	0
CAMP1280 (fumC)	CAMP1280	Cj1364c	1296244	0.991453	1	0.967742	YES	YES	NO	0.0322581
CAMP1281 (Cj1365c)	CAMP1281	Cj1365c	1297691	0.833333	0.837209	0.822581	NO	NO	NO	0.0146287
CAMP1282 (glmS)	CAMP1282	Cj1366c	1300819	1	1	1	YES	YES	NO	0
CAMP1283 (Cj1367c)	CAMP1283	Cj1367c	1302620	0.893162	1	0.596774	NO	NO	NO	0.403226
CAMP1284 (Cj1368)	CAMP1284	Cj1368	1305112	1	1	1	YES	YES	NO	0
CAMP1285 (Cj1369)	CAMP1285	Cj1369	1306186	1	1	1	YES	YES	NO	0
CAMP1286 (Cj1370)	CAMP1286	Cj1370	1307519	0.991453	1	0.967742	YES	YES	NO	0.0322581
CAMP1287 (Cj1371)	CAMP1287	Cj1371	1308007	1	1	1	YES	YES	NO	0
CAMP1288 (Cj1372)	CAMP1288	Cj1372	1308715	0.995726	1	0.983871	YES	YES	NO	0.016129
CAMP1289 (Cj1373)	CAMP1289	Cj1373	1309284	1	1	1	YES	YES	NO	0
CAMP1290 (Cj1374c)	CAMP1290	Cj1374c	1311786	0.995726	1	0.983871	YES	YES	NO	0.016129
CAMP1291 (Cj1375)	CAMP1291	Cj1375	1312555	0.991453	1	0.967742	YES	YES	NO	0.0322581
CAMP1292 (Cj1376)	CAMP1292	Cj1376	1313847	0.65812	0.738372	0.435484	NO	NO	NO	0.302888
CAMP1293 (Cj1377c)	CAMP1293	Cj1377c	1314649	0.995726	1	0.983871	YES	YES	NO	0.016129
CAMP1294 (selA)	CAMP1294	Cj1378	1316388	1	1	1	YES	YES	NO	0
CAMP1295 (selB)	CAMP1295	Cj1379	1317707	0.905983	1	0.645161	NO	NO	NO	0.354839
CAMP1296 (Cj1380)	CAMP1296	Cj1380	1319561	0.995726	1	0.983871	YES	YES	NO	0.016129
CAMP1297 (Cj1381)	CAMP1297	Cj1381	1320277	0.991453	1	0.967742	YES	YES	NO	0.0322581
CAMP1298 (fldA)	CAMP1298	Cj1382c	1320852	0.995726	1	0.983871	YES	YES	NO	0.016129
CAMP1299 (Cj1383c)	CAMP1299	Cj1383c	1321343	0.931624	0.994186	0.758065	NO	NO	NO	0.236122
CAMP1300 (Cj1384c)	CAMP1300	Cj1384c	1322041	0.935897	1	0.758065	NO	NO	NO	0.241935
CAMP1301 (katA)	CAMP1301	Cj1385	1322526	0.995726	1	0.983871	YES	YES	NO	0.016129
CAMP1302 (Cj1386)	CAMP1302	Cj1386	1324007	0.995726	1	0.983871	YES	YES	NO	0.016129
CAMP1303 (Cj1387c)	CAMP1303	Cj1387c	1324478	0.987179	1	0.951613	YES	YES	NO	0.0483871
CAMP1304 (Cj1388)	CAMP1304	Cj1388	1325302	1	1	1	YES	YES	NO	0
CAMP1305 (metC')	CAMP1305	Cj1392	1327120	1	1	1	YES	YES	NO	0
CAMP1306 (metC')	CAMP1306	Cj1393	1327236	1	1	1	YES	YES	NO	0
CAMP1307 (Cj1394)	CAMP1307	Cj1394	1328292	1	1	1	YES	YES	NO	0
CAMP1308 (Cj1397)	CAMP1308	Cj1397	1331090	0.991453	1	0.967742	YES	YES	NO	0.0322581
CAMP1309 (feoB)	CAMP1309	Cj1398	1331311	1	1	1	YES	YES	NO	0
CAMP1310 (hydA2)	CAMP1310	Cj1399c	1333149	0.995726	1	0.983871	YES	YES	NO	0.016129
CAMP1311 (fabI)	CAMP1311	Cj1400c	1334646	1	1	1	YES	YES	NO	0
CAMP1312 (tpiA)	CAMP1312	Cj1401c	1335474	1	1	1	YES	YES	NO	0
CAMP1313 (pgk)	CAMP1313	Cj1402c	1336142	1	1	1	YES	YES	NO	0
CAMP1314 (gapA)	CAMP1314	Cj1403c	1337347	1	1	1	YES	YES	NO	0
CAMP1315 (nadD)	CAMP1315	Cj1404	1338404	0.995726	1	0.983871	YES	YES	NO	0.016129
CAMP1316 (Cj1405)	CAMP1316	Cj1405	1338977	0.987179	1	0.951613	YES	YES	NO	0.0483871
CAMP1317 (Cj1406c)	CAMP1317	Cj1406c	1339362	1	1	1	YES	YES	NO	0
CAMP1318 (Cj1407c)	CAMP1318	Cj1407c	1339759	1	1	1	YES	YES	NO	0
CAMP1319 (fliL)	CAMP1319	Cj1408	1341250	1	1	1	YES	YES	NO	0
CAMP1320 (acpS)	CAMP1320	Cj1409	1341786	1	1	1	YES	YES	NO	0
CAMP1321 (Cj1410c)	CAMP1321	Cj1410c	1342134	1	1	1	YES	YES	NO	0
CAMP1322 (Cj1411c)	CAMP1322	Cj1411c	1342550	1	1	1	YES	YES	NO	0
CAMP1323 (Cj1412c)	CAMP1323	Cj1412c	1343908	0.978632	1	0.919355	YES	NO	NO	0.0806452
CAMP1324 (kpsS)	CAMP1324	Cj1413c	1345102	0.991453	1	0.967742	YES	YES	NO	0.0322581		CPS
CAMP1325 (kpsC)	CAMP1325	Cj1414c	1346283	0.995726	1	0.983871	YES	YES	NO	0.016129		CPS
CAMP1326 (cysC)	CAMP1326	Cj1415c	1348349	0.952991	0.988372	0.854839	YES	NO	NO	0.133533		CPS
CAMP1327 (Cj1416c)	CAMP1327	Cj1416c	1348851	0.893162	0.976744	0.66129	NO	NO	NO	0.315454		CPS
CAMP1328 (Cj1417c)	CAMP1328	Cj1417c	1349614	0.888889	0.976744	0.645161	NO	NO	NO	0.331583		CPS
CAMP1329 (Cj1418c)	CAMP1329	Cj1418c	1350207	0.888889	0.982558	0.629032	NO	NO	NO	0.353526		CPS
CAMP1330 (Cj1419c)	CAMP1330	Cj1419c	1352561	0.918803	0.982558	0.741935	NO	NO	NO	0.240623		CPS
CAMP1331 (Cj1420c)	CAMP1331	Cj1420c	1353375	0.910256	0.982558	0.709677	NO	NO	NO	0.272881		CPS
CAMP1332 (Cj1421c)	CAMP1332	Cj1421c	1354215	0.252137	0.343023	0	NO	NO	YES	0.343023		CPS
CAMP1333 (Cj1422c)	CAMP1333	Cj1422c	1356108	0.235043	0.319767	0	NO	NO	YES	0.319767		CPS
CAMP1334 (hddC)	CAMP1334	Cj1423c	1358036	0.717949	0.75	0.629032	NO	NO	NO	0.120968		CPS
CAMP1335 (gmhA2)	CAMP1335	Cj1424c	1358689	0.790598	0.755814	0.887097	NO	NO	NO	-0.131283	Peru	CPS
CAMP1336 (hddA)	CAMP1336	Cj1425c	1359282	0.790598	0.755814	0.887097	NO	NO	NO	-0.131283	Peru	CPS
CAMP1337 (Cj1426c)	CAMP1337	Cj1426c	1360321	0.25641	0.337209	0.0322581	NO	NO	YES	0.304951		CPS
CAMP1338 (Cj1427c)	CAMP1338	Cj1427c	1361191	0.42735	0.406977	0.483871	NO	NO	NO	-0.0768942		CPS
CAMP1339 (fcl)	CAMP1339	Cj1428c	1362156	0.730769	0.72093	0.758065	NO	NO	NO	-0.0371343		CPS
CAMP1340 (Cj1429c)	CAMP1340	Cj1429c	1363196	0.431624	0.517442	0.193548	NO	NO	NO	0.323893		CPS
CAMP1341 (rfbC)	CAMP1341	Cj1430c	1364126	0.726496	0.726744	0.725806	NO	NO	NO	0.000937734		CPS
CAMP1342 (hddC)	CAMP1342	Cj1431c	1364671	0.260684	0.343023	0.0322581	NO	NO	YES	0.310765		CPS
CAMP1343 (Cj1432c)	CAMP1343	Cj1432c	1366422	0.260684	0.343023	0.0322581	NO	NO	YES	0.310765		CPS
CAMP1344 (Cj1433c)	CAMP1344	Cj1433c	1369527	0.260684	0.343023	0.0322581	NO	NO	YES	0.310765		CPS
CAMP1345 (Cj1434c)	CAMP1345	Cj1434c	1370667	0.0128205	0.00581395	0.0322581	NO	NO	YES	-0.0264441		CPS
CAMP1346 (Cj1435c)	CAMP1346	Cj1435c	1372056	0.264957	0.348837	0.0322581	NO	NO	YES	0.316579		CPS
CAMP1347 (Cj1436c)	CAMP1347	Cj1436c	1372695	0.260684	0.343023	0.0322581	NO	NO	YES	0.310765		CPS
CAMP1348 (Cj1437c)	CAMP1348	Cj1437c	1373917	0.260684	0.343023	0.0322581	NO	NO	YES	0.310765		CPS
CAMP1349 (Cj1438c)	CAMP1349	Cj1438c	1375007	0.226496	0.302326	0.016129	NO	NO	YES	0.286197		CPS
CAMP1350 (glf)	CAMP1350	Cj1439c	1377339	0.269231	0.354651	0.0322581	NO	NO	YES	0.322393		CPS
CAMP1351 (Cj1440c)	CAMP1351	Cj1440c	1378483	0.25641	0.348837	0	NO	NO	YES	0.348837		CPS
CAMP1352 (kfiD)	CAMP1352	Cj1441c	1379716	0.264957	0.354651	0.016129	NO	NO	YES	0.338522		CPS
CAMP1353 (Cj1442c)	CAMP1353	Cj1442c	1380894	0.58547	0.633721	0.451613	NO	NO	NO	0.182108		CPS
CAMP1354 (kpsF)	CAMP1354	Cj1443c	1382528	1	1	1	YES	YES	NO	0		CPS
CAMP1355 (kpsD)	CAMP1355	Cj1444c	1383486	1	1	1	YES	YES	NO	0		CPS
CAMP1356 (kpsE)	CAMP1356	Cj1445c	1385146	1	1	1	YES	YES	NO	0		CPS
CAMP1357 (kpsT)	CAMP1357	Cj1447c	1386264	1	1	1	YES	YES	NO	0		CPS
CAMP1358 (kpsM)	CAMP1358	Cj1448c	1386923	1	1	1	YES	YES	NO	0		CPS
CAMP1359 (Cj1449c)	CAMP1359	Cj1449c	1387777	0.991453	1	0.967742	YES	YES	NO	0.0322581
CAMP1360 (Cj1450)	CAMP1360	Cj1450	1388259	1	1	1	YES	YES	NO	0
CAMP1361 (dut)	CAMP1361	Cj1451	1388859	1	1	1	YES	YES	NO	0
CAMP1362 (Cj1452)	CAMP1362	Cj1452	1389550	0.965812	1	0.870968	YES	NO	NO	0.129032
CAMP1363 (tilS)	CAMP1363	Cj1453c	1390246	0.987179	1	0.951613	YES	YES	NO	0.0483871
CAMP1364 (Cj1454c)	CAMP1364	Cj1454c	1391201	1	1	1	YES	YES	NO	0
CAMP1365 (prfB)	CAMP1365	Cj1455	1392594	1	1	1	YES	YES	NO	0
CAMP1366 (Cj1456c)	CAMP1366	Cj1456c	1393849	0.944444	0.97093	0.870968	NO	NO	NO	0.0999625
CAMP1367 (truD)	CAMP1367	Cj1457c	1394285	1	1	1	YES	YES	NO	0
CAMP1368 (thiL)	CAMP1368	Cj1458c	1395372	0.995726	1	0.983871	YES	YES	NO	0.016129
CAMP1369 (Cj1459)	CAMP1369	Cj1459	1396280	0.92735	1	0.725806	NO	NO	NO	0.274194
CAMP1370 (Cj1460)	CAMP1370	Cj1460	1397350	0.995726	1	0.983871	YES	YES	NO	0.016129
CAMP1371 (Cj1461)	CAMP1371	Cj1461	1397726	0.991453	1	0.967742	YES	YES	NO	0.0322581
CAMP1372 (flgI)	CAMP1372	Cj1462	1398468	1	1	1	YES	YES	NO	0
CAMP1373 (flgJ)	CAMP1373	Cj1463	1399514	1	1	1	YES	YES	NO	0
CAMP1374 (flgM)	CAMP1374	Cj1464	1399918	1	1	1	YES	YES	NO	0
CAMP1375 (Cj1465)	CAMP1375	Cj1465	1400158	1	1	1	YES	YES	NO	0
CAMP1376 (flgK)	CAMP1376	Cj1466	1400602	1	1	1	YES	YES	NO	0
CAMP1377 (Cj1467)	CAMP1377	Cj1467	1402445	0.991453	1	0.967742	YES	YES	NO	0.0322581
CAMP1378 (Cj1468)	CAMP1378	Cj1468	1403213	0.995726	1	0.983871	YES	YES	NO	0.016129
CAMP1379 (ctsE)	CAMP1379	Cj1471c	1405147	0.974359	1	0.903226	YES	NO	NO	0.0967742
CAMP1380 (Cj1472c)	CAMP1380	Cj1472c	1406696	0.901709	1	0.629032	NO	NO	NO	0.370968
CAMP1381 (ctsP)	CAMP1381	Cj1473c	1407287	0.905983	0.994186	0.66129	NO	NO	NO	0.332896
CAMP1382 (ctsD)	CAMP1382	Cj1474c	1407888	0.982906	1	0.935484	YES	NO	NO	0.0645161
CAMP1383 (ctsR)	CAMP1383	Cj1475c	1409278	0.978632	1	0.919355	YES	NO	NO	0.0806452
CAMP1384 (Cj1476c)	CAMP1384	Cj1476c	1409619	1	1	1	YES	YES	NO	0
CAMP1385 (Cj1477c)	CAMP1385	Cj1477c	1413272	1	1	1	YES	YES	NO	0
CAMP1386 (cadF)	CAMP1386	Cj1478c	1413913	1	1	1	YES	YES	NO	0
CAMP1387 (rpsI)	CAMP1387	Cj1479c	1414997	1	1	1	YES	YES	NO	0
CAMP1388 (rplM)	CAMP1388	Cj1480c	1415389	0.995726	1	0.983871	YES	YES	NO	0.016129
CAMP1389 (Cj1481c)	CAMP1389	Cj1481c	1415898	0.931624	0.994186	0.758065	NO	NO	NO	0.236122
CAMP1390 (Cj1482c)	CAMP1390	Cj1482c	1418660	0.901709	1	0.629032	NO	NO	NO	0.370968
CAMP1391 (Cj1483c)	CAMP1391	Cj1483c	1421023	0.948718	1	0.806452	NO	NO	NO	0.193548
CAMP1392 (Cj1484c)	CAMP1392	Cj1484c	1421531	1	1	1	YES	YES	NO	0
CAMP1393 (Cj1485c)	CAMP1393	Cj1485c	1422130	1	1	1	YES	YES	NO	0
CAMP1394 (Cj1486c)	CAMP1394	Cj1486c	1422228	1	1	1	YES	YES	NO	0
CAMP1395 (ccoP)	CAMP1395	Cj1487c	1422446	1	1	1	YES	YES	NO	0
CAMP1396 (ccoQ)	CAMP1396	Cj1488c	1423309	1	1	1	YES	YES	NO	0
CAMP1397 (ccoO)	CAMP1397	Cj1489c	1423577	1	1	1	YES	YES	NO	0
CAMP1398 (ccoN)	CAMP1398	Cj1490c	1424255	1	1	1	YES	YES	NO	0
CAMP1399 (Cj1491c)	CAMP1399	Cj1491c	1425847	0.987179	1	0.951613	YES	YES	NO	0.0483871
CAMP1400 (Cj1492c)	CAMP1400	Cj1492c	1426530	0.970085	1	0.887097	YES	NO	NO	0.112903
CAMP1401 (Cj1493c)	CAMP1401	Cj1493c	1427738	0.965812	1	0.870968	YES	NO	NO	0.129032
CAMP1402 (carA)	CAMP1402	Cj1494c	1428394	1	1	1	YES	YES	NO	0
CAMP1403 (Cj1495c)	CAMP1403	Cj1495c	1429512	0.987179	1	0.951613	YES	YES	NO	0.0483871
CAMP1404 (Cj1496c)	CAMP1404	Cj1496c	1430156	1	1	1	YES	YES	NO	0
CAMP1405 (Cj1497c)	CAMP1405	Cj1497c	1430667	1	1	1	YES	YES	NO	0
CAMP1406 (purA)	CAMP1406	Cj1498c	1431092	1	1	1	YES	YES	NO	0
CAMP1407 (Cj1500)	CAMP1407	Cj1500	1432607	1	1	1	YES	YES	NO	0
CAMP1408 (Cj1501)	CAMP1408	Cj1501	1433819	1	1	1	YES	YES	NO	0
CAMP1409 (putP)	CAMP1409	Cj1502c	1434062	1	1	1	YES	YES	NO	0
CAMP1410 (putA)	CAMP1410	Cj1503c	1435549	0.995726	1	0.983871	YES	YES	NO	0.016129
CAMP1411 (selD)	CAMP1411	Cj1504c	1439168	0.987179	1	0.951613	YES	YES	NO	0.0483871
CAMP1412 (Cj1505c)	CAMP1412	Cj1505c	1440200	0.991453	1	0.967742	YES	YES	NO	0.0322581
CAMP1413 (Cj1506c)	CAMP1413	Cj1506c	1440883	1	1	1	YES	YES	NO	0
CAMP1414 (Cj1507c)	CAMP1414	Cj1507c	1443095	1	1	1	YES	YES	NO	0
CAMP1415 (fdhD)	CAMP1415	Cj1508c	1443825	1	1	1	YES	YES	NO	0
CAMP1416 (fdhC)	CAMP1416	Cj1509c	1444774	1	1	1	YES	YES	NO	0
CAMP1417 (fdhB)	CAMP1417	Cj1510c	1445703	1	1	1	YES	YES	NO	0
CAMP1418 (fdhA)	CAMP1418	Cj1511c	1446341	1	1	1	YES	YES	NO	0
CAMP1419 (Cj1513c)	CAMP1419	Cj1513c	1449145	1	1	1	YES	YES	NO	0
CAMP1420 (Cj1514c)	CAMP1420	Cj1514c	1449311	0.982906	1	0.935484	YES	NO	NO	0.0645161
CAMP1421 (Cj1515c)	CAMP1421	Cj1515c	1450328	1	1	1	YES	YES	NO	0
CAMP1422 (Cj1516)	CAMP1422	Cj1516	1451600	1	1	1	YES	YES	NO	0
CAMP1423 (moaD)	CAMP1423	Cj1517	1453143	1	1	1	YES	YES	NO	0
CAMP1424 (moaE)	CAMP1424	Cj1518	1453365	1	1	1	YES	YES	NO	0
CAMP1425 (moeA2)	CAMP1425	Cj1519	1453815	0.995726	1	0.983871	YES	YES	NO	0.016129
CAMP1426 (Cj1521c)	CAMP1426	Cj1521c	1455569	0.978632	1	0.919355	YES	NO	NO	0.0806452
CAMP1427 (Cj1522c)	CAMP1427	Cj1522c	1455993	0.991453	0.994186	0.983871	YES	YES	NO	0.0103151
CAMP1428 (Cj1523c)	CAMP1428	Cj1523c	1456880	0.991453	1	0.967742	YES	YES	NO	0.0322581
CAMP1429 (purM)	CAMP1429	Cj1529c	1461504	1	1	1	YES	YES	NO	0
CAMP1430 (coaE)	CAMP1430	Cj1530	1462554	0.995726	1	0.983871	YES	YES	NO	0.016129
CAMP1431 (dapF)	CAMP1431	Cj1531	1463156	0.995726	1	0.983871	YES	YES	NO	0.016129
CAMP1432 (Cj1532)	CAMP1432	Cj1532	1463880	0.991453	1	0.967742	YES	YES	NO	0.0322581
CAMP1433 (Cj1533c)	CAMP1433	Cj1533c	1464608	0.884615	1	0.564516	NO	NO	NO	0.435484
CAMP1434 (Cj1534c)	CAMP1434	Cj1534c	1465710	0.978632	1	0.919355	YES	NO	NO	0.0806452
CAMP1435 (pgi)	CAMP1435	Cj1535c	1466289	1	1	1	YES	YES	NO	0
CAMP1436 (galU)	CAMP1436	Cj1536c	1467503	1	1	1	YES	YES	NO	0
CAMP1437 (acs)	CAMP1437	Cj1537c	1468409	1	1	1	YES	YES	NO	0
CAMP1438 (Cj1538c)	CAMP1438	Cj1538c	1470520	0.91453	1	0.677419	NO	NO	NO	0.322581
CAMP1439 (Cj1539c)	CAMP1439	Cj1539c	1471517	0.978632	1	0.919355	YES	NO	NO	0.0806452
CAMP1440 (Cj1540)	CAMP1440	Cj1540	1472282	0.987179	1	0.951613	YES	YES	NO	0.0483871
CAMP1441 (Cj1541)	CAMP1441	Cj1541	1473233	1	1	1	YES	YES	NO	0
CAMP1442 (Cj1542)	CAMP1442	Cj1542	1474010	1	1	1	YES	YES	NO	0
CAMP1443 (Cj1543)	CAMP1443	Cj1543	1474731	1	1	1	YES	YES	NO	0
CAMP1444 (Cj1544c)	CAMP1444	Cj1544c	1475693	0.995726	1	0.983871	YES	YES	NO	0.016129
CAMP1445 (Cj1545c)	CAMP1445	Cj1545c	1476622	0.987179	0.982558	1	YES	YES	NO	-0.0174419
CAMP1446 (Cj1546)	CAMP1446	Cj1546	1477300	0.965812	0.976744	0.935484	YES	NO	NO	0.0412603
CAMP1447 (Cj1547)	CAMP1447	Cj1547	1477635	0.944444	0.947674	0.935484	NO	NO	NO	0.0121905
CAMP1448 (Cj1548c)	CAMP1448	Cj1548c	1478086	0.987179	0.982558	1	YES	YES	NO	-0.0174419
CAMP1449 (hsdR)	CAMP1449	Cj1549c	1479390	0.547009	0.639535	0.290323	NO	NO	NO	0.349212
CAMP1450 (rloH)	CAMP1450	Cj1550c	1482488	0.538462	0.639535	0.258065	NO	NO	NO	0.38147
CAMP1451 (hsdS)	CAMP1451	Cj1551c	1484265	0.547009	0.639535	0.290323	NO	NO	NO	0.349212
CAMP1452 (mloB)	CAMP1452	Cj1552c	1485626	0.474359	0.639535	0.016129	NO	NO	YES	0.623406	Reference
CAMP1453 (hsdM)	CAMP1453	Cj1553c	1487089	0.901709	0.947674	0.774194	NO	NO	NO	0.173481
CAMP1454 (Cj1555c)	CAMP1454	Cj1555c	1488961	0.645299	0.674419	0.564516	NO	NO	NO	0.109902
CAMP1455 (Cj1556)	CAMP1455	Cj1556	1489789	0.504274	0.622093	0.177419	NO	NO	NO	0.444674
CAMP1456 (Cj1558)	CAMP1456	Cj1558	1490206	0.594017	0.668605	0.387097	NO	NO	NO	0.281508
CAMP1457 (Cj1561)	CAMP1457	Cj1561	1491162	0.92735	0.982558	0.774194	NO	NO	NO	0.208365
CAMP1458 (Cj1562)	CAMP1458	Cj1562	1491332	0.944444	0.982558	0.83871	NO	NO	NO	0.143848
CAMP1459 (Cj1563c)	CAMP1459	Cj1563c	1491492	0.957265	0.982558	0.887097	YES	NO	NO	0.0954614
CAMP1460 (Cj1564)	CAMP1460	Cj1564	1492003	0.717949	0.80814	0.467742	NO	NO	NO	0.340398
CAMP1461 (pflA)	CAMP1461	Cj1565c	1494034	0.982906	1	0.935484	YES	NO	NO	0.0645161
CAMP1462 (nuoN)	CAMP1462	Cj1566c	1496422	1	1	1	YES	YES	NO	0
CAMP1463 (nuoM)	CAMP1463	Cj1567c	1497800	0.995726	0.994186	1	YES	YES	NO	-0.00581395
CAMP1464 (nuoL)	CAMP1464	Cj1568c	1499289	0.991453	0.994186	0.983871	YES	YES	NO	0.0103151
CAMP1465 (nuoK)	CAMP1465	Cj1569c	1501081	1	1	1	YES	YES	NO	0
CAMP1466 (nuoJ)	CAMP1466	Cj1570c	1501374	1	1	1	YES	YES	NO	0
CAMP1467 (nuoI)	CAMP1467	Cj1571c	1501889	1	1	1	YES	YES	NO	0
CAMP1468 (nuoH)	CAMP1468	Cj1572c	1502540	1	1	1	YES	YES	NO	0
CAMP1469 (nuoG)	CAMP1469	Cj1573c	1503531	0.995726	1	0.983871	YES	YES	NO	0.016129
CAMP1470 (Cj1574c)	CAMP1470	Cj1574c	1505990	0.987179	1	0.951613	YES	YES	NO	0.0483871
CAMP1471 (Cj1575c)	CAMP1471	Cj1575c	1506679	1	1	1	YES	YES	NO	0
CAMP1472 (nuoD)	CAMP1472	Cj1576c	1506903	0.995726	0.994186	1	YES	YES	NO	-0.00581395
CAMP1473 (nuoC)	CAMP1473	Cj1577c	1508131	0.995726	0.994186	1	YES	YES	NO	-0.00581395
CAMP1474 (nuoB)	CAMP1474	Cj1578c	1508922	1	1	1	YES	YES	NO	0
CAMP1475 (nuoA)	CAMP1475	Cj1579c	1509407	1	1	1	YES	YES	NO	0
CAMP1476 (Cj1580c)	CAMP1476	Cj1580c	1509909	0.905983	1	0.645161	NO	NO	NO	0.354839
CAMP1477 (Cj1581c)	CAMP1477	Cj1581c	1510567	0.957265	1	0.83871	YES	NO	NO	0.16129
CAMP1478 (Cj1582c)	CAMP1478	Cj1582c	1511274	0.991453	1	0.967742	YES	YES	NO	0.0322581
CAMP1479 (Cj1583c)	CAMP1479	Cj1583c	1512055	0.995726	1	0.983871	YES	YES	NO	0.016129
CAMP1480 (Cj1584c)	CAMP1480	Cj1584c	1512999	0.995726	1	0.983871	YES	YES	NO	0.016129
CAMP1481 (Cj1585c)	CAMP1481	Cj1585c	1514644	0.786325	0.790698	0.774194	NO	NO	NO	0.0165041
CAMP1482 (cgb)	CAMP1482	Cj1586	1517567	0.974359	1	0.903226	YES	NO	NO	0.0967742
CAMP1483 (Cj1587c)	CAMP1483	Cj1587c	1518009	1	1	1	YES	YES	NO	0
CAMP1484 (Cj1588c)	CAMP1484	Cj1588c	1519690	0.982906	1	0.935484	YES	NO	NO	0.0645161
CAMP1485 (Cj1589)	CAMP1485	Cj1589	1521072	0.952991	1	0.822581	YES	NO	NO	0.177419
CAMP1486 (infA)	CAMP1486	Cj1590	1521957	0.970085	1	0.887097	YES	NO	NO	0.112903
CAMP1487 (rpmJ)	CAMP1487	Cj1591	1522347	0.991453	1	0.967742	YES	YES	NO	0.0322581
CAMP1488 (rpsM)	CAMP1488	Cj1592	1522463	1	1	1	YES	YES	NO	0
CAMP1489 (rpsK)	CAMP1489	Cj1593	1522838	1	1	1	YES	YES	NO	0
CAMP1490 (rpsD)	CAMP1490	Cj1594	1523258	1	1	1	YES	YES	NO	0
CAMP1491 (rpoA)	CAMP1491	Cj1595	1523897	1	1	1	YES	YES	NO	0
CAMP1492 (rplQ)	CAMP1492	Cj1596	1524914	1	1	1	YES	YES	NO	0
CAMP1493 (hisG)	CAMP1493	Cj1597	1525440	1	1	1	YES	YES	NO	0
CAMP1494 (hisD)	CAMP1494	Cj1598	1526347	1	1	1	YES	YES	NO	0
CAMP1495 (hisB)	CAMP1495	Cj1599	1527630	1	1	1	YES	YES	NO	0
CAMP1496 (hisH)	CAMP1496	Cj1600	1528685	1	1	1	YES	YES	NO	0
CAMP1497 (hisA)	CAMP1497	Cj1601	1529269	1	1	1	YES	YES	NO	0
CAMP1498 (Cj1602)	CAMP1498	Cj1602	1529985	0.893162	0.895349	0.887097	NO	NO	NO	0.00825206
CAMP1499 (hisF)	CAMP1499	Cj1603	1530942	1	1	1	YES	YES	NO	0
CAMP1500 (hisI)	CAMP1500	Cj1604	1531711	1	1	1	YES	YES	NO	0
CAMP1501 (dapD)	CAMP1501	Cj1605c	1532359	0.995726	0.994186	1	YES	YES	NO	-0.00581395
CAMP1502 (mrp)	CAMP1502	Cj1606c	1533545	1	1	1	YES	YES	NO	0
CAMP1503 (ispDF)	CAMP1503	Cj1607	1534774	1	1	1	YES	YES	NO	0
CAMP1504 (Cj1608)	CAMP1504	Cj1608	1535886	0.944444	1	0.790323	NO	NO	NO	0.209677
CAMP1505 (Cj1609)	CAMP1505	Cj1609	1536751	0.965812	1	0.870968	YES	NO	NO	0.129032
CAMP1506 (pgpA)	CAMP1506	Cj1610	1537916	0.995726	1	0.983871	YES	YES	NO	0.016129
CAMP1507 (rpsT)	CAMP1507	Cj1611	1538495	0.991453	1	0.967742	YES	YES	NO	0.0322581
CAMP1508 (prfA)	CAMP1508	Cj1612	1538777	0.995726	0.994186	1	YES	YES	NO	-0.00581395
CAMP1509 (Cj1613c)	CAMP1509	Cj1613c	1539858	0.995726	0.994186	1	YES	YES	NO	-0.00581395
CAMP1510 (chuA)	CAMP1510	Cj1614	1540807	0.995726	0.994186	1	YES	YES	NO	-0.00581395
CAMP1511 (chuB)	CAMP1511	Cj1615	1542911	1	1	1	YES	YES	NO	0
CAMP1512 (chuC)	CAMP1512	Cj1616	1543897	0.970085	1	0.887097	YES	NO	NO	0.112903
CAMP1513 (chuD)	CAMP1513	Cj1617	1544670	0.987179	0.994186	0.967742	YES	YES	NO	0.0264441
CAMP1514 (Cj1618c)	CAMP1514	Cj1618c	1545473	0.987179	1	0.951613	YES	YES	NO	0.0483871
CAMP1515 (kgtP)	CAMP1515	Cj1619	1546496	1	1	1	YES	YES	NO	0
CAMP1516 (mutY)	CAMP1516	Cj1620c	1547741	0.995726	1	0.983871	YES	YES	NO	0.016129
CAMP1517 (Cj1621)	CAMP1517	Cj1621	1548833	0.995726	0.994186	1	YES	YES	NO	-0.00581395
CAMP1518 (ribD)	CAMP1518	Cj1622	1550235	1	1	1	YES	YES	NO	0
CAMP1519 (Cj1623)	CAMP1519	Cj1623	1551226	0.982906	1	0.935484	YES	NO	NO	0.0645161
CAMP1520 (sdaA)	CAMP1520	Cj1624c	1551755	1	1	1	YES	YES	NO	0
CAMP1521 (sdaC)	CAMP1521	Cj1625c	1553134	0.995726	0.994186	1	YES	YES	NO	-0.00581395
CAMP1522 (Cj1626c)	CAMP1522	Cj1626c	1554644	0.974359	1	0.903226	YES	NO	NO	0.0967742
CAMP1523 (Cj1627c)	CAMP1523	Cj1627c	1555124	0.965812	1	0.870968	YES	NO	NO	0.129032
CAMP1524 (exbB2)	CAMP1524	Cj1628	1556025	0.982906	1	0.935484	YES	NO	NO	0.0645161
CAMP1525 (exbD2)	CAMP1525	Cj1629	1556443	0.987179	1	0.951613	YES	YES	NO	0.0483871
CAMP1526 (tonB2)	CAMP1526	Cj1630	1556829	0.991453	1	0.967742	YES	YES	NO	0.0322581
CAMP1527 (Cj1631c)	CAMP1527	Cj1631c	1557525	0.978632	0.988372	0.951613	YES	YES	NO	0.0367592
CAMP1528 (Cj1632c)	CAMP1528	Cj1632c	1558398	0.970085	1	0.887097	YES	NO	NO	0.112903
CAMP1529 (Cj1633)	CAMP1529	Cj1633	1558654	1	1	1	YES	YES	NO	0
CAMP1530 (aroC)	CAMP1530	Cj1634c	1559723	1	1	1	YES	YES	NO	0
CAMP1531 (rnc)	CAMP1531	Cj1635c	1560811	1	1	1	YES	YES	NO	0
CAMP1532 (rnhA)	CAMP1532	Cj1636c	1561472	1	1	1	YES	YES	NO	0
CAMP1533 (Cj1637c)	CAMP1533	Cj1637c	1561899	0.948718	1	0.806452	NO	NO	NO	0.193548
CAMP1534 (dnaG)	CAMP1534	Cj1638	1562955	1	1	1	YES	YES	NO	0
CAMP1535 (Cj1639)	CAMP1535	Cj1639	1564854	0.965812	1	0.870968	YES	NO	NO	0.129032
CAMP1536 (Cj1640)	CAMP1536	Cj1640	1565113	0.974359	1	0.903226	YES	NO	NO	0.0967742
CAMP1537 (murE)	CAMP1537	Cj1641	1565648	1	1	1	YES	YES	NO	0
CAMP1538 (Cj1642)	CAMP1538	Cj1642	1566935	1	1	1	YES	YES	NO	0
CAMP1539 (Cj1643)	CAMP1539	Cj1643	1567243	1	1	1	YES	YES	NO	0
CAMP1540 (ispA)	CAMP1540	Cj1644	1568334	1	1	1	YES	YES	NO	0
CAMP1541 (tkt)	CAMP1541	Cj1645	1569190	1	1	1	YES	YES	NO	0
CAMP1542 (iamB)	CAMP1542	Cj1646	1571090	1	1	1	YES	YES	NO	0
CAMP1543 (iamA)	CAMP1543	Cj1647	1572200	1	1	1	YES	YES	NO	0
CAMP1544 (Cj1648)	CAMP1544	Cj1648	1572925	1	1	1	YES	YES	NO	0
CAMP1545 (Cj1649)	CAMP1545	Cj1649	1573815	0.957265	1	0.83871	YES	NO	NO	0.16129
CAMP1546 (Cj1650)	CAMP1546	Cj1650	1574470	0.974359	1	0.903226	YES	NO	NO	0.0967742
CAMP1547 (map)	CAMP1547	Cj1651c	1575339	1	1	1	YES	YES	NO	0
CAMP1548 (murI)	CAMP1548	Cj1652c	1576099	1	1	1	YES	YES	NO	0
CAMP1549 (Cj1653c)	CAMP1549	Cj1653c	1576853	1	1	1	YES	YES	NO	0
CAMP1550 (nhaA)	CAMP1550	Cj1654c	1577320	1	1	1	YES	YES	NO	0
CAMP1551 (nhaA1)	CAMP1551	Cj1655c	1578486	0.995726	1	0.983871	YES	YES	NO	0.016129
CAMP1552 (Cj1656c)	CAMP1552	Cj1656c	1579777	0.948718	1	0.806452	NO	NO	NO	0.193548
CAMP1553 (Cj1658)	CAMP1553	Cj1658	1580836	1	1	1	YES	YES	NO	0
CAMP1554 (p19)	CAMP1554	Cj1659	1582923	1	1	1	YES	YES	NO	0
CAMP1555 (Cj1660)	CAMP1555	Cj1660	1583545	0.970085	1	0.887097	YES	NO	NO	0.112903
CAMP1556 (Cj1661)	CAMP1556	Cj1661	1584935	1	1	1	YES	YES	NO	0
CAMP1557 (Cj1662)	CAMP1557	Cj1662	1586217	1	1	1	YES	YES	NO	0
CAMP1558 (Cj1663)	CAMP1558	Cj1663	1587332	1	1	1	YES	YES	NO	0
CAMP1559 (Cj1664)	CAMP1559	Cj1664	1587982	1	1	1	YES	YES	NO	0
CAMP1560 (Cj1665)	CAMP1560	Cj1665	1588431	1	1	1	YES	YES	NO	0
CAMP1561 (Cj1666c)	CAMP1561	Cj1666c	1588944	0.995726	1	0.983871	YES	YES	NO	0.016129
CAMP1562 (Cj1667c)	CAMP1562	Cj1667c	1589462	0.965812	1	0.870968	YES	NO	NO	0.129032
CAMP1563 (Cj1668c)	CAMP1563	Cj1668c	1589680	0.713675	0.790698	0.5	NO	NO	NO	0.290698
CAMP1564 (Cj1669c)	CAMP1564	Cj1669c	1590752	0.995726	0.994186	1	YES	YES	NO	-0.00581395
CAMP1565 (cgpA)	CAMP1565	Cj1670c	1591600	0.995726	0.994186	1	YES	YES	NO	-0.00581395
CAMP1566 (Cj1671c)	CAMP1566	Cj1671c	1592252	0.995726	1	0.983871	YES	YES	NO	0.016129
CAMP1567 (eno)	CAMP1567	Cj1672c	1592521	1	1	1	YES	YES	NO	0
CAMP1568 (recA)	CAMP1568	Cj1673c	1593765	1	1	1	YES	YES	NO	0
CAMP1569 (Cj1674)	CAMP1569	Cj1674	1594902	0.991453	1	0.967742	YES	YES	NO	0.0322581
CAMP1570 (fliQ)	CAMP1570	Cj1675	1595774	1	1	1	YES	YES	NO	0
CAMP1571 (murB)	CAMP1571	Cj1676	1596040	0.991453	1	0.967742	YES	YES	NO	0.0322581
CAMP1572 (Cj1677)	CAMP1572	Cj1677	1597008	0.692308	0.784884	0.435484	NO	NO	NO	0.3494
CAMP1573 (Cj1679)	CAMP1573	Cj1679	1600574	0.559829	0.715116	0.129032	NO	NO	NO	0.586084	Reference
CAMP1574 (Cj1680c)	CAMP1574	Cj1680c	1602332	0.991453	1	0.967742	YES	YES	NO	0.0322581
CAMP1575 (cysQ)	CAMP1575	Cj1681c	1603139	1	1	1	YES	YES	NO	0
CAMP1576 (gltA)	CAMP1576	Cj1682c	1603983	1	1	1	YES	YES	NO	0
CAMP1577 (Cj1684c)	CAMP1577	Cj1684c	1605366	1	1	1	YES	YES	NO	0
CAMP1578 (bioB)	CAMP1578	Cj1685c	1606522	1	1	1	YES	YES	NO	0
CAMP1579 (topA)	CAMP1579	Cj1686c	1607360	1	1	1	YES	YES	NO	0
CAMP1580 (Cj1687)	CAMP1580	Cj1687	1609657	1	1	1	YES	YES	NO	0
CAMP1581 (secY)	CAMP1581	Cj1688c	1610956	1	1	1	YES	YES	NO	0
CAMP1582 (rplO)	CAMP1582	Cj1689c	1612221	1	1	1	YES	YES	NO	0
CAMP1583 (rpsE)	CAMP1583	Cj1690c	1612618	1	1	1	YES	YES	NO	0
CAMP1584 (rplR)	CAMP1584	Cj1691c	1613073	1	1	1	YES	YES	NO	0
CAMP1585 (rplF)	CAMP1585	Cj1692c	1613439	1	1	1	YES	YES	NO	0
CAMP1586 (rpsH)	CAMP1586	Cj1693c	1614054	1	1	1	YES	YES	NO	0
CAMP1587 (rpsN)	CAMP1587	Cj1694c	1614459	1	1	1	YES	YES	NO	0
CAMP1588 (rplE)	CAMP1588	Cj1695c	1614646	1	1	1	YES	YES	NO	0
CAMP1589 (rplX)	CAMP1589	Cj1696c	1615195	1	1	1	YES	YES	NO	0
CAMP1590 (rplN)	CAMP1590	Cj1697c	1615428	1	1	1	YES	YES	NO	0
CAMP1591 (rpsQ)	CAMP1591	Cj1698c	1615796	1	1	1	YES	YES	NO	0
CAMP1592 (rpmC)	CAMP1592	Cj1699c	1616057	1	1	1	YES	YES	NO	0
CAMP1593 (rplP)	CAMP1593	Cj1700c	1616229	1	1	1	YES	YES	NO	0
CAMP1594 (rpsC)	CAMP1594	Cj1701c	1616657	1	1	1	YES	YES	NO	0
CAMP1595 (rplV)	CAMP1595	Cj1702c	1617358	1	1	1	YES	YES	NO	0
CAMP1596 (rpsS)	CAMP1596	Cj1703c	1617794	1	1	1	YES	YES	NO	0
CAMP1597 (rplB)	CAMP1597	Cj1704c	1618077	1	1	1	YES	YES	NO	0
CAMP1598 (rplW)	CAMP1598	Cj1705c	1618909	1	1	1	YES	YES	NO	0
CAMP1599 (rplD)	CAMP1599	Cj1706c	1619193	1	1	1	YES	YES	NO	0
CAMP1600 (rplC)	CAMP1600	Cj1707c	1619804	1	1	1	YES	YES	NO	0
CAMP1601 (rpsJ)	CAMP1601	Cj1708c	1620389	1	1	1	YES	YES	NO	0
CAMP1602 (Cj1709c)	CAMP1602	Cj1709c	1620899	0.995726	0.994186	1	YES	YES	NO	-0.00581395
CAMP1603 (Cj1710c)	CAMP1603	Cj1710c	1621696	1	1	1	YES	YES	NO	0
CAMP1604 (ksgA)	CAMP1604	Cj1711c	1623659	0.987179	1	0.951613	YES	YES	NO	0.0483871
CAMP1605 (Cj1712)	CAMP1605	Cj1712	1624541	0.982906	1	0.935484	YES	NO	NO	0.0645161
CAMP1606 (Cj1713)	CAMP1606	Cj1713	1625100	1	1	1	YES	YES	NO	0
CAMP1607 (Cj1714)	CAMP1607	Cj1714	1626167	0.978632	1	0.919355	YES	NO	NO	0.0806452
CAMP1608 (Cj1715)	CAMP1608	Cj1715	1626807	1	1	1	YES	YES	NO	0
CAMP1609 (leuD)	CAMP1609	Cj1716c	1627317	0.995726	1	0.983871	YES	YES	NO	0.016129
CAMP1610 (leuC)	CAMP1610	Cj1717c	1627921	1	1	1	YES	YES	NO	0
CAMP1611 (leuB)	CAMP1611	Cj1718c	1629320	1	1	1	YES	YES	NO	0
CAMP1612 (leuA)	CAMP1612	Cj1719c	1630393	1	1	1	YES	YES	NO	0
CAMP1613 (Cj1720)	CAMP1613	Cj1720	1632248	1	1	1	YES	YES	NO	0
CAMP1614 (Cj1721c)	CAMP1614	Cj1721c	1632901	0.970085	0.982558	0.935484	YES	NO	NO	0.0470743
CAMP1615 (Cj1722c)	CAMP1615	Cj1722c	1633791	0.350427	0.47093	0.016129	NO	NO	YES	0.454801
CAMP1616 (Cj1723c)	CAMP1616	Cj1723c	1633895	0.350427	0.47093	0.016129	NO	NO	YES	0.454801
CAMP1617 (Cj1724c)	CAMP1617	Cj1724c	1634296	0.940171	1	0.774194	NO	NO	NO	0.225806
CAMP1618 (Cj1725)	CAMP1618	Cj1725	1634839	0.777778	0.75	0.854839	NO	NO	NO	-0.104839	Peru
CAMP1619 (metA)	CAMP1619	Cj1726c	1635443	0.782051	0.75	0.870968	NO	NO	NO	-0.120968	Peru
CAMP1620 (metB)	CAMP1620	Cj1727c	1636407	0.782051	0.75	0.870968	NO	NO	NO	-0.120968	Peru
CAMP1621 (Cj1728c)	CAMP1621	Cj1728c	1637923	1	1	1	YES	YES	NO	0
CAMP1622 (flgE)	CAMP1622	Cj1729c	1638104	0.615385	0.639535	0.548387	NO	NO	NO	0.0911478
CAMP1623 (ruvC)	CAMP1623	Cj1731c	1640904	1	1	1	YES	YES	NO	0
