# Supplementary material for: Genomic epidemiology of Campylobacter jejuni associated with asymptomatic pediatric infection in the Peruvian Amazon
Source: PLoS Negl Trop Dis. 2020 Aug 10;14(8):e0008533. doi: 10.1371/journal.pntd.0008533 (PMC7440661; doi:10.1371/journal.pntd.0008533)
Supplement: S3 File — (ZIP) [file pntd.0008533.s015.zip]

Archive with 1 entries (1 files):
- S3_File.fas
